# Supplementary material for: Vaccine-Induced Protection Against Furunculosis Involves Pre-emptive Priming of Humoral Immunity in Arctic Charr
Source: Front Immunol. 2019 Feb 4;10:120. doi: 10.3389/fimmu.2019.00120 (PMC6369366; doi:10.3389/fimmu.2019.00120)
Supplement: Supplementary file 11 [file Data_Sheet_1.xlsx]

## Sheet: Annotated Txome
Supplemental Data File 1. Resulting annotated unigenes from the Arctic charr de novo transcriptome. Sequences were annotated using Trinotate and Uniprot blastx.
Trinity ID	Uniprot	Gene
TRINITY_DN100000_c0_g1	P11654	PO210_RAT^sp
TRINITY_DN100000_c0_g1	P11654	PO210_RAT^sp
TRINITY_DN100002_c0_g1	Q0IIG5	K6PF_BOVIN^sp
TRINITY_DN100002_c0_g2	Q0IIG5	K6PF_BOVIN^sp
TRINITY_DN100002_c1_g1	P52784	K6PF_CANFA^sp
TRINITY_DN100002_c1_g2	Q0IIG5	K6PF_BOVIN^sp
TRINITY_DN100002_c1_g2	Q0IIG5	K6PF_BOVIN^sp
TRINITY_DN100002_c1_g2	Q867C9	K6PF_HORSE^sp
TRINITY_DN100013_c0_g1	Q99KG5	LSR_MOUSE^sp
TRINITY_DN100015_c0_g1	Q32KJ6	GALNS_RAT^sp
TRINITY_DN100015_c0_g1	Q32KJ6	GALNS_RAT^sp
TRINITY_DN100015_c0_g1	Q32KJ6	GALNS_RAT^sp
TRINITY_DN100019_c0_g1	P35072	TCB1_CAEBR^sp
TRINITY_DN100020_c0_g1	Q13634	CAD18_HUMAN^sp
TRINITY_DN100020_c0_g1	Q13634	CAD18_HUMAN^sp
TRINITY_DN100020_c0_g1	Q13634	CAD18_HUMAN^sp
TRINITY_DN100024_c0_g1	Q5DU28	PCX2_MOUSE^sp
TRINITY_DN100024_c0_g1	Q5DU28	PCX2_MOUSE^sp
TRINITY_DN100031_c0_g1	Q9HC77	CENPJ_HUMAN^sp
TRINITY_DN100031_c0_g1	Q9HC77	CENPJ_HUMAN^sp
TRINITY_DN100033_c0_g1	Q9BY78	RNF26_HUMAN^sp
TRINITY_DN100044_c0_g1	Q8R189	PAQRA_MOUSE^sp
TRINITY_DN100044_c1_g1	Q8R189	PAQRA_MOUSE^sp
TRINITY_DN100046_c0_g1	Q2F9P2	FA7_PANTR^sp
TRINITY_DN100046_c0_g1	Q2F9P2	FA7_PANTR^sp
TRINITY_DN100056_c3_g1	Q9JID6	ACSL1_CAVPO^sp
TRINITY_DN100060_c1_g1	Q9H6X2	ANTR1_HUMAN^sp
TRINITY_DN100060_c1_g2	Q9H6X2	ANTR1_HUMAN^sp
TRINITY_DN100061_c0_g1	O00370	LORF2_HUMAN^sp
TRINITY_DN100061_c0_g2	O00370	LORF2_HUMAN^sp
TRINITY_DN100061_c0_g2	O00370	LORF2_HUMAN^sp
TRINITY_DN100061_c0_g3	O00370	LORF2_HUMAN^sp
TRINITY_DN100067_c0_g1	O15496	PA2GX_HUMAN^sp
TRINITY_DN100067_c0_g1	O15496	PA2GX_HUMAN^sp
TRINITY_DN100067_c0_g1	O15496	PA2GX_HUMAN^sp
TRINITY_DN100078_c0_g1	Q5ZK63	TCP4_CHICK^sp
TRINITY_DN100085_c0_g1	Q8VHW4	CCG5_MOUSE^sp
TRINITY_DN100085_c0_g1	Q8VHW4	CCG5_MOUSE^sp
TRINITY_DN100085_c0_g1	Q8VHW4	CCG5_MOUSE^sp
TRINITY_DN100085_c0_g1	Q9UF02	CCG5_HUMAN^sp
TRINITY_DN100092_c0_g1	O35690	PHX2B_MOUSE^sp
TRINITY_DN100094_c0_g1	P82908	RT36_BOVIN^sp
TRINITY_DN100094_c0_g1	P82909	RT36_HUMAN^sp
TRINITY_DN100095_c1_g1	Q99NG0	ARIP4_MOUSE^sp
TRINITY_DN100095_c1_g2	Q99NG0	ARIP4_MOUSE^sp
TRINITY_DN100097_c0_g1	B5X2S3	ARP8_SALSA^sp
TRINITY_DN100097_c0_g1	B5X2S3	ARP8_SALSA^sp
TRINITY_DN100098_c0_g2	Q28C88	MOGT1_XENTR^sp
TRINITY_DN100098_c0_g2	Q28C88	MOGT1_XENTR^sp
TRINITY_DN100098_c0_g3	Q28C88	MOGT1_XENTR^sp
TRINITY_DN10010_c0_g1	P35072	TCB1_CAEBR^sp
TRINITY_DN100102_c0_g1	Q4JF29	TCAM1_BOVIN^sp
TRINITY_DN100104_c0_g1	Q8NB12	SMYD1_HUMAN^sp
TRINITY_DN100104_c0_g2	P97443	SMYD1_MOUSE^sp
TRINITY_DN100104_c0_g3	P97443	SMYD1_MOUSE^sp
TRINITY_DN100106_c0_g1	Q9NQT8	KI13B_HUMAN^sp
TRINITY_DN100106_c0_g2	Q9NQT8	KI13B_HUMAN^sp
TRINITY_DN100124_c0_g1	Q96QT6	PHF12_HUMAN^sp
TRINITY_DN100124_c0_g1	Q96QT6	PHF12_HUMAN^sp
TRINITY_DN100136_c0_g1	Q6R5N8	TLR13_MOUSE^sp
TRINITY_DN100136_c0_g2	Q6R5N8	TLR13_MOUSE^sp
TRINITY_DN100136_c0_g2	Q6R5N8	TLR13_MOUSE^sp
TRINITY_DN100137_c0_g1	P49763	PLGF_HUMAN^sp
TRINITY_DN100137_c0_g1	P67965	VEGFA_COTJA^sp
TRINITY_DN100140_c0_g1	A2VD00	EIF3A_XENLA^sp
TRINITY_DN100146_c1_g2	Q08CE6	T178A_DANRE^sp
TRINITY_DN100146_c1_g3	Q08CE6	T178A_DANRE^sp
TRINITY_DN100147_c0_g1	Q7T2D1	RD10B_DANRE^sp
TRINITY_DN100147_c0_g1	Q7T2D1	RD10B_DANRE^sp
TRINITY_DN100147_c0_g1	Q7T2D1	RD10B_DANRE^sp
TRINITY_DN100147_c0_g1	Q7T2D1	RD10B_DANRE^sp
TRINITY_DN100148_c0_g1	Q85WU2	YCF1_PINKO^sp
TRINITY_DN100150_c0_g1	Q8WXH5	SOCS4_HUMAN^sp
TRINITY_DN100157_c0_g2	O73925	KCNQ1_SQUAC^sp
TRINITY_DN100157_c0_g2	O73925	KCNQ1_SQUAC^sp
TRINITY_DN100157_c0_g2	O73925	KCNQ1_SQUAC^sp
TRINITY_DN100157_c0_g2	O73925	KCNQ1_SQUAC^sp
TRINITY_DN100168_c0_g1	A5D7F6	MAML2_BOVIN^sp
TRINITY_DN100168_c0_g1	Q8IZL2	MAML2_HUMAN^sp
TRINITY_DN100168_c0_g2	A5D7F6	MAML2_BOVIN^sp
TRINITY_DN100169_c0_g1	Q1RMU5	RBM5_BOVIN^sp
TRINITY_DN100169_c0_g1	Q1RMU5	RBM5_BOVIN^sp
TRINITY_DN100169_c0_g1	Q1RMU5	RBM5_BOVIN^sp
TRINITY_DN100174_c0_g1	Q9UNQ2	DIM1_HUMAN^sp
TRINITY_DN100174_c0_g1	Q9UNQ2	DIM1_HUMAN^sp
TRINITY_DN100174_c0_g1	Q9VAQ5	DIM1_DROME^sp
TRINITY_DN100174_c0_g2	Q9VAQ5	DIM1_DROME^sp
TRINITY_DN100180_c0_g1	Q1MTN8	YGC1_SCHPO^sp
TRINITY_DN100180_c0_g1	Q1MTN8	YGC1_SCHPO^sp
TRINITY_DN100185_c0_g2	Q5NCI0	URGCP_MOUSE^sp
TRINITY_DN100185_c0_g2	Q8TCY9	URGCP_HUMAN^sp
TRINITY_DN100185_c0_g2	Q9BX69	CARD6_HUMAN^sp
TRINITY_DN100197_c0_g1	P35072	TCB1_CAEBR^sp
TRINITY_DN100204_c0_g1	Q0VFZ6	CC173_HUMAN^sp
TRINITY_DN100204_c0_g1	Q0VFZ6	CC173_HUMAN^sp
TRINITY_DN100204_c0_g1	Q0VFZ6	CC173_HUMAN^sp
TRINITY_DN100204_c0_g2	Q0VFZ6	CC173_HUMAN^sp
TRINITY_DN100209_c0_g1	Q8JIR8	IMPG1_CHICK^sp
TRINITY_DN100209_c0_g1	Q8JIR8	IMPG1_CHICK^sp
TRINITY_DN100209_c0_g2	Q8JIR8	IMPG1_CHICK^sp
TRINITY_DN100211_c0_g1	O43426	SYNJ1_HUMAN^sp
TRINITY_DN100211_c0_g1	O43426	SYNJ1_HUMAN^sp
TRINITY_DN100218_c0_g1	Q8I7P9	POL5_DROME^sp
TRINITY_DN100218_c0_g2	O93209	POL_FFV^sp
TRINITY_DN100220_c0_g1	Q6PFT6	TMM47_DANRE^sp
TRINITY_DN100229_c0_g1	Q9UBK2	PRGC1_HUMAN^sp
TRINITY_DN100229_c0_g1	Q9UBK2	PRGC1_HUMAN^sp
TRINITY_DN100232_c0_g1	P14381	YTX2_XENLA^sp
TRINITY_DN100232_c0_g1	P14381	YTX2_XENLA^sp
TRINITY_DN100247_c0_g1	Q15722	LT4R1_HUMAN^sp
TRINITY_DN100247_c0_g1	Q3T181	LT4R1_BOVIN^sp
TRINITY_DN100247_c0_g1	Q9NPC1	LT4R2_HUMAN^sp
TRINITY_DN100256_c0_g1	Q5R7X9	RAD1_PONAB^sp
TRINITY_DN100256_c0_g1	Q5R7X9	RAD1_PONAB^sp
TRINITY_DN100256_c0_g1	Q5R7X9	RAD1_PONAB^sp
TRINITY_DN100256_c0_g1	Q5R7X9	RAD1_PONAB^sp
TRINITY_DN100267_c1_g2	Q09LZ8	CBPC6_MOUSE^sp
TRINITY_DN100267_c1_g3	Q5VU57	CBPC6_HUMAN^sp
TRINITY_DN100267_c1_g4	Q5VU57	CBPC6_HUMAN^sp
TRINITY_DN100289_c0_g1	Q7SYF8	K1C18_ACIBE^sp
TRINITY_DN100308_c0_g1	Q864V9	CFAB_GORGO^sp
TRINITY_DN100308_c0_g2	P00751	CFAB_HUMAN^sp
TRINITY_DN100311_c0_g1	P79797	TF3A_ICTPU^sp
TRINITY_DN100314_c0_g1	B1AXH1	NHSL2_MOUSE^sp
TRINITY_DN100314_c0_g2	Q5HYW2	NHSL2_HUMAN^sp
TRINITY_DN100315_c0_g1	B3DK56	PTPRU_DANRE^sp
TRINITY_DN100318_c0_g1	Q7LHG5	YI31B_YEAST^sp
TRINITY_DN100318_c0_g2	Q99315	YG31B_YEAST^sp
TRINITY_DN100337_c0_g1	Q3UH60	DIP2B_MOUSE^sp
TRINITY_DN100337_c0_g1	Q6NVJ5	DI2BA_DANRE^sp
TRINITY_DN100351_c0_g1	Q4R3I0	MTX1_MACFA^sp
TRINITY_DN100351_c0_g1	Q4R3I0	MTX1_MACFA^sp
TRINITY_DN100351_c0_g1	Q4R3I0	MTX1_MACFA^sp
TRINITY_DN100355_c0_g2	P0CT40	TF29_SCHPO^sp
TRINITY_DN100355_c0_g3	Q7LHG5	YI31B_YEAST^sp
TRINITY_DN100355_c0_g4	P0CT40	TF29_SCHPO^sp
TRINITY_DN100355_c0_g6	Q7LHG5	YI31B_YEAST^sp
TRINITY_DN100359_c0_g1	Q5R4C7	ERF1_PONAB^sp
TRINITY_DN100359_c0_g2	Q5R4C7	ERF1_PONAB^sp
TRINITY_DN100361_c0_g1	Q494U1	PKHN1_HUMAN^sp
TRINITY_DN100362_c0_g1	Q8NF91	SYNE1_HUMAN^sp
TRINITY_DN100362_c0_g2	Q6ZWQ0	SYNE2_MOUSE^sp
TRINITY_DN100362_c0_g3	Q6ZWR6	SYNE1_MOUSE^sp
TRINITY_DN100362_c0_g3	Q8WXH0	SYNE2_HUMAN^sp
TRINITY_DN100362_c1_g1	Q8WXH0	SYNE2_HUMAN^sp
TRINITY_DN100368_c0_g1	Q7ZU92	PARN_DANRE^sp
TRINITY_DN100383_c0_g1	Q15149	PLEC_HUMAN^sp
TRINITY_DN100384_c0_g1	Q9BXW4	MLP3C_HUMAN^sp
TRINITY_DN100384_c0_g3	Q9BXW4	MLP3C_HUMAN^sp
TRINITY_DN100401_c0_g1	Q9UKF5	ADA29_HUMAN^sp
TRINITY_DN100402_c0_g1	P07722	MAG_RAT^sp
TRINITY_DN100402_c0_g1	P07722	MAG_RAT^sp
TRINITY_DN100412_c1_g1	Q5U243	CLIP3_XENLA^sp
TRINITY_DN100422_c0_g1	Q9JK84	PAR6G_MOUSE^sp
TRINITY_DN100432_c0_g1	Q8BZK4	S35F4_MOUSE^sp
TRINITY_DN100438_c2_g1	P80349	FUC3_RAT^sp
TRINITY_DN100438_c2_g2	P80349	FUC3_RAT^sp
TRINITY_DN100441_c0_g1	Q86TZ1	TTC6_HUMAN^sp
TRINITY_DN100441_c0_g2	Q86TZ1	TTC6_HUMAN^sp
TRINITY_DN100441_c0_g2	Q86TZ1	TTC6_HUMAN^sp
TRINITY_DN100447_c0_g1	P25102	HRH2_RAT^sp
TRINITY_DN100447_c0_g1	P97292	HRH2_MOUSE^sp
TRINITY_DN100447_c0_g1	P97292	HRH2_MOUSE^sp
TRINITY_DN100449_c1_g1	Q14590	ZN235_HUMAN^sp
TRINITY_DN100461_c0_g1	Q9BRS8	LARP6_HUMAN^sp
TRINITY_DN100463_c0_g2	Q4VC12	MSS51_HUMAN^sp
TRINITY_DN100463_c1_g1	Q4VC12	MSS51_HUMAN^sp
TRINITY_DN100468_c0_g1	Q14AW5	NSUN7_MOUSE^sp
TRINITY_DN100468_c0_g1	Q14AW5	NSUN7_MOUSE^sp
TRINITY_DN100468_c0_g1	Q14AW5	NSUN7_MOUSE^sp
TRINITY_DN100468_c0_g1	Q14AW5	NSUN7_MOUSE^sp
TRINITY_DN100468_c0_g1	Q14AW5	NSUN7_MOUSE^sp
TRINITY_DN100468_c0_g1	Q14AW5	NSUN7_MOUSE^sp
TRINITY_DN100468_c0_g1	Q4R7Q1	NSUN7_MACFA^sp
TRINITY_DN100471_c0_g1	Q9D1R9	RL34_MOUSE^sp
TRINITY_DN100474_c0_g1	Q5RHH4	IF172_DANRE^sp
TRINITY_DN100474_c0_g1	Q5RHH4	IF172_DANRE^sp
TRINITY_DN100474_c0_g1	Q5RHH4	IF172_DANRE^sp
TRINITY_DN100476_c0_g2	P35072	TCB1_CAEBR^sp
TRINITY_DN100476_c0_g3	P35072	TCB1_CAEBR^sp
TRINITY_DN100476_c0_g3	P35072	TCB1_CAEBR^sp
TRINITY_DN100482_c0_g1	P34257	TC3A_CAEEL^sp
TRINITY_DN100482_c0_g5	P35072	TCB1_CAEBR^sp
TRINITY_DN100482_c0_g5	P35072	TCB1_CAEBR^sp
TRINITY_DN100482_c0_g6	P34257	TC3A_CAEEL^sp
TRINITY_DN100482_c0_g6	P35072	TCB1_CAEBR^sp
TRINITY_DN100482_c0_g6	P35072	TCB1_CAEBR^sp
TRINITY_DN10049_c0_g1	Q14012	KCC1A_HUMAN^sp
TRINITY_DN100495_c1_g1	P15305	DYHC_ONCMY^sp
TRINITY_DN100495_c1_g1	Q15428	SF3A2_HUMAN^sp
TRINITY_DN100499_c0_g1	Q6P9H4	CNKR3_HUMAN^sp
TRINITY_DN10050_c0_g1	P0ADQ2	YIID_ECOLI^sp
TRINITY_DN100505_c0_g1	P70569	MYO5B_RAT^sp
TRINITY_DN100505_c0_g2	Q9NQX4	MYO5C_HUMAN^sp
TRINITY_DN100505_c0_g2	Q9NQX4	MYO5C_HUMAN^sp
TRINITY_DN100505_c0_g2	Q9NQX4	MYO5C_HUMAN^sp
TRINITY_DN100505_c1_g1	Q13402	MYO7A_HUMAN^sp
TRINITY_DN100511_c0_g1	Q569H4	PRR16_HUMAN^sp
TRINITY_DN100526_c0_g2	Q8VIH9	UR2R_MOUSE^sp
TRINITY_DN100526_c0_g2	Q8VIH9	UR2R_MOUSE^sp
TRINITY_DN100527_c0_g1	P83299	CAH1_CHIHA^sp
TRINITY_DN100527_c0_g1	Q92051	CAHZ_DANRE^sp
TRINITY_DN100527_c0_g1	Q92051	CAHZ_DANRE^sp
TRINITY_DN100527_c0_g1	Q92051	CAHZ_DANRE^sp
TRINITY_DN100527_c0_g1	Q92051	CAHZ_DANRE^sp
TRINITY_DN100536_c0_g1	Q5R9N0	RM35_PONAB^sp
TRINITY_DN100536_c0_g1	Q5R9N0	RM35_PONAB^sp
TRINITY_DN100536_c0_g1	Q5R9N0	RM35_PONAB^sp
TRINITY_DN100536_c0_g1	Q5R9N0	RM35_PONAB^sp
TRINITY_DN100536_c0_g1	Q5R9N0	RM35_PONAB^sp
TRINITY_DN100536_c0_g1	Q9NZE8	RM35_HUMAN^sp
TRINITY_DN100536_c0_g1	Q9NZE8	RM35_HUMAN^sp
TRINITY_DN100538_c0_g1	Q9NR99	MXRA5_HUMAN^sp
TRINITY_DN100538_c1_g1	Q9NR99	MXRA5_HUMAN^sp
TRINITY_DN100539_c1_g1	P13535	MYH8_HUMAN^sp
TRINITY_DN100540_c1_g2	Q802G7	SELM_DANRE^sp
TRINITY_DN100540_c1_g2	Q802G7	SELM_DANRE^sp
TRINITY_DN100541_c0_g2	P03934	TC1A_CAEEL^sp
TRINITY_DN100541_c0_g3	P03934	TC1A_CAEEL^sp
TRINITY_DN100541_c0_g3	P03934	TC1A_CAEEL^sp
TRINITY_DN100544_c0_g1	Q9UL59	ZN214_HUMAN^sp
TRINITY_DN100548_c0_g1	A8MX76	CAN14_HUMAN^sp
TRINITY_DN100553_c0_g1	P51788	CLCN2_HUMAN^sp
TRINITY_DN100560_c0_g1	Q867B7	HGF_CANFA^sp
TRINITY_DN100560_c0_g1	Q867B7	HGF_CANFA^sp
TRINITY_DN100564_c0_g1	E1BLT8	ZDHC5_BOVIN^sp
TRINITY_DN100564_c0_g1	E1BLT8	ZDHC5_BOVIN^sp
TRINITY_DN100565_c0_g1	Q6UXZ4	UNC5D_HUMAN^sp
TRINITY_DN100573_c0_g1	P36977	SN25A_CARAU^sp
TRINITY_DN100573_c0_g1	P36977	SN25A_CARAU^sp
TRINITY_DN100573_c0_g1	P36977	SN25A_CARAU^sp
TRINITY_DN100578_c0_g1	Q5REJ9	TRI54_PONAB^sp
TRINITY_DN100580_c0_g1	P14381	YTX2_XENLA^sp
TRINITY_DN100580_c0_g2	P14381	YTX2_XENLA^sp
TRINITY_DN100595_c0_g1	Q863G0	COX8B_ATEBE^sp
TRINITY_DN100595_c0_g1	Q863G0	COX8B_ATEBE^sp
TRINITY_DN100601_c1_g1	Q9Z1J8	S14L3_RAT^sp
TRINITY_DN100601_c1_g2	O76054	S14L2_HUMAN^sp
TRINITY_DN100601_c1_g2	P58875	S14L2_BOVIN^sp
TRINITY_DN100601_c1_g2	P58875	S14L2_BOVIN^sp
TRINITY_DN100601_c1_g2	Q99J08	S14L2_MOUSE^sp
TRINITY_DN100601_c1_g2	Q9Z1J8	S14L3_RAT^sp
TRINITY_DN100603_c0_g3	A1X158	FP1V1_PERVI^sp
TRINITY_DN100611_c0_g1	P28685	CNTN2_CHICK^sp
TRINITY_DN100611_c0_g1	P28685	CNTN2_CHICK^sp
TRINITY_DN100612_c1_g1	Q8BZ98	DYN3_MOUSE^sp
TRINITY_DN100617_c0_g1	Q9NUW8	TYDP1_HUMAN^sp
TRINITY_DN100622_c0_g1	Q75UG4	P4HA3_BOVIN^sp
TRINITY_DN100622_c0_g2	Q6W3F0	P4HA3_MOUSE^sp
TRINITY_DN100622_c0_g2	Q75UG4	P4HA3_BOVIN^sp
TRINITY_DN100622_c0_g3	Q6W3F0	P4HA3_MOUSE^sp
TRINITY_DN100624_c0_g1	P23467	PTPRB_HUMAN^sp
TRINITY_DN100624_c0_g1	P23467	PTPRB_HUMAN^sp
TRINITY_DN100624_c0_g1	P23467	PTPRB_HUMAN^sp
TRINITY_DN100627_c0_g1	P47743	GRM8_MOUSE^sp
TRINITY_DN100634_c0_g1	P0CT40	TF29_SCHPO^sp
TRINITY_DN100643_c0_g1	P54763	EPHB2_MOUSE^sp
TRINITY_DN100643_c0_g2	Q90344	EPHB2_COTJA^sp
TRINITY_DN100643_c0_g3	P54763	EPHB2_MOUSE^sp
TRINITY_DN100643_c1_g1	P29323	EPHB2_HUMAN^sp
TRINITY_DN100646_c0_g1	Q4FZY0	EFHD2_RAT^sp
TRINITY_DN100646_c0_g1	Q4FZY0	EFHD2_RAT^sp
TRINITY_DN100657_c0_g1	Q5PYH5	DLG1L_DANRE^sp
TRINITY_DN100657_c0_g1	Q5PYH5	DLG1L_DANRE^sp
TRINITY_DN100679_c0_g1	P36269	GGT5_HUMAN^sp
TRINITY_DN100679_c0_g1	P36269	GGT5_HUMAN^sp
TRINITY_DN100679_c0_g1	Q9QWE9	GGT5_RAT^sp
TRINITY_DN100679_c0_g1	Q9QWE9	GGT5_RAT^sp
TRINITY_DN100679_c0_g2	Q9Z2A9	GGT5_MOUSE^sp
TRINITY_DN100691_c0_g1	Q5RFG0	ECH1_PONAB^sp
TRINITY_DN100691_c0_g1	Q5RFG0	ECH1_PONAB^sp
TRINITY_DN100691_c0_g1	Q5RFG0	ECH1_PONAB^sp
TRINITY_DN100691_c0_g1	Q5RFG0	ECH1_PONAB^sp
TRINITY_DN100692_c0_g2	Q70IA6	MOB2_HUMAN^sp
TRINITY_DN100692_c0_g2	Q8IQG1	MOB2_DROME^sp
TRINITY_DN100692_c0_g2	Q8IQG1	MOB2_DROME^sp
TRINITY_DN100692_c0_g2	Q8VI63	MOB2_MOUSE^sp
TRINITY_DN100692_c0_g2	Q8VI63	MOB2_MOUSE^sp
TRINITY_DN100699_c3_g1	P18724	ZG49_XENLA^sp
TRINITY_DN100699_c3_g2	P18724	ZG49_XENLA^sp
TRINITY_DN100702_c1_g1	Q8IW00	VSTM4_HUMAN^sp
TRINITY_DN100702_c1_g1	Q8IW00	VSTM4_HUMAN^sp
TRINITY_DN100703_c0_g1	A5D9H7	UBP12_BOVIN^sp
TRINITY_DN100703_c0_g1	A5D9H7	UBP12_BOVIN^sp
TRINITY_DN100703_c0_g2	A5D9H7	UBP12_BOVIN^sp
TRINITY_DN100703_c0_g2	A5D9H7	UBP12_BOVIN^sp
TRINITY_DN100706_c0_g1	Q6R2W3	SCND3_HUMAN^sp
TRINITY_DN100706_c0_g1	Q6R2W3	SCND3_HUMAN^sp
TRINITY_DN100709_c1_g1	P14381	YTX2_XENLA^sp
TRINITY_DN100709_c1_g1	P14381	YTX2_XENLA^sp
TRINITY_DN100710_c0_g1	Q96S86	HPLN3_HUMAN^sp
TRINITY_DN100710_c0_g1	Q96S86	HPLN3_HUMAN^sp
TRINITY_DN100725_c0_g1	Q6PJ69	TRI65_HUMAN^sp
TRINITY_DN100725_c0_g1	Q6PJ69	TRI65_HUMAN^sp
TRINITY_DN100725_c1_g1	Q9ULZ2	STAP1_HUMAN^sp
TRINITY_DN100725_c1_g1	Q9ULZ2	STAP1_HUMAN^sp
TRINITY_DN100735_c0_g1	B0BLT0	ZN593_XENTR^sp
TRINITY_DN100735_c0_g1	B0BLT0	ZN593_XENTR^sp
TRINITY_DN100735_c0_g1	B0BLT0	ZN593_XENTR^sp
TRINITY_DN100735_c0_g1	B0BLT0	ZN593_XENTR^sp
TRINITY_DN100736_c0_g1	Q5F3U0	SP130_CHICK^sp
TRINITY_DN100736_c0_g1	Q5F3U0	SP130_CHICK^sp
TRINITY_DN100749_c0_g1	Q6AXJ9	CDKL1_DANRE^sp
TRINITY_DN100749_c0_g1	Q6AXJ9	CDKL1_DANRE^sp
TRINITY_DN100749_c0_g1	Q6AXJ9	CDKL1_DANRE^sp
TRINITY_DN100749_c0_g1	Q6AXJ9	CDKL1_DANRE^sp
TRINITY_DN100749_c0_g1	Q6AXJ9	CDKL1_DANRE^sp
TRINITY_DN100749_c0_g1	Q6AXJ9	CDKL1_DANRE^sp
TRINITY_DN100749_c0_g1	Q6AXJ9	CDKL1_DANRE^sp
TRINITY_DN100753_c0_g1	Q8N8N0	RN152_HUMAN^sp
TRINITY_DN100753_c0_g1	Q8N8N0	RN152_HUMAN^sp
TRINITY_DN100761_c0_g1	Q5ZL72	CH60_CHICK^sp
TRINITY_DN100766_c0_g3	P23074	POL_SFV1^sp
TRINITY_DN100768_c0_g1	Q5VZ89	DEN4C_HUMAN^sp
TRINITY_DN100775_c0_g1	Q13023	AKAP6_HUMAN^sp
TRINITY_DN100779_c0_g1	Q90YI8	TAL1_TAKRU^sp
TRINITY_DN100780_c0_g2	Q9CR63	COX16_MOUSE^sp
TRINITY_DN100780_c0_g2	Q9CR63	COX16_MOUSE^sp
TRINITY_DN100781_c0_g1	O00268	TAF4_HUMAN^sp
TRINITY_DN100781_c0_g2	O00268	TAF4_HUMAN^sp
TRINITY_DN100781_c0_g2	Q68FI1	L14BA_XENLA^sp
TRINITY_DN100781_c0_g2	Q8AVJ2	L14AB_XENLA^sp
TRINITY_DN100789_c0_g1	Q0IIL7	CPLX1_BOVIN^sp
TRINITY_DN100789_c0_g1	Q0IIL7	CPLX1_BOVIN^sp
TRINITY_DN100789_c0_g1	Q0IIL7	CPLX1_BOVIN^sp
TRINITY_DN100789_c0_g1	Q0IIL7	CPLX1_BOVIN^sp
TRINITY_DN100791_c0_g1	Q8BW96	KCC1D_MOUSE^sp
TRINITY_DN100791_c0_g1	Q91YS8	KCC1A_MOUSE^sp
TRINITY_DN100791_c0_g2	Q8BW96	KCC1D_MOUSE^sp
TRINITY_DN100791_c0_g2	Q91YS8	KCC1A_MOUSE^sp
TRINITY_DN100792_c0_g1	A4FUH5	NDUF4_BOVIN^sp
TRINITY_DN100792_c0_g1	Q9D1H6	NDUF4_MOUSE^sp
TRINITY_DN100792_c0_g2	Q9D1H6	NDUF4_MOUSE^sp
TRINITY_DN100794_c1_g1	O14490	DLGP1_HUMAN^sp
TRINITY_DN100794_c1_g1	O14490	DLGP1_HUMAN^sp
TRINITY_DN100794_c1_g1	Q7ZYZ6	DLGP1_DANRE^sp
TRINITY_DN100796_c0_g1	Q9NX58	LYAR_HUMAN^sp
TRINITY_DN100796_c0_g1	Q9NX58	LYAR_HUMAN^sp
TRINITY_DN100796_c0_g1	Q9NX58	LYAR_HUMAN^sp
TRINITY_DN100796_c0_g1	Q9NX58	LYAR_HUMAN^sp
TRINITY_DN100803_c0_g1	Q8BH64	EHD2_MOUSE^sp
TRINITY_DN100803_c0_g3	Q8BH64	EHD2_MOUSE^sp
TRINITY_DN100815_c0_g1	Q9Z222	B3GN2_MOUSE^sp
TRINITY_DN100815_c0_g1	Q9Z222	B3GN2_MOUSE^sp
TRINITY_DN100819_c0_g1	Q9Y4X1	UD2A1_HUMAN^sp
TRINITY_DN100821_c0_g2	O43315	AQP9_HUMAN^sp
TRINITY_DN100821_c0_g2	O43315	AQP9_HUMAN^sp
TRINITY_DN100823_c0_g1	O19477	HMR1_RAT^sp
TRINITY_DN100823_c0_g1	P15979	HA1F_CHICK^sp
TRINITY_DN100823_c0_g1	P15979	HA1F_CHICK^sp
TRINITY_DN100823_c0_g1	P15979	HA1F_CHICK^sp
TRINITY_DN100827_c0_g1	Q9TT23	MC5R_PANTR^sp
TRINITY_DN100827_c0_g1	Q9TT23	MC5R_PANTR^sp
TRINITY_DN100833_c0_g1	P05934	CALM_STRPU^sp
TRINITY_DN100833_c0_g1	P05934	CALM_STRPU^sp
TRINITY_DN100836_c0_g1	O95185	UNC5C_HUMAN^sp
TRINITY_DN100836_c0_g1	O95185	UNC5C_HUMAN^sp
TRINITY_DN100839_c0_g1	Q9CW07	PP13G_MOUSE^sp
TRINITY_DN100839_c0_g1	Q9CW07	PP13G_MOUSE^sp
TRINITY_DN100839_c0_g1	Q9CW07	PP13G_MOUSE^sp
TRINITY_DN100844_c0_g1	Q96KN4	FA84A_HUMAN^sp
TRINITY_DN100844_c0_g2	Q9D650	FA84A_MOUSE^sp
TRINITY_DN100844_c0_g2	Q9D650	FA84A_MOUSE^sp
TRINITY_DN100846_c0_g1	Q5PQV5	TPBG_RAT^sp
TRINITY_DN100846_c0_g1	Q9Z0L0	TPBG_MOUSE^sp
TRINITY_DN100848_c0_g1	Q8CGC6	RBM28_MOUSE^sp
TRINITY_DN100848_c0_g1	Q8CGC6	RBM28_MOUSE^sp
TRINITY_DN100848_c0_g1	Q8CGC6	RBM28_MOUSE^sp
TRINITY_DN100848_c0_g1	Q8CGC6	RBM28_MOUSE^sp
TRINITY_DN100851_c0_g2	Q6T311	ARL9_HUMAN^sp
TRINITY_DN100851_c0_g2	Q6T311	ARL9_HUMAN^sp
TRINITY_DN100851_c0_g2	Q6T311	ARL9_HUMAN^sp
TRINITY_DN100851_c0_g2	Q6T311	ARL9_HUMAN^sp
TRINITY_DN100852_c0_g1	Q9NYQ7	CELR3_HUMAN^sp
TRINITY_DN100852_c0_g1	Q9NYQ7	CELR3_HUMAN^sp
TRINITY_DN100858_c0_g1	O43247	TEX33_HUMAN^sp
TRINITY_DN100858_c0_g1	O43247	TEX33_HUMAN^sp
TRINITY_DN100858_c0_g1	Q9D9J2	TEX33_MOUSE^sp
TRINITY_DN100863_c0_g1	Q9NQT8	KI13B_HUMAN^sp
TRINITY_DN100863_c0_g1	Q9NQT8	KI13B_HUMAN^sp
TRINITY_DN100863_c0_g1	Q9NQT8	KI13B_HUMAN^sp
TRINITY_DN100863_c0_g1	Q9NQT8	KI13B_HUMAN^sp
TRINITY_DN100873_c0_g1	Q5VU97	CAHD1_HUMAN^sp
TRINITY_DN100873_c0_g2	Q5VU97	CAHD1_HUMAN^sp
TRINITY_DN100873_c0_g2	Q5VU97	CAHD1_HUMAN^sp
TRINITY_DN100877_c0_g1	Q93008	USP9X_HUMAN^sp
TRINITY_DN100877_c0_g1	Q93008	USP9X_HUMAN^sp
TRINITY_DN100878_c0_g1	P18298	METK2_RAT^sp
TRINITY_DN100878_c0_g1	P18298	METK2_RAT^sp
TRINITY_DN100880_c0_g1	Q9NUV9	GIMA4_HUMAN^sp
TRINITY_DN100880_c0_g2	Q9NUV9	GIMA4_HUMAN^sp
TRINITY_DN100880_c0_g3	Q9NUV9	GIMA4_HUMAN^sp
TRINITY_DN100887_c0_g1	Q3UZV7	K132L_MOUSE^sp
TRINITY_DN100891_c2_g1	A6QLI8	T2EA_BOVIN^sp
TRINITY_DN100897_c0_g1	P10548	LSTP_STAST^sp
TRINITY_DN100900_c0_g2	Q91428	GATA3_DANRE^sp
TRINITY_DN100910_c0_g1	Q64270	EI2BA_RAT^sp
TRINITY_DN100910_c0_g2	Q4R4V8	EI2BA_MACFA^sp
TRINITY_DN100910_c0_g2	Q64270	EI2BA_RAT^sp
TRINITY_DN100911_c0_g1	Q15717	ELAV1_HUMAN^sp
TRINITY_DN100911_c0_g1	Q15717	ELAV1_HUMAN^sp
TRINITY_DN100911_c0_g2	Q15717	ELAV1_HUMAN^sp
TRINITY_DN100923_c0_g2	Q91757	GSK3B_XENLA^sp
TRINITY_DN100923_c0_g2	Q91757	GSK3B_XENLA^sp
TRINITY_DN100923_c0_g2	Q91757	GSK3B_XENLA^sp
TRINITY_DN100929_c0_g1	Q1LV19	SPKAP_DANRE^sp
TRINITY_DN100930_c1_g1	P35072	TCB1_CAEBR^sp
TRINITY_DN100930_c1_g1	P35072	TCB1_CAEBR^sp
TRINITY_DN100930_c1_g1	P35072	TCB1_CAEBR^sp
TRINITY_DN100934_c0_g1	B0K012	CMKMT_RAT^sp
TRINITY_DN100934_c0_g1	B0K012	CMKMT_RAT^sp
TRINITY_DN100934_c0_g2	B0K012	CMKMT_RAT^sp
TRINITY_DN10095_c0_g1	P02264	H2A_ONCMY^sp
TRINITY_DN100953_c0_g1	Q96LR7	CB050_HUMAN^sp
TRINITY_DN100957_c0_g1	Q9DDT5	SPT5H_DANRE^sp
TRINITY_DN100957_c0_g2	Q9DDT5	SPT5H_DANRE^sp
TRINITY_DN100957_c1_g1	Q9DDT5	SPT5H_DANRE^sp
TRINITY_DN100957_c1_g1	Q9DDT5	SPT5H_DANRE^sp
TRINITY_DN100962_c0_g1	Q80Y98	DDHD2_MOUSE^sp
TRINITY_DN100962_c0_g2	O94830	DDHD2_HUMAN^sp
TRINITY_DN100962_c0_g2	O94830	DDHD2_HUMAN^sp
TRINITY_DN100962_c0_g2	O94830	DDHD2_HUMAN^sp
TRINITY_DN100962_c0_g2	O94830	DDHD2_HUMAN^sp
TRINITY_DN100962_c0_g2	Q9Y6Y8	S23IP_HUMAN^sp
TRINITY_DN100962_c0_g2	Q9Y6Y8	S23IP_HUMAN^sp
TRINITY_DN100964_c0_g1	A6QLU6	GP133_BOVIN^sp
TRINITY_DN100964_c0_g1	A6QLU6	GP133_BOVIN^sp
TRINITY_DN100964_c0_g1	A6QLU6	GP133_BOVIN^sp
TRINITY_DN100972_c0_g1	Q08BV2	TYW5_DANRE^sp
TRINITY_DN100975_c0_g1	Q6H236	PEG3_BOVIN^sp
TRINITY_DN100975_c0_g1	Q6H236	PEG3_BOVIN^sp
TRINITY_DN100975_c0_g1	Q6H236	PEG3_BOVIN^sp
TRINITY_DN100976_c0_g1	Q9NYQ6	CELR1_HUMAN^sp
TRINITY_DN100976_c0_g2	Q9NYQ6	CELR1_HUMAN^sp
TRINITY_DN100976_c0_g3	O88278	CELR3_RAT^sp
TRINITY_DN100982_c0_g1	Q80XK6	ATG2B_MOUSE^sp
TRINITY_DN101000_c0_g1	Q58EJ9	MARC1_DANRE^sp
TRINITY_DN101000_c0_g2	Q58EJ9	MARC1_DANRE^sp
TRINITY_DN101000_c1_g1	Q58EJ9	MARC1_DANRE^sp
TRINITY_DN101007_c0_g1	Q9D709	TMM79_MOUSE^sp
TRINITY_DN101007_c0_g3	Q9D709	TMM79_MOUSE^sp
TRINITY_DN101007_c0_g4	Q9D709	TMM79_MOUSE^sp
TRINITY_DN101009_c0_g1	Q9ESQ5	TRPM4_RAT^sp
TRINITY_DN101009_c0_g2	Q7TN37	TRPM4_MOUSE^sp
TRINITY_DN101009_c0_g2	Q7TN37	TRPM4_MOUSE^sp
TRINITY_DN101009_c0_g2	Q7TN37	TRPM4_MOUSE^sp
TRINITY_DN101009_c0_g3	Q9ESQ5	TRPM4_RAT^sp
TRINITY_DN101016_c0_g1	P50501	AQPA_RANES^sp
TRINITY_DN101016_c0_g2	P50501	AQPA_RANES^sp
TRINITY_DN101020_c0_g1	Q8TCP9	F200A_HUMAN^sp
TRINITY_DN101030_c0_g1	Q56NL1	ACE2_PAGLA^sp
TRINITY_DN101030_c0_g1	Q9H320	VCX1_HUMAN^sp
TRINITY_DN101037_c0_g1	P41512	TOP1_XENLA^sp
TRINITY_DN101037_c0_g1	P41512	TOP1_XENLA^sp
TRINITY_DN101037_c0_g2	P12617	DCMC_ANSAN^sp
TRINITY_DN101059_c0_g1	Q923S9	RAB30_MOUSE^sp
TRINITY_DN101059_c0_g1	Q923S9	RAB30_MOUSE^sp
TRINITY_DN101059_c0_g1	Q923S9	RAB30_MOUSE^sp
TRINITY_DN101065_c0_g1	P23897	GUC2C_RAT^sp
TRINITY_DN101070_c0_g2	Q69ZZ6	TMCC1_MOUSE^sp
TRINITY_DN101071_c0_g1	Q92614	MY18A_HUMAN^sp
TRINITY_DN101071_c0_g2	Q92614	MY18A_HUMAN^sp
TRINITY_DN101076_c0_g1	Q49537	VLPE_MYCHR^sp
TRINITY_DN101076_c0_g4	Q49537	VLPE_MYCHR^sp
TRINITY_DN101079_c0_g1	Q9CZX5	PINX1_MOUSE^sp
TRINITY_DN101100_c0_g1	Q5RAB7	S39AE_PONAB^sp
TRINITY_DN101100_c0_g1	Q75N73	S39AE_MOUSE^sp
TRINITY_DN101100_c0_g1	Q75N73	S39AE_MOUSE^sp
TRINITY_DN101100_c0_g1	Q75N73	S39AE_MOUSE^sp
TRINITY_DN101100_c0_g1	Q75N73	S39AE_MOUSE^sp
TRINITY_DN101100_c0_g1	Q75N73	S39AE_MOUSE^sp
TRINITY_DN101100_c0_g1	Q75N73	S39AE_MOUSE^sp
TRINITY_DN101104_c0_g1	Q8TDM6	DLG5_HUMAN^sp
TRINITY_DN101104_c0_g1	Q8TDM6	DLG5_HUMAN^sp
TRINITY_DN101105_c0_g1	P15305	DYHC_ONCMY^sp
TRINITY_DN101105_c0_g1	P15305	DYHC_ONCMY^sp
TRINITY_DN101105_c0_g1	Q0II65	CCD70_BOVIN^sp
TRINITY_DN101105_c0_g1	Q0II65	CCD70_BOVIN^sp
TRINITY_DN101107_c0_g2	P15291	B4GT1_HUMAN^sp
TRINITY_DN101107_c0_g3	P15291	B4GT1_HUMAN^sp
TRINITY_DN101107_c0_g4	P15291	B4GT1_HUMAN^sp
TRINITY_DN101117_c1_g1	P48553	TPC10_HUMAN^sp
TRINITY_DN101117_c1_g1	P48553	TPC10_HUMAN^sp
TRINITY_DN101117_c1_g1	Q3TLI0	TPC10_MOUSE^sp
TRINITY_DN101124_c0_g1	O94919	ENDD1_HUMAN^sp
TRINITY_DN101124_c0_g1	O94919	ENDD1_HUMAN^sp
TRINITY_DN101144_c0_g1	P00789	CANX_CHICK^sp
TRINITY_DN101144_c2_g1	Q27970	CAN1_BOVIN^sp
TRINITY_DN101144_c2_g3	O14815	CAN9_HUMAN^sp
TRINITY_DN101144_c2_g4	O14815	CAN9_HUMAN^sp
TRINITY_DN101150_c0_g1	A2BFP5	S12A9_DANRE^sp
TRINITY_DN101150_c0_g2	A2BFP5	S12A9_DANRE^sp
TRINITY_DN101150_c0_g2	A2BFP5	S12A9_DANRE^sp
TRINITY_DN101156_c0_g1	Q96KN1	FA84B_HUMAN^sp
TRINITY_DN101158_c2_g1	O09027	ACKR2_RAT^sp
TRINITY_DN101162_c0_g1	Q5S1U6	IFRD1_PIG^sp
TRINITY_DN101162_c0_g2	Q5S1U6	IFRD1_PIG^sp
TRINITY_DN101168_c0_g1	Q32LP9	COR2A_BOVIN^sp
TRINITY_DN101168_c0_g1	Q92828	COR2A_HUMAN^sp
TRINITY_DN101168_c0_g1	Q92828	COR2A_HUMAN^sp
TRINITY_DN101168_c0_g1	Q92828	COR2A_HUMAN^sp
TRINITY_DN101168_c0_g2	Q92828	COR2A_HUMAN^sp
TRINITY_DN101169_c0_g1	Q5R7P6	ACBD4_PONAB^sp
TRINITY_DN101169_c0_g1	Q5R7P6	ACBD4_PONAB^sp
TRINITY_DN101169_c0_g1	Q5R7P6	ACBD4_PONAB^sp
TRINITY_DN101169_c0_g1	Q5R7P6	ACBD4_PONAB^sp
TRINITY_DN101169_c0_g1	Q6DGF9	ACBD4_RAT^sp
TRINITY_DN101169_c0_g1	Q6DGF9	ACBD4_RAT^sp
TRINITY_DN101172_c1_g1	P18744	ZO20_XENLA^sp
TRINITY_DN101173_c0_g1	Q6GNW0	LRRF2_XENLA^sp
TRINITY_DN101178_c0_g1	Q9WVL3	S12A7_MOUSE^sp
TRINITY_DN101178_c0_g1	Q9WVL3	S12A7_MOUSE^sp
TRINITY_DN101182_c0_g1	Q5RB30	Z585B_PONAB^sp
TRINITY_DN101190_c0_g1	Q9Y6N7	ROBO1_HUMAN^sp
TRINITY_DN101190_c0_g1	Q9Y6N7	ROBO1_HUMAN^sp
TRINITY_DN101190_c1_g1	Q9Y6N7	ROBO1_HUMAN^sp
TRINITY_DN101205_c0_g1	Q9NQU5	PAK6_HUMAN^sp
TRINITY_DN101220_c0_g1	Q7TMY8	HUWE1_MOUSE^sp
TRINITY_DN101221_c0_g1	Q5SVZ6	ZMYM1_HUMAN^sp
TRINITY_DN101221_c0_g1	Q5SVZ6	ZMYM1_HUMAN^sp
TRINITY_DN101223_c0_g1	Q5RD09	HMR1_PONAB^sp
TRINITY_DN101223_c0_g1	Q5RD09	HMR1_PONAB^sp
TRINITY_DN101230_c0_g1	Q8IYK8	REM2_HUMAN^sp
TRINITY_DN101230_c0_g2	Q8IYK8	REM2_HUMAN^sp
TRINITY_DN101230_c0_g2	Q8IYK8	REM2_HUMAN^sp
TRINITY_DN101241_c0_g1	Q0V8K7	3BP5L_BOVIN^sp
TRINITY_DN101241_c0_g1	Q0V8K7	3BP5L_BOVIN^sp
TRINITY_DN101241_c0_g2	Q5U584	3BP5L_XENLA^sp
TRINITY_DN101245_c0_g2	Q9H3F6	BACD3_HUMAN^sp
TRINITY_DN101245_c0_g2	Q9H3F6	BACD3_HUMAN^sp
TRINITY_DN101249_c0_g3	Q04690	NF1_MOUSE^sp
TRINITY_DN101249_c0_g3	Q04690	NF1_MOUSE^sp
TRINITY_DN101250_c0_g2	Q9QX47	SON_MOUSE^sp
TRINITY_DN101250_c0_g3	Q9QX47	SON_MOUSE^sp
TRINITY_DN101258_c0_g1	Q9CQL2	CCER1_MOUSE^sp
TRINITY_DN101260_c0_g1	Q811U3	RB6I2_RAT^sp
TRINITY_DN101260_c0_g2	Q811U3	RB6I2_RAT^sp
TRINITY_DN101260_c0_g3	Q8IUD2	RB6I2_HUMAN^sp
TRINITY_DN101262_c1_g1	Q28864	TFPI1_MACMU^sp
TRINITY_DN101262_c1_g2	P10646	TFPI1_HUMAN^sp
TRINITY_DN101262_c1_g2	Q02445	TFPI1_RAT^sp
TRINITY_DN101276_c0_g1	Q5EA28	CXXC1_BOVIN^sp
TRINITY_DN101276_c0_g2	Q5EA28	CXXC1_BOVIN^sp
TRINITY_DN101286_c0_g1	Q7TN29	SMAP2_MOUSE^sp
TRINITY_DN101288_c0_g1	Q3TCH7	CUL4A_MOUSE^sp
TRINITY_DN101293_c1_g1	P13184	CX7A2_BOVIN^sp
TRINITY_DN101293_c1_g1	P13184	CX7A2_BOVIN^sp
TRINITY_DN101293_c1_g1	P48771	CX7A2_MOUSE^sp
TRINITY_DN101293_c1_g1	P48771	CX7A2_MOUSE^sp
TRINITY_DN101293_c1_g2	P13184	CX7A2_BOVIN^sp
TRINITY_DN101293_c1_g2	P14406	CX7A2_HUMAN^sp
TRINITY_DN101293_c1_g2	P48771	CX7A2_MOUSE^sp
TRINITY_DN101296_c0_g1	P11369	LORF2_MOUSE^sp
TRINITY_DN101306_c0_g1	Q8N5G0	SMI20_HUMAN^sp
TRINITY_DN101306_c0_g1	Q8N5G0	SMI20_HUMAN^sp
TRINITY_DN101309_c0_g2	P03934	TC1A_CAEEL^sp
TRINITY_DN101324_c0_g1	A6NE01	F186A_HUMAN^sp
TRINITY_DN101334_c1_g1	Q02084	A33_PLEWA^sp
TRINITY_DN101334_c1_g1	Q02084	A33_PLEWA^sp
TRINITY_DN101334_c2_g1	Q02084	A33_PLEWA^sp
TRINITY_DN101334_c2_g2	Q02084	A33_PLEWA^sp
TRINITY_DN101340_c0_g1	Q9EPU0	RENT1_MOUSE^sp
TRINITY_DN101340_c0_g2	Q9EPU0	RENT1_MOUSE^sp
TRINITY_DN101345_c0_g1	Q5DU56	NLRC3_MOUSE^sp
TRINITY_DN101345_c0_g1	Q5DU56	NLRC3_MOUSE^sp
TRINITY_DN101345_c0_g1	Q7RTR2	NLRC3_HUMAN^sp
TRINITY_DN101356_c0_g1	B5MCY1	TDR15_HUMAN^sp
TRINITY_DN101373_c0_g1	Q3T0E1	EXOS3_BOVIN^sp
TRINITY_DN101373_c0_g1	Q3T0E1	EXOS3_BOVIN^sp
TRINITY_DN101380_c0_g1	Q93075	TATD2_HUMAN^sp
TRINITY_DN101380_c0_g1	Q93075	TATD2_HUMAN^sp
TRINITY_DN101380_c0_g1	Q93075	TATD2_HUMAN^sp
TRINITY_DN101380_c0_g1	Q93075	TATD2_HUMAN^sp
TRINITY_DN101380_c0_g2	Q93075	TATD2_HUMAN^sp
TRINITY_DN101391_c0_g1	Q6P9U4	SLMO2_RAT^sp
TRINITY_DN101392_c0_g1	P20825	POL2_DROME^sp
TRINITY_DN101392_c0_g2	Q7LHG5	YI31B_YEAST^sp
TRINITY_DN101397_c0_g1	P58658	EVA1C_HUMAN^sp
TRINITY_DN101397_c0_g1	P58659	EVA1C_MOUSE^sp
TRINITY_DN101397_c0_g1	P58659	EVA1C_MOUSE^sp
TRINITY_DN101397_c0_g1	P58659	EVA1C_MOUSE^sp
TRINITY_DN101408_c0_g1	Q7Z2Y8	GVIN1_HUMAN^sp
TRINITY_DN101408_c0_g2	Q7Z2Y8	GVIN1_HUMAN^sp
TRINITY_DN101408_c0_g3	Q7Z2Y8	GVIN1_HUMAN^sp
TRINITY_DN101409_c0_g1	A9ULZ2	BIR7B_XENLA^sp
TRINITY_DN101409_c0_g1	Q8JHV9	BIR7A_XENLA^sp
TRINITY_DN101409_c0_g1	Q8JHV9	BIR7A_XENLA^sp
TRINITY_DN101409_c0_g1	Q8JHV9	BIR7A_XENLA^sp
TRINITY_DN101409_c0_g1	Q8JHV9	BIR7A_XENLA^sp
TRINITY_DN101428_c0_g1	P01696	KV15_RABIT^sp
TRINITY_DN101428_c0_g2	P01696	KV15_RABIT^sp
TRINITY_DN101428_c0_g2	P01696	KV15_RABIT^sp
TRINITY_DN101428_c0_g2	P06313	KV403_HUMAN^sp
TRINITY_DN101429_c0_g2	Q96AD5	PLPL2_HUMAN^sp
TRINITY_DN101430_c0_g1	P62321	RUXF_XENLA^sp
TRINITY_DN101430_c0_g1	P62321	RUXF_XENLA^sp
TRINITY_DN101442_c0_g1	Q91VI7	RINI_MOUSE^sp
TRINITY_DN101442_c0_g1	Q91VI7	RINI_MOUSE^sp
TRINITY_DN101442_c0_g2	Q91VI7	RINI_MOUSE^sp
TRINITY_DN101442_c1_g1	A6QLE5	NALP3_BOVIN^sp
TRINITY_DN101442_c1_g2	Q9C000	NALP1_HUMAN^sp
TRINITY_DN101449_c0_g1	C9JN71	ZN878_HUMAN^sp
TRINITY_DN101449_c0_g1	Q8IZC7	ZN101_HUMAN^sp
TRINITY_DN101463_c0_g1	B1AR13	CISD3_MOUSE^sp
TRINITY_DN101474_c0_g1	O75074	LRP3_HUMAN^sp
TRINITY_DN101477_c0_g1	Q7Z407	CSMD3_HUMAN^sp
TRINITY_DN101477_c0_g1	Q80T79	CSMD3_MOUSE^sp
TRINITY_DN101485_c0_g1	F1QBY1	NIPLB_DANRE^sp
TRINITY_DN101489_c0_g1	Q8BKX6	SMG1_MOUSE^sp
TRINITY_DN101498_c0_g1	O15439	MRP4_HUMAN^sp
TRINITY_DN101498_c0_g2	O15439	MRP4_HUMAN^sp
TRINITY_DN101505_c1_g2	Q6SXP0	CI016_CTEID^sp
TRINITY_DN101505_c1_g2	Q6SXP0	CI016_CTEID^sp
TRINITY_DN101505_c2_g1	Q6SXP0	CI016_CTEID^sp
TRINITY_DN101505_c2_g1	Q6SXP0	CI016_CTEID^sp
TRINITY_DN101525_c0_g1	A9YUB1	CHRD1_PIG^sp
TRINITY_DN101525_c0_g1	Q6NUA0	CHRD1_XENLA^sp
TRINITY_DN101525_c0_g1	Q6NUA0	CHRD1_XENLA^sp
TRINITY_DN101530_c0_g1	P03360	POL_AVIRE^sp
TRINITY_DN101545_c0_g2	Q7T3H1	DCTN2_DANRE^sp
TRINITY_DN101545_c0_g4	Q7T3H1	DCTN2_DANRE^sp
TRINITY_DN101565_c0_g1	Q502C1	RT24_DANRE^sp
TRINITY_DN101573_c0_g1	Q13275	SEM3F_HUMAN^sp
TRINITY_DN101590_c0_g1	P09593	SANT_PLAFV^sp
TRINITY_DN101590_c0_g1	P09593	SANT_PLAFV^sp
TRINITY_DN101592_c0_g1	Q9P2B4	CT2NL_HUMAN^sp
TRINITY_DN101600_c0_g1	Q6NZT2	CDR2L_DANRE^sp
TRINITY_DN101600_c0_g1	Q6NZT2	CDR2L_DANRE^sp
TRINITY_DN101602_c0_g1	Q9JLC8	SACS_MOUSE^sp
TRINITY_DN101604_c0_g1	A3KNN3	LRC3B_DANRE^sp
TRINITY_DN101604_c0_g1	A3KNN3	LRC3B_DANRE^sp
TRINITY_DN101610_c0_g1	P31722	C1QC_RAT^sp
TRINITY_DN101610_c0_g1	P31722	C1QC_RAT^sp
TRINITY_DN101623_c0_g1	D4A9R4	PRRT4_RAT^sp
TRINITY_DN101623_c0_g1	D4A9R4	PRRT4_RAT^sp
TRINITY_DN101623_c0_g1	D4A9R4	PRRT4_RAT^sp
TRINITY_DN101623_c0_g1	D4A9R4	PRRT4_RAT^sp
TRINITY_DN101623_c0_g1	D4A9R4	PRRT4_RAT^sp
TRINITY_DN101625_c1_g1	P14316	IRF2_HUMAN^sp
TRINITY_DN101628_c0_g1	O95755	RAB36_HUMAN^sp
TRINITY_DN101628_c0_g2	O95755	RAB36_HUMAN^sp
TRINITY_DN101628_c0_g2	O95755	RAB36_HUMAN^sp
TRINITY_DN101628_c0_g2	O95755	RAB36_HUMAN^sp
TRINITY_DN101628_c0_g2	O95755	RAB36_HUMAN^sp
TRINITY_DN101628_c0_g2	O95755	RAB36_HUMAN^sp
TRINITY_DN101628_c0_g2	O95755	RAB36_HUMAN^sp
TRINITY_DN101628_c0_g2	O95755	RAB36_HUMAN^sp
TRINITY_DN101628_c0_g2	O95755	RAB36_HUMAN^sp
TRINITY_DN101636_c0_g1	Q6NVJ5	DI2BA_DANRE^sp
TRINITY_DN101636_c0_g2	Q6NVJ5	DI2BA_DANRE^sp
TRINITY_DN101648_c0_g1	Q9UR07	TF211_SCHPO^sp
TRINITY_DN101653_c0_g2	Q96M96	FGD4_HUMAN^sp
TRINITY_DN101653_c0_g2	Q96M96	FGD4_HUMAN^sp
TRINITY_DN101658_c0_g1	A0JN92	URGCP_BOVIN^sp
TRINITY_DN101658_c0_g1	A0JN92	URGCP_BOVIN^sp
TRINITY_DN101658_c0_g1	Q8TCY9	URGCP_HUMAN^sp
TRINITY_DN101658_c0_g2	A0JN92	URGCP_BOVIN^sp
TRINITY_DN101658_c0_g3	A0JN92	URGCP_BOVIN^sp
TRINITY_DN101667_c0_g1	Q5REF4	F178A_PONAB^sp
TRINITY_DN101667_c0_g1	Q8IX21	F178A_HUMAN^sp
TRINITY_DN101668_c0_g1	P53452	DRD1L_TAKRU^sp
TRINITY_DN101668_c0_g1	P53452	DRD1L_TAKRU^sp
TRINITY_DN101668_c0_g1	P53452	DRD1L_TAKRU^sp
TRINITY_DN101668_c0_g1	P53452	DRD1L_TAKRU^sp
TRINITY_DN101670_c0_g1	A4IGD2	NAT8L_DANRE^sp
TRINITY_DN101670_c0_g2	A4IGD2	NAT8L_DANRE^sp
TRINITY_DN101682_c0_g1	Q8R034	APC13_MOUSE^sp
TRINITY_DN101682_c0_g1	Q8R034	APC13_MOUSE^sp
TRINITY_DN101684_c0_g1	O14867	BACH1_HUMAN^sp
TRINITY_DN101684_c0_g1	O14867	BACH1_HUMAN^sp
TRINITY_DN101684_c0_g1	O14867	BACH1_HUMAN^sp
TRINITY_DN101684_c0_g1	O14867	BACH1_HUMAN^sp
TRINITY_DN101686_c0_g1	Q8CJH3	PLXB1_MOUSE^sp
TRINITY_DN101686_c0_g2	Q8CJH3	PLXB1_MOUSE^sp
TRINITY_DN101701_c1_g1	Q9BUR5	APOO_HUMAN^sp
TRINITY_DN101701_c1_g2	Q9BUR5	APOO_HUMAN^sp
TRINITY_DN101701_c1_g3	Q9BUR5	APOO_HUMAN^sp
TRINITY_DN101702_c0_g1	Q8BTV1	TUSC3_MOUSE^sp
TRINITY_DN101717_c0_g3	Q9UGK3	STAP2_HUMAN^sp
TRINITY_DN101717_c0_g3	Q9UGK3	STAP2_HUMAN^sp
TRINITY_DN101720_c0_g1	Q52KF3	SPIR1_MOUSE^sp
TRINITY_DN101720_c0_g1	Q52KF3	SPIR1_MOUSE^sp
TRINITY_DN101729_c0_g1	Q32L31	HMGB3_BOVIN^sp
TRINITY_DN101729_c0_g2	Q32L31	HMGB3_BOVIN^sp
TRINITY_DN101730_c0_g1	Q8N3Y1	FBXW8_HUMAN^sp
TRINITY_DN101730_c0_g1	Q8N3Y1	FBXW8_HUMAN^sp
TRINITY_DN101730_c0_g1	Q8N3Y1	FBXW8_HUMAN^sp
TRINITY_DN101730_c0_g1	Q8N3Y1	FBXW8_HUMAN^sp
TRINITY_DN101730_c0_g1	Q8N3Y1	FBXW8_HUMAN^sp
TRINITY_DN101730_c0_g1	Q8N3Y1	FBXW8_HUMAN^sp
TRINITY_DN101730_c0_g1	Q8N3Y1	FBXW8_HUMAN^sp
TRINITY_DN101730_c0_g1	Q8N3Y1	FBXW8_HUMAN^sp
TRINITY_DN101730_c0_g1	Q8N3Y1	FBXW8_HUMAN^sp
TRINITY_DN101730_c0_g1	Q8N3Y1	FBXW8_HUMAN^sp
TRINITY_DN101730_c0_g1	Q8N3Y1	FBXW8_HUMAN^sp
TRINITY_DN101743_c0_g1	P97350	PKP1_MOUSE^sp
TRINITY_DN101746_c0_g1	Q96J65	MRP9_HUMAN^sp
TRINITY_DN101746_c0_g1	Q96J65	MRP9_HUMAN^sp
TRINITY_DN101748_c0_g1	B0BN95	HARB1_RAT^sp
TRINITY_DN101751_c0_g1	A7MBL8	PKN2_DANRE^sp
TRINITY_DN101753_c0_g1	Q0PMD2	ANTR1_RAT^sp
TRINITY_DN101753_c0_g2	Q9H6X2	ANTR1_HUMAN^sp
TRINITY_DN101757_c1_g1	Q3UZA1	CPZIP_MOUSE^sp
TRINITY_DN101757_c1_g1	Q3UZA1	CPZIP_MOUSE^sp
TRINITY_DN101757_c1_g1	Q3UZA1	CPZIP_MOUSE^sp
TRINITY_DN101757_c1_g1	Q3UZA1	CPZIP_MOUSE^sp
TRINITY_DN101759_c0_g1	Q7LHG5	YI31B_YEAST^sp
TRINITY_DN101769_c0_g1	Q9D180	WDR65_MOUSE^sp
TRINITY_DN101773_c0_g1	Q6R2W3	SCND3_HUMAN^sp
TRINITY_DN101773_c0_g2	Q6R2W3	SCND3_HUMAN^sp
TRINITY_DN101777_c0_g2	Q8BUH1	TXN4B_MOUSE^sp
TRINITY_DN101777_c0_g2	Q8BUH1	TXN4B_MOUSE^sp
TRINITY_DN101777_c0_g2	Q8BUH1	TXN4B_MOUSE^sp
TRINITY_DN101777_c0_g2	Q8BUH1	TXN4B_MOUSE^sp
TRINITY_DN101777_c0_g2	Q8BUH1	TXN4B_MOUSE^sp
TRINITY_DN101777_c0_g2	Q8BUH1	TXN4B_MOUSE^sp
TRINITY_DN101778_c0_g1	O35132	CP27B_RAT^sp
TRINITY_DN101778_c0_g2	O15528	CP27B_HUMAN^sp
TRINITY_DN101779_c0_g1	B3TP03	CTR2_CHICK^sp
TRINITY_DN101779_c0_g1	B3TP03	CTR2_CHICK^sp
TRINITY_DN101784_c0_g1	Q9NZU1	FLRT1_HUMAN^sp
TRINITY_DN101796_c0_g1	Q91392	RARGA_DANRE^sp
TRINITY_DN101796_c0_g2	Q91392	RARGA_DANRE^sp
TRINITY_DN101801_c2_g1	O95789	ZMYM6_HUMAN^sp
TRINITY_DN101805_c0_g1	A9JRZ0	SMUF2_DANRE^sp
TRINITY_DN101805_c0_g2	A9JRZ0	SMUF2_DANRE^sp
TRINITY_DN101817_c0_g1	Q8IW92	GLBL2_HUMAN^sp
TRINITY_DN101817_c0_g2	Q8IW92	GLBL2_HUMAN^sp
TRINITY_DN101818_c0_g1	Q501J2	F173A_MOUSE^sp
TRINITY_DN101818_c0_g1	Q501J2	F173A_MOUSE^sp
TRINITY_DN101818_c0_g1	Q501J2	F173A_MOUSE^sp
TRINITY_DN101818_c0_g1	Q501J2	F173A_MOUSE^sp
TRINITY_DN101830_c0_g1	Q50L44	LIGO1_CHICK^sp
TRINITY_DN101831_c0_g1	Q1RMB5	K1644_DANRE^sp
TRINITY_DN101833_c0_g2	Q7TPH6	MYCB2_MOUSE^sp
TRINITY_DN101866_c0_g1	P41740	ANPRC_RAT^sp
TRINITY_DN101866_c0_g1	P41740	ANPRC_RAT^sp
TRINITY_DN101866_c0_g1	P41740	ANPRC_RAT^sp
TRINITY_DN101866_c0_g1	P41740	ANPRC_RAT^sp
TRINITY_DN101868_c0_g3	Q6RI88	S4A5_RAT^sp
TRINITY_DN101868_c0_g3	Q9BY07	S4A5_HUMAN^sp
TRINITY_DN101869_c0_g1	Q9H8M5	CNNM2_HUMAN^sp
TRINITY_DN101875_c0_g1	Q9H2F5	EPC1_HUMAN^sp
TRINITY_DN101875_c0_g2	Q9H2F5	EPC1_HUMAN^sp
TRINITY_DN101875_c0_g3	Q8C9X6	EPC1_MOUSE^sp
TRINITY_DN101878_c0_g1	Q95P23	ENPP_APLCA^sp
TRINITY_DN101882_c0_g2	Q5ZJZ5	BDH_CHICK^sp
TRINITY_DN101882_c0_g3	Q5ZJZ5	BDH_CHICK^sp
TRINITY_DN101886_c0_g1	Q4KYY2	CD5R1_SPECI^sp
TRINITY_DN101888_c0_g1	Q5UPJ3	YL116_MIMIV^sp
TRINITY_DN101888_c0_g1	Q5UPJ3	YL116_MIMIV^sp
TRINITY_DN101900_c0_g1	P02460	CO2A1_CHICK^sp
TRINITY_DN101903_c0_g1	Q5XHF9	S20A2_XENLA^sp
TRINITY_DN101917_c0_g1	Q5JPB2	ZN831_HUMAN^sp
TRINITY_DN101917_c0_g1	Q5JPB2	ZN831_HUMAN^sp
TRINITY_DN101918_c0_g3	Q7SXT7	ZC21A_DANRE^sp
TRINITY_DN101918_c0_g3	Q7SXT7	ZC21A_DANRE^sp
TRINITY_DN101918_c0_g3	Q7SXT7	ZC21A_DANRE^sp
TRINITY_DN101918_c0_g3	Q7SXT7	ZC21A_DANRE^sp
TRINITY_DN101934_c0_g1	A4FVJ7	RBM48_DANRE^sp
TRINITY_DN101934_c0_g1	A4FVJ7	RBM48_DANRE^sp
TRINITY_DN101939_c0_g1	P0CT40	TF29_SCHPO^sp
TRINITY_DN101943_c0_g1	O15457	MSH4_HUMAN^sp
TRINITY_DN101943_c0_g1	O15457	MSH4_HUMAN^sp
TRINITY_DN101946_c0_g1	P18744	ZO20_XENLA^sp
TRINITY_DN101946_c1_g1	P18751	ZO71_XENLA^sp
TRINITY_DN101957_c0_g1	Q6NS60	FBX41_MOUSE^sp
TRINITY_DN101957_c0_g1	Q8TF61	FBX41_HUMAN^sp
TRINITY_DN101968_c1_g3	Q98TX3	PDCD4_CHICK^sp
TRINITY_DN101968_c1_g3	Q98TX3	PDCD4_CHICK^sp
TRINITY_DN101970_c0_g1	P79398	IF4G2_RABIT^sp
TRINITY_DN101970_c0_g1	Q5R7J9	IF4G2_PONAB^sp
TRINITY_DN101977_c0_g1	Q8WZ73	RFFL_HUMAN^sp
TRINITY_DN101979_c0_g2	O00339	MATN2_HUMAN^sp
TRINITY_DN101980_c0_g1	P50575	DLX5_RAT^sp
TRINITY_DN101980_c0_g2	P70061	NKX32_XENLA^sp
TRINITY_DN101980_c0_g3	P50576	DLX5A_DANRE^sp
TRINITY_DN101991_c0_g3	Q7PCJ8	SAT2_BOVIN^sp
TRINITY_DN101991_c0_g3	Q7PCJ8	SAT2_BOVIN^sp
TRINITY_DN101991_c0_g3	Q7PCJ8	SAT2_BOVIN^sp
TRINITY_DN101992_c0_g2	Q9HB58	SP110_HUMAN^sp
TRINITY_DN102000_c1_g1	Q8WXB4	ZN606_HUMAN^sp
TRINITY_DN102000_c1_g2	Q8IWY8	ZSC29_HUMAN^sp
TRINITY_DN102000_c1_g3	Q8BIF9	ZN787_MOUSE^sp
TRINITY_DN102000_c1_g3	Q8N184	ZN567_HUMAN^sp
TRINITY_DN102005_c0_g1	Q8IXS6	PALM2_HUMAN^sp
TRINITY_DN102005_c0_g1	Q8IXS6	PALM2_HUMAN^sp
TRINITY_DN102008_c0_g1	Q6UVM4	KCNT2_RAT^sp
TRINITY_DN102008_c0_g2	Q6UVM4	KCNT2_RAT^sp
TRINITY_DN102008_c1_g1	Q6UVM4	KCNT2_RAT^sp
TRINITY_DN102008_c1_g1	Q6UVM4	KCNT2_RAT^sp
TRINITY_DN102009_c0_g1	Q5R9U9	RWD2B_PONAB^sp
TRINITY_DN102009_c0_g1	Q99M03	RWD2B_MOUSE^sp
TRINITY_DN102016_c0_g1	Q9NRH2	SNRK_HUMAN^sp
TRINITY_DN102046_c0_g1	Q4ZG55	GREB1_HUMAN^sp
TRINITY_DN102065_c0_g1	Q8TB45	DPTOR_HUMAN^sp
TRINITY_DN102065_c0_g1	Q8TB45	DPTOR_HUMAN^sp
TRINITY_DN102065_c0_g2	Q8TB45	DPTOR_HUMAN^sp
TRINITY_DN102081_c0_g1	P03934	TC1A_CAEEL^sp
TRINITY_DN102081_c0_g2	P03934	TC1A_CAEEL^sp
TRINITY_DN102081_c0_g3	P35072	TCB1_CAEBR^sp
TRINITY_DN102088_c0_g1	P0CT40	TF29_SCHPO^sp
TRINITY_DN102088_c0_g1	P0CT43	TF28_SCHPO^sp
TRINITY_DN102089_c0_g1	P61016	PPLA_RAT^sp
TRINITY_DN102089_c0_g1	P61016	PPLA_RAT^sp
TRINITY_DN102095_c0_g1	Q7T392	T179B_DANRE^sp
TRINITY_DN102100_c0_g1	P20352	TF_MOUSE^sp
TRINITY_DN102103_c0_g1	Q8K310	MATR3_MOUSE^sp
TRINITY_DN102103_c0_g1	Q8K310	MATR3_MOUSE^sp
TRINITY_DN102111_c1_g1	P57782	ESR2_ONCMY^sp
TRINITY_DN102111_c1_g1	P57782	ESR2_ONCMY^sp
TRINITY_DN102111_c1_g1	Q9YH32	ESR2_ORENI^sp
TRINITY_DN102111_c1_g2	Q9W6M2	ESR2_SPAAU^sp
TRINITY_DN102112_c0_g1	Q00546	TENR_CHICK^sp
TRINITY_DN102112_c0_g2	Q00546	TENR_CHICK^sp
TRINITY_DN102112_c1_g1	Q8BYI9	TENR_MOUSE^sp
TRINITY_DN102112_c1_g1	Q92752	TENR_HUMAN^sp
TRINITY_DN102120_c1_g1	Q95SX7	RTBS_DROME^sp
TRINITY_DN102121_c0_g1	Q15059	BRD3_HUMAN^sp
TRINITY_DN102121_c0_g1	Q15059	BRD3_HUMAN^sp
TRINITY_DN102121_c0_g1	Q15059	BRD3_HUMAN^sp
TRINITY_DN102128_c0_g1	P98198	AT8B2_HUMAN^sp
TRINITY_DN102128_c0_g1	Q8TF62	AT8B4_HUMAN^sp
TRINITY_DN102129_c0_g1	P33567	SYUB_BOVIN^sp
TRINITY_DN102131_c0_g1	Q7SZP9	APJA_DANRE^sp
TRINITY_DN102134_c0_g2	P04434	KV310_HUMAN^sp
TRINITY_DN102134_c0_g2	P04434	KV310_HUMAN^sp
TRINITY_DN102137_c0_g1	Q3B8Q0	MARE2_RAT^sp
TRINITY_DN102137_c0_g3	Q3B8Q0	MARE2_RAT^sp
TRINITY_DN102138_c0_g1	P35072	TCB1_CAEBR^sp
TRINITY_DN102140_c2_g1	Q0P5C7	HACD4_BOVIN^sp
TRINITY_DN102141_c0_g1	O43805	SSNA1_HUMAN^sp
TRINITY_DN102141_c0_g2	O43805	SSNA1_HUMAN^sp
TRINITY_DN102148_c0_g1	Q61792	LASP1_MOUSE^sp
TRINITY_DN102148_c0_g1	Q61792	LASP1_MOUSE^sp
TRINITY_DN102155_c1_g1	Q5IS56	GLI3_PANTR^sp
TRINITY_DN102155_c1_g2	Q5IS56	GLI3_PANTR^sp
TRINITY_DN102162_c1_g1	P35072	TCB1_CAEBR^sp
TRINITY_DN102171_c0_g1	Q80ZQ5	JAZF1_MOUSE^sp
TRINITY_DN102174_c0_g1	A6NI28	RHG42_HUMAN^sp
TRINITY_DN102174_c0_g1	A6NI28	RHG42_HUMAN^sp
TRINITY_DN102181_c0_g1	Q00610	CLH1_HUMAN^sp
TRINITY_DN102181_c0_g2	P11442	CLH1_RAT^sp
TRINITY_DN102205_c0_g1	Q14678	KANK1_HUMAN^sp
TRINITY_DN102205_c0_g1	Q14678	KANK1_HUMAN^sp
TRINITY_DN102207_c0_g1	Q91453	STXB_SYNHO^sp
TRINITY_DN102207_c0_g1	Q91453	STXB_SYNHO^sp
TRINITY_DN102216_c0_g1	P01696	KV15_RABIT^sp
TRINITY_DN102216_c0_g2	P01696	KV15_RABIT^sp
TRINITY_DN102216_c0_g3	P06312	KV401_HUMAN^sp
TRINITY_DN102216_c0_g3	P06312	KV401_HUMAN^sp
TRINITY_DN102216_c0_g4	P01696	KV15_RABIT^sp
TRINITY_DN102216_c0_g5	P01696	KV15_RABIT^sp
TRINITY_DN102225_c0_g1	Q7TN75	PEG10_MOUSE^sp
TRINITY_DN102225_c0_g1	Q7TN75	PEG10_MOUSE^sp
TRINITY_DN102228_c1_g1	E1C1L6	ENTP5_CHICK^sp
TRINITY_DN102228_c1_g1	E1C1L6	ENTP5_CHICK^sp
TRINITY_DN102231_c0_g1	Q5RFJ8	URGCP_PONAB^sp
TRINITY_DN102231_c0_g2	A0JN92	URGCP_BOVIN^sp
TRINITY_DN102234_c2_g1	Q9UJW8	ZN180_HUMAN^sp
TRINITY_DN102240_c0_g1	Q9DCQ3	GOT1A_MOUSE^sp
TRINITY_DN102240_c0_g1	Q9DCQ3	GOT1A_MOUSE^sp
TRINITY_DN102240_c0_g1	Q9DCQ3	GOT1A_MOUSE^sp
TRINITY_DN102240_c0_g1	Q9DCQ3	GOT1A_MOUSE^sp
TRINITY_DN102240_c0_g1	Q9DCQ3	GOT1A_MOUSE^sp
TRINITY_DN102240_c0_g1	Q9DCQ3	GOT1A_MOUSE^sp
TRINITY_DN102246_c0_g1	Q01063	PDE4D_MOUSE^sp
TRINITY_DN102256_c0_g2	Q9BCU3	HMR1_PANTR^sp
TRINITY_DN102261_c0_g1	A2RT67	DEND3_MOUSE^sp
TRINITY_DN102266_c0_g1	Q8BHG9	CGBP1_MOUSE^sp
TRINITY_DN102267_c0_g2	Q96MH6	TMM68_HUMAN^sp
TRINITY_DN102267_c0_g3	Q96MH6	TMM68_HUMAN^sp
TRINITY_DN102274_c0_g1	D3ZXW3	FSBP_RAT^sp
TRINITY_DN102274_c0_g1	Q8BKE5	FSBP_MOUSE^sp
TRINITY_DN102285_c0_g2	P01594	KV102_HUMAN^sp
TRINITY_DN102285_c0_g2	P01594	KV102_HUMAN^sp
TRINITY_DN102289_c0_g1	P45845	LYOX_PIG^sp
TRINITY_DN102289_c0_g1	P45845	LYOX_PIG^sp
TRINITY_DN102289_c0_g1	P45845	LYOX_PIG^sp
TRINITY_DN102290_c0_g1	Q9HCE3	ZN532_HUMAN^sp
TRINITY_DN102290_c0_g2	Q9HCE3	ZN532_HUMAN^sp
TRINITY_DN102290_c0_g2	Q9HCE3	ZN532_HUMAN^sp
TRINITY_DN102290_c0_g2	Q9HCE3	ZN532_HUMAN^sp
TRINITY_DN102306_c0_g1	Q7ZYQ0	FXI1E_XENLA^sp
TRINITY_DN102306_c0_g2	Q6ZQN5	FOXI2_HUMAN^sp
TRINITY_DN102308_c0_g1	Q58DM3	CD53_BOVIN^sp
TRINITY_DN102308_c0_g1	Q58DM3	CD53_BOVIN^sp
TRINITY_DN102308_c0_g1	Q58DM3	CD53_BOVIN^sp
TRINITY_DN102308_c0_g2	Q58DM3	CD53_BOVIN^sp
TRINITY_DN102314_c0_g1	Q8NB25	F184A_HUMAN^sp
TRINITY_DN102314_c0_g1	Q8NB25	F184A_HUMAN^sp
TRINITY_DN102324_c0_g1	Q5R4C7	ERF1_PONAB^sp
TRINITY_DN102324_c0_g2	Q5R4C7	ERF1_PONAB^sp
TRINITY_DN102324_c0_g4	Q5R4C7	ERF1_PONAB^sp
TRINITY_DN102324_c0_g4	Q5R4C7	ERF1_PONAB^sp
TRINITY_DN102328_c0_g1	Q0D2K2	KLH30_HUMAN^sp
TRINITY_DN102328_c0_g2	Q6INL2	KLH30_XENLA^sp
TRINITY_DN102328_c0_g3	Q0D2K2	KLH30_HUMAN^sp
TRINITY_DN102329_c0_g1	Q62267	SPR1B_MOUSE^sp
TRINITY_DN102336_c0_g1	Q8VHQ9	ACO11_MOUSE^sp
TRINITY_DN102336_c0_g2	Q8WXI4	ACO11_HUMAN^sp
TRINITY_DN102336_c0_g2	Q8WXI4	ACO11_HUMAN^sp
TRINITY_DN102336_c0_g2	Q8WXI4	ACO11_HUMAN^sp
TRINITY_DN102336_c0_g2	Q8WXI4	ACO11_HUMAN^sp
TRINITY_DN102337_c0_g1	Q6IC98	GRAM4_HUMAN^sp
TRINITY_DN102337_c0_g1	Q6IC98	GRAM4_HUMAN^sp
TRINITY_DN102337_c0_g1	Q6IC98	GRAM4_HUMAN^sp
TRINITY_DN102338_c0_g1	Q8NHV1	GIMA7_HUMAN^sp
TRINITY_DN102346_c0_g1	B1AS29	GRIK3_MOUSE^sp
TRINITY_DN102346_c0_g1	Q13003	GRIK3_HUMAN^sp
TRINITY_DN102346_c0_g1	Q38PU2	GRIK3_MACFA^sp
TRINITY_DN102346_c0_g1	Q38PU2	GRIK3_MACFA^sp
TRINITY_DN102355_c0_g5	Q8QFX6	NRP1A_DANRE^sp
TRINITY_DN102355_c0_g6	Q8QFX6	NRP1A_DANRE^sp
TRINITY_DN102357_c0_g2	B5X3I1	CCD53_SALSA^sp
TRINITY_DN102359_c0_g1	Q9BYK8	HELZ2_HUMAN^sp
TRINITY_DN102359_c0_g2	Q9BYK8	HELZ2_HUMAN^sp
TRINITY_DN102359_c1_g1	E9QAM5	HELZ2_MOUSE^sp
TRINITY_DN102369_c1_g1	P03934	TC1A_CAEEL^sp
TRINITY_DN102377_c0_g1	Q90WY5	ADA2B_DANRE^sp
TRINITY_DN102377_c1_g1	Q90WY5	ADA2B_DANRE^sp
TRINITY_DN102379_c0_g2	Q6IV77	TAZ_MACMU^sp
TRINITY_DN102379_c0_g2	Q6IV77	TAZ_MACMU^sp
TRINITY_DN102380_c0_g1	Q7LHG5	YI31B_YEAST^sp
TRINITY_DN102380_c0_g2	Q99315	YG31B_YEAST^sp
TRINITY_DN102382_c0_g1	Q04202	TCB2_CAEBR^sp
TRINITY_DN102397_c0_g1	Q8IYK8	REM2_HUMAN^sp
TRINITY_DN102397_c0_g1	Q8IYK8	REM2_HUMAN^sp
TRINITY_DN102397_c0_g2	Q8IYK8	REM2_HUMAN^sp
TRINITY_DN102422_c0_g1	P15291	B4GT1_HUMAN^sp
TRINITY_DN102438_c0_g1	Q8BIF9	ZN787_MOUSE^sp
TRINITY_DN102454_c0_g1	A2AAE1	K1109_MOUSE^sp
TRINITY_DN102454_c0_g3	A2AAE1	K1109_MOUSE^sp
TRINITY_DN102454_c0_g3	Q2LD37	K1109_HUMAN^sp
TRINITY_DN102456_c0_g1	Q96DM1	PGBD4_HUMAN^sp
TRINITY_DN102456_c0_g1	Q96DM1	PGBD4_HUMAN^sp
TRINITY_DN102458_c0_g3	Q90YT6	RL32_ICTPU^sp
TRINITY_DN102458_c0_g6	Q90YT6	RL32_ICTPU^sp
TRINITY_DN102465_c0_g1	Q149F1	RUSD2_MOUSE^sp
TRINITY_DN102465_c0_g1	Q149F1	RUSD2_MOUSE^sp
TRINITY_DN102470_c0_g1	B4XF06	GPR39_BOVIN^sp
TRINITY_DN102470_c0_g1	B4XF06	GPR39_BOVIN^sp
TRINITY_DN102476_c0_g2	P19181	HV05_CARAU^sp
TRINITY_DN102476_c0_g2	P19181	HV05_CARAU^sp
TRINITY_DN102481_c0_g1	Q7TME0	LPPR4_MOUSE^sp
TRINITY_DN102481_c0_g1	Q7TME0	LPPR4_MOUSE^sp
TRINITY_DN102486_c0_g1	P35072	TCB1_CAEBR^sp
TRINITY_DN102486_c0_g1	Q04202	TCB2_CAEBR^sp
TRINITY_DN102486_c0_g1	Q04202	TCB2_CAEBR^sp
TRINITY_DN102486_c0_g1	Q04202	TCB2_CAEBR^sp
TRINITY_DN102489_c0_g1	Q9UPX6	K1024_HUMAN^sp
TRINITY_DN102489_c0_g2	Q8K3V7	K1024_MOUSE^sp
TRINITY_DN102489_c0_g2	Q9UPX6	K1024_HUMAN^sp
TRINITY_DN102490_c0_g1	Q02563	SV2A_RAT^sp
TRINITY_DN102490_c1_g1	Q29397	SV2A_BOVIN^sp
TRINITY_DN102496_c0_g1	Q9UP65	PA24C_HUMAN^sp
TRINITY_DN102496_c0_g1	Q9UP65	PA24C_HUMAN^sp
TRINITY_DN102508_c0_g1	P43353	AL3B1_HUMAN^sp
TRINITY_DN102508_c0_g1	P43353	AL3B1_HUMAN^sp
TRINITY_DN102509_c0_g1	Q6ZN16	M3K15_HUMAN^sp
TRINITY_DN102509_c0_g2	Q6ZN16	M3K15_HUMAN^sp
TRINITY_DN102509_c0_g2	Q6ZN16	M3K15_HUMAN^sp
TRINITY_DN102509_c0_g2	Q99683	M3K5_HUMAN^sp
TRINITY_DN102527_c0_g2	P36197	ZEB1_CHICK^sp
TRINITY_DN102527_c0_g2	P36197	ZEB1_CHICK^sp
TRINITY_DN102527_c0_g2	P36197	ZEB1_CHICK^sp
TRINITY_DN102527_c0_g2	P36197	ZEB1_CHICK^sp
TRINITY_DN102527_c0_g2	P36197	ZEB1_CHICK^sp
TRINITY_DN102529_c0_g1	Q8VIM6	STRC_MOUSE^sp
TRINITY_DN102532_c0_g1	B1H1Z8	SCC4_XENTR^sp
TRINITY_DN102532_c0_g1	B1H1Z8	SCC4_XENTR^sp
TRINITY_DN102534_c0_g1	Q6DBX1	MED20_DANRE^sp
TRINITY_DN102534_c0_g1	Q6DBX1	MED20_DANRE^sp
TRINITY_DN102534_c0_g1	Q6DBX1	MED20_DANRE^sp
TRINITY_DN102534_c0_g1	Q6DBX1	MED20_DANRE^sp
TRINITY_DN102538_c0_g1	Q5R7I1	PAXI_PONAB^sp
TRINITY_DN102538_c0_g2	Q5R7I1	PAXI_PONAB^sp
TRINITY_DN102539_c0_g2	P20793	MAK_RAT^sp
TRINITY_DN102539_c0_g2	P20793	MAK_RAT^sp
TRINITY_DN102544_c0_g1	O93274	FZD8_XENLA^sp
TRINITY_DN102546_c0_g1	Q5DRE0	PCDB1_PANTR^sp
TRINITY_DN102546_c1_g1	Q5DRC1	PCDGA_PANTR^sp
TRINITY_DN102546_c2_g1	Q5DRE0	PCDB1_PANTR^sp
TRINITY_DN102546_c2_g1	Q5DRE0	PCDB1_PANTR^sp
TRINITY_DN102561_c1_g1	Q9EQT6	SYT13_MOUSE^sp
TRINITY_DN102561_c1_g1	Q9EQT6	SYT13_MOUSE^sp
TRINITY_DN102566_c0_g1	Q1MSJ5	CSPP1_HUMAN^sp
TRINITY_DN102566_c0_g1	Q1MSJ5	CSPP1_HUMAN^sp
TRINITY_DN102566_c0_g1	Q1MSJ5	CSPP1_HUMAN^sp
TRINITY_DN102573_c1_g1	Q86SZ2	TPC6B_HUMAN^sp
TRINITY_DN102573_c1_g1	Q86SZ2	TPC6B_HUMAN^sp
TRINITY_DN102583_c0_g1	P03934	TC1A_CAEEL^sp
TRINITY_DN102586_c1_g1	Q6PUF3	DHI1L_DANRE^sp
TRINITY_DN102586_c1_g1	Q6PUF3	DHI1L_DANRE^sp
TRINITY_DN102586_c1_g2	Q95SX7	RTBS_DROME^sp
TRINITY_DN102598_c0_g2	P82929	RT34_BOVIN^sp
TRINITY_DN102598_c0_g3	P82929	RT34_BOVIN^sp
TRINITY_DN102598_c0_g3	P82929	RT34_BOVIN^sp
TRINITY_DN102598_c0_g4	P82929	RT34_BOVIN^sp
TRINITY_DN102598_c1_g1	Q6UXP7	F151B_HUMAN^sp
TRINITY_DN102598_c1_g1	Q6UXP7	F151B_HUMAN^sp
TRINITY_DN102608_c3_g2	Q9NS86	LANC2_HUMAN^sp
TRINITY_DN102608_c3_g2	Q9NS86	LANC2_HUMAN^sp
TRINITY_DN102608_c3_g2	Q9NS86	LANC2_HUMAN^sp
TRINITY_DN102632_c0_g1	P01758	HVM14_MOUSE^sp
TRINITY_DN102635_c0_g1	Q5T700	LRAD1_HUMAN^sp
TRINITY_DN102635_c0_g3	Q5T700	LRAD1_HUMAN^sp
TRINITY_DN102653_c3_g1	P35072	TCB1_CAEBR^sp
TRINITY_DN102653_c3_g1	Q04202	TCB2_CAEBR^sp
TRINITY_DN102653_c3_g2	P03934	TC1A_CAEEL^sp
TRINITY_DN102656_c0_g1	Q5RC70	DJC11_PONAB^sp
TRINITY_DN102656_c0_g1	Q5U458	DJC11_MOUSE^sp
TRINITY_DN102658_c0_g2	A4IIX9	WDR37_XENTR^sp
TRINITY_DN102658_c0_g2	A4IIX9	WDR37_XENTR^sp
TRINITY_DN102658_c0_g2	A4IIX9	WDR37_XENTR^sp
TRINITY_DN102658_c0_g2	A4IIX9	WDR37_XENTR^sp
TRINITY_DN102658_c0_g2	A4IIX9	WDR37_XENTR^sp
TRINITY_DN102658_c0_g2	A4IIX9	WDR37_XENTR^sp
TRINITY_DN102658_c0_g2	Q8CBE3	WDR37_MOUSE^sp
TRINITY_DN102674_c0_g1	B8Y466	SRPK3_PIG^sp
TRINITY_DN102674_c0_g1	B8Y466	SRPK3_PIG^sp
TRINITY_DN102674_c0_g1	O88587	COMT_MOUSE^sp
TRINITY_DN102674_c0_g1	O88587	COMT_MOUSE^sp
TRINITY_DN102674_c0_g1	O88587	COMT_MOUSE^sp
TRINITY_DN102674_c0_g1	Q9Z0G2	SRPK3_MOUSE^sp
TRINITY_DN102674_c0_g1	Q9Z0G2	SRPK3_MOUSE^sp
TRINITY_DN102674_c0_g1	Q9Z0G2	SRPK3_MOUSE^sp
TRINITY_DN102694_c1_g1	Q04202	TCB2_CAEBR^sp
TRINITY_DN102694_c1_g2	Q04202	TCB2_CAEBR^sp
TRINITY_DN102694_c2_g1	P03934	TC1A_CAEEL^sp
TRINITY_DN102694_c2_g1	P35072	TCB1_CAEBR^sp
TRINITY_DN102698_c0_g1	A5WUX7	CL065_DANRE^sp
TRINITY_DN102700_c0_g1	Q86TG7	PEG10_HUMAN^sp
TRINITY_DN102700_c0_g4	Q6ICC9	LDOCL_HUMAN^sp
TRINITY_DN102705_c0_g1	P31393	PLST_CARAU^sp
TRINITY_DN102705_c0_g2	P48676	PERI_XENLA^sp
TRINITY_DN102706_c0_g1	P49947	FRIM_SALSA^sp
TRINITY_DN102706_c0_g3	P49947	FRIM_SALSA^sp
TRINITY_DN102710_c0_g2	Q1MTD4	CR19A_DANRE^sp
TRINITY_DN102711_c0_g1	Q16563	SYPL1_HUMAN^sp
TRINITY_DN102714_c0_g1	A2CI97	DYTN_DANRE^sp
TRINITY_DN102751_c0_g2	Q63532	SPR1A_RAT^sp
TRINITY_DN102751_c0_g2	Q63532	SPR1A_RAT^sp
TRINITY_DN102756_c0_g1	Q92766	RREB1_HUMAN^sp
TRINITY_DN102756_c2_g1	P16374	ZFP60_MOUSE^sp
TRINITY_DN102762_c0_g1	Q8NDW4	ZN248_HUMAN^sp
TRINITY_DN102762_c0_g1	Q8NDW4	ZN248_HUMAN^sp
TRINITY_DN102768_c0_g1	Q9DBG9	TX1B3_MOUSE^sp
TRINITY_DN102773_c0_g1	Q9HAR2	LPHN3_HUMAN^sp
TRINITY_DN102773_c0_g1	Q9HAR2	LPHN3_HUMAN^sp
TRINITY_DN102779_c0_g1	P55803	MOG_BOVIN^sp
TRINITY_DN102779_c0_g1	P55803	MOG_BOVIN^sp
TRINITY_DN102779_c0_g2	P55803	MOG_BOVIN^sp
TRINITY_DN102795_c0_g1	Q8VHQ9	ACO11_MOUSE^sp
TRINITY_DN102799_c0_g1	P05094	ACTN1_CHICK^sp
TRINITY_DN102799_c0_g2	P05094	ACTN1_CHICK^sp
TRINITY_DN102802_c1_g2	Q8WV15	T255B_HUMAN^sp
TRINITY_DN102806_c0_g1	Q5EBL2	ZN628_HUMAN^sp
TRINITY_DN102806_c0_g2	Q7Z7L9	ZSCA2_HUMAN^sp
TRINITY_DN102811_c0_g2	Q7Z5L3	C1QL2_HUMAN^sp
TRINITY_DN102811_c0_g2	Q7Z5L3	C1QL2_HUMAN^sp
TRINITY_DN102811_c0_g2	Q7Z5L3	C1QL2_HUMAN^sp
TRINITY_DN102816_c0_g1	Q29503	UB2R2_RABIT^sp
TRINITY_DN102829_c0_g1	O35738	KLF12_MOUSE^sp
TRINITY_DN102829_c0_g1	O35738	KLF12_MOUSE^sp
TRINITY_DN102829_c0_g1	O35738	KLF12_MOUSE^sp
TRINITY_DN102835_c0_g1	P58781	CEC1A_DANRE^sp
TRINITY_DN102835_c0_g1	P58781	CEC1A_DANRE^sp
TRINITY_DN102835_c0_g1	P58781	CEC1A_DANRE^sp
TRINITY_DN102835_c0_g1	P58781	CEC1A_DANRE^sp
TRINITY_DN102835_c0_g2	P58781	CEC1A_DANRE^sp
TRINITY_DN102838_c0_g2	P85834	EFTU_RAT^sp
TRINITY_DN102844_c0_g1	O70237	GFI1B_MOUSE^sp
TRINITY_DN102864_c0_g1	Q9ULH1	ASAP1_HUMAN^sp
TRINITY_DN102866_c0_g1	Q6GN29	ATLA2_XENLA^sp
TRINITY_DN102866_c0_g1	Q95LN3	ATLA2_MACFA^sp
TRINITY_DN102869_c0_g1	Q5U249	ELYS_XENLA^sp
TRINITY_DN102869_c0_g1	Q8CJF7	ELYS_MOUSE^sp
TRINITY_DN102869_c0_g1	Q8WYP5	ELYS_HUMAN^sp
TRINITY_DN102874_c0_g1	Q7TN75	PEG10_MOUSE^sp
TRINITY_DN102876_c0_g1	Q01133	FMRA_CALPA^sp
TRINITY_DN102876_c0_g1	Q01133	FMRA_CALPA^sp
TRINITY_DN102876_c0_g1	Q01133	FMRA_CALPA^sp
TRINITY_DN102879_c0_g1	Q9NU22	MDN1_HUMAN^sp
TRINITY_DN102879_c0_g1	Q9NU22	MDN1_HUMAN^sp
TRINITY_DN102887_c0_g1	Q4R6B2	CTSRG_MACFA^sp
TRINITY_DN102887_c0_g1	Q4R6B2	CTSRG_MACFA^sp
TRINITY_DN102887_c0_g1	Q4R6B2	CTSRG_MACFA^sp
TRINITY_DN102887_c0_g1	Q4R6B2	CTSRG_MACFA^sp
TRINITY_DN102887_c0_g1	Q4R6B2	CTSRG_MACFA^sp
TRINITY_DN102892_c0_g1	O95622	ADCY5_HUMAN^sp
TRINITY_DN102892_c0_g1	P40144	ADCY5_RABIT^sp
TRINITY_DN102896_c0_g1	Q8BGE9	RL3R1_MOUSE^sp
TRINITY_DN102898_c0_g1	Q9H898	ZMAT4_HUMAN^sp
TRINITY_DN102898_c0_g2	Q8BZ94	ZMAT4_MOUSE^sp
TRINITY_DN102903_c0_g1	Q07231	ZSC21_MOUSE^sp
TRINITY_DN102908_c0_g1	Q9BSY4	CHCH5_HUMAN^sp
TRINITY_DN102908_c0_g1	Q9BSY4	CHCH5_HUMAN^sp
TRINITY_DN102908_c0_g1	Q9BSY4	CHCH5_HUMAN^sp
TRINITY_DN102914_c0_g2	Q6UWF9	F180A_HUMAN^sp
TRINITY_DN102919_c0_g1	Q502G5	CA050_DANRE^sp
TRINITY_DN102919_c0_g1	Q502G5	CA050_DANRE^sp
TRINITY_DN102924_c1_g1	P10716	CLC4F_RAT^sp
TRINITY_DN102924_c1_g1	Q8HY11	CLC4M_HYLSY^sp
TRINITY_DN102935_c0_g1	A6H8H2	DEN4C_MOUSE^sp
TRINITY_DN102935_c1_g1	A6H8H2	DEN4C_MOUSE^sp
TRINITY_DN102939_c0_g1	O94915	FRYL_HUMAN^sp
TRINITY_DN102939_c0_g1	O94915	FRYL_HUMAN^sp
TRINITY_DN102939_c0_g1	O94915	FRYL_HUMAN^sp
TRINITY_DN102939_c0_g1	O94915	FRYL_HUMAN^sp
TRINITY_DN102956_c0_g1	Q17QU7	DHR13_BOVIN^sp
TRINITY_DN102956_c0_g1	Q17QU7	DHR13_BOVIN^sp
TRINITY_DN102956_c0_g1	Q17QU7	DHR13_BOVIN^sp
TRINITY_DN102956_c0_g1	Q17QU7	DHR13_BOVIN^sp
TRINITY_DN102956_c0_g1	Q5SS80	DHR13_MOUSE^sp
TRINITY_DN102956_c0_g1	Q5SS80	DHR13_MOUSE^sp
TRINITY_DN102956_c0_g1	Q8NBN7	RDH13_HUMAN^sp
TRINITY_DN102956_c0_g1	Q8NBN7	RDH13_HUMAN^sp
TRINITY_DN102956_c0_g1	Q8NBN7	RDH13_HUMAN^sp
TRINITY_DN102963_c0_g2	Q5VZ18	SHE_HUMAN^sp
TRINITY_DN102965_c0_g2	P07942	LAMB1_HUMAN^sp
TRINITY_DN102965_c0_g2	P07942	LAMB1_HUMAN^sp
TRINITY_DN102970_c0_g1	Q80TB7	ZSWM6_MOUSE^sp
TRINITY_DN102970_c0_g1	Q80TB7	ZSWM6_MOUSE^sp
TRINITY_DN102970_c0_g1	Q80TB7	ZSWM6_MOUSE^sp
TRINITY_DN102970_c0_g1	Q9HCJ5	ZSWM6_HUMAN^sp
TRINITY_DN102974_c0_g1	Q5I047	F173B_XENLA^sp
TRINITY_DN102974_c0_g1	Q5I047	F173B_XENLA^sp
TRINITY_DN102974_c1_g1	Q5I047	F173B_XENLA^sp
TRINITY_DN102989_c0_g1	P35544	UBIM_HUMAN^sp
TRINITY_DN102991_c0_g1	P30677	GNA14_MOUSE^sp
TRINITY_DN102993_c0_g2	Q148C8	MIEN1_BOVIN^sp
TRINITY_DN102994_c0_g1	Q9NSK0	KLC4_HUMAN^sp
TRINITY_DN102994_c0_g2	Q9NSK0	KLC4_HUMAN^sp
TRINITY_DN102994_c0_g3	Q9NSK0	KLC4_HUMAN^sp
TRINITY_DN103002_c0_g1	Q810K9	GXLT2_MOUSE^sp
TRINITY_DN103003_c0_g1	P03934	TC1A_CAEEL^sp
TRINITY_DN103003_c0_g1	P03934	TC1A_CAEEL^sp
TRINITY_DN103003_c0_g1	P03934	TC1A_CAEEL^sp
TRINITY_DN103003_c0_g2	P03934	TC1A_CAEEL^sp
TRINITY_DN103003_c0_g2	P03934	TC1A_CAEEL^sp
TRINITY_DN103010_c0_g1	Q9UR07	TF211_SCHPO^sp
TRINITY_DN103022_c0_g1	P21733	YCR2_BACTK^sp
TRINITY_DN103022_c0_g1	P21733	YCR2_BACTK^sp
TRINITY_DN103022_c0_g1	P21733	YCR2_BACTK^sp
TRINITY_DN103022_c0_g1	P21733	YCR2_BACTK^sp
TRINITY_DN103022_c0_g1	P21733	YCR2_BACTK^sp
TRINITY_DN103022_c0_g1	P21733	YCR2_BACTK^sp
TRINITY_DN103025_c0_g1	Q04202	TCB2_CAEBR^sp
TRINITY_DN103037_c0_g1	Q3E813	YL154_YEAST^sp
TRINITY_DN103038_c0_g1	Q8K1L0	CREB5_MOUSE^sp
TRINITY_DN103038_c0_g1	Q8K1L0	CREB5_MOUSE^sp
TRINITY_DN103043_c0_g2	A7E2Z9	K132L_BOVIN^sp
TRINITY_DN103043_c0_g2	A7E2Z9	K132L_BOVIN^sp
TRINITY_DN103047_c0_g2	A4Z943	ZBED5_BOVIN^sp
TRINITY_DN103047_c0_g4	A4Z943	ZBED5_BOVIN^sp
TRINITY_DN103057_c0_g1	Q499E0	BRNP3_MOUSE^sp
TRINITY_DN103057_c0_g1	Q76B58	BRNP3_HUMAN^sp
TRINITY_DN103057_c0_g2	Q76B58	BRNP3_HUMAN^sp
TRINITY_DN103072_c0_g1	P62752	RL23A_RAT^sp
TRINITY_DN103072_c0_g1	P62752	RL23A_RAT^sp
TRINITY_DN103072_c0_g2	P62752	RL23A_RAT^sp
TRINITY_DN103072_c0_g3	P62752	RL23A_RAT^sp
TRINITY_DN103085_c0_g1	A2VE52	ORN_BOVIN^sp
TRINITY_DN103085_c0_g1	A2VE52	ORN_BOVIN^sp
TRINITY_DN103085_c0_g1	A2VE52	ORN_BOVIN^sp
TRINITY_DN103085_c0_g1	A2VE52	ORN_BOVIN^sp
TRINITY_DN103086_c0_g1	Q9Y4K1	AIM1_HUMAN^sp
TRINITY_DN103086_c0_g1	Q9Y4K1	AIM1_HUMAN^sp
TRINITY_DN103086_c0_g1	Q9Y4K1	AIM1_HUMAN^sp
TRINITY_DN103086_c0_g1	Q9Y4K1	AIM1_HUMAN^sp
TRINITY_DN103087_c0_g1	Q14DK5	HIPL1_MOUSE^sp
TRINITY_DN103087_c0_g2	Q14DK5	HIPL1_MOUSE^sp
TRINITY_DN103094_c0_g1	Q96IG2	FXL20_HUMAN^sp
TRINITY_DN103106_c1_g1	P35072	TCB1_CAEBR^sp
TRINITY_DN103109_c0_g1	Q99NI3	GT2D2_MOUSE^sp
TRINITY_DN103109_c0_g2	A4IFA3	GT2D2_BOVIN^sp
TRINITY_DN103119_c0_g2	Q2NL00	GSTT1_BOVIN^sp
TRINITY_DN103119_c0_g3	P20135	GSTT1_CHICK^sp
TRINITY_DN103119_c0_g3	P20135	GSTT1_CHICK^sp
TRINITY_DN103120_c0_g1	Q95SX7	RTBS_DROME^sp
TRINITY_DN103120_c0_g1	Q9NBX4	RTXE_DROME^sp
TRINITY_DN103120_c0_g1	Q9NBX4	RTXE_DROME^sp
TRINITY_DN103120_c0_g1	Q9NBX4	RTXE_DROME^sp
TRINITY_DN103123_c0_g1	P11369	LORF2_MOUSE^sp
TRINITY_DN103129_c0_g1	Q70EL1	UBP54_HUMAN^sp
TRINITY_DN103129_c0_g2	Q70EL1	UBP54_HUMAN^sp
TRINITY_DN103138_c0_g1	P00734	THRB_HUMAN^sp
TRINITY_DN103138_c0_g2	P00735	THRB_BOVIN^sp
TRINITY_DN103142_c0_g1	P70398	USP9X_MOUSE^sp
TRINITY_DN103142_c0_g2	P70398	USP9X_MOUSE^sp
TRINITY_DN103144_c0_g1	A0JN92	URGCP_BOVIN^sp
TRINITY_DN103144_c0_g1	A0JN92	URGCP_BOVIN^sp
TRINITY_DN103144_c0_g1	Q5NCI0	URGCP_MOUSE^sp
TRINITY_DN103144_c0_g1	Q5NCI0	URGCP_MOUSE^sp
TRINITY_DN103144_c0_g1	Q5NCI0	URGCP_MOUSE^sp
TRINITY_DN103144_c0_g1	Q5NCI0	URGCP_MOUSE^sp
TRINITY_DN103144_c0_g1	Q5NCI0	URGCP_MOUSE^sp
TRINITY_DN103144_c0_g1	Q5NCI0	URGCP_MOUSE^sp
TRINITY_DN103144_c0_g1	Q5NCI0	URGCP_MOUSE^sp
TRINITY_DN103144_c0_g1	Q5NCI0	URGCP_MOUSE^sp
TRINITY_DN103145_c0_g1	P21328	RTJK_DROME^sp
TRINITY_DN103145_c0_g2	Q9NBX4	RTXE_DROME^sp
TRINITY_DN103151_c0_g1	Q7Z2Y8	GVIN1_HUMAN^sp
TRINITY_DN103151_c0_g2	Q7Z2Y8	GVIN1_HUMAN^sp
TRINITY_DN103151_c0_g4	Q80SU7	GVIN1_MOUSE^sp
TRINITY_DN103169_c0_g2	P08021	FMRF_APLCA^sp
TRINITY_DN103169_c0_g2	P08021	FMRF_APLCA^sp
TRINITY_DN103169_c0_g2	P08021	FMRF_APLCA^sp
TRINITY_DN103181_c0_g1	Q5ZI69	RM37_CHICK^sp
TRINITY_DN103182_c0_g1	Q13326	SGCG_HUMAN^sp
TRINITY_DN103185_c0_g2	Q8N7P7	YH007_HUMAN^sp
TRINITY_DN103185_c0_g3	Q09575	YRD6_CAEEL^sp
TRINITY_DN103188_c1_g3	A0ZSK3	STXA_SYNVE^sp
TRINITY_DN103203_c0_g1	Q9CTY5	MICU3_MOUSE^sp
TRINITY_DN103203_c0_g1	Q9CTY5	MICU3_MOUSE^sp
TRINITY_DN103203_c0_g1	Q9CTY5	MICU3_MOUSE^sp
TRINITY_DN103209_c0_g1	Q93008	USP9X_HUMAN^sp
TRINITY_DN103215_c0_g1	P11730	KCC2G_RAT^sp
TRINITY_DN103226_c1_g1	P35072	TCB1_CAEBR^sp
TRINITY_DN103228_c0_g1	P20929	NEBU_HUMAN^sp
TRINITY_DN103228_c1_g1	P20929	NEBU_HUMAN^sp
TRINITY_DN103228_c1_g2	P20929	NEBU_HUMAN^sp
TRINITY_DN103228_c1_g3	P20929	NEBU_HUMAN^sp
TRINITY_DN103228_c2_g1	P20929	NEBU_HUMAN^sp
TRINITY_DN103232_c0_g1	P58021	TM9S2_MOUSE^sp
TRINITY_DN103232_c0_g2	Q5R8Y6	TM9S2_PONAB^sp
TRINITY_DN103232_c0_g2	Q5R8Y6	TM9S2_PONAB^sp
TRINITY_DN103240_c0_g1	Q96N76	HUTU_HUMAN^sp
TRINITY_DN103240_c0_g1	Q96N76	HUTU_HUMAN^sp
TRINITY_DN103240_c0_g1	Q96N76	HUTU_HUMAN^sp
TRINITY_DN103241_c0_g1	Q6ZMV9	KIF6_HUMAN^sp
TRINITY_DN103241_c0_g1	Q6ZMV9	KIF6_HUMAN^sp
TRINITY_DN103251_c0_g1	P39428	TRAF1_MOUSE^sp
TRINITY_DN103251_c0_g1	P39428	TRAF1_MOUSE^sp
TRINITY_DN103251_c0_g1	P39428	TRAF1_MOUSE^sp
TRINITY_DN103251_c0_g1	Q13077	TRAF1_HUMAN^sp
TRINITY_DN103257_c0_g1	Q14964	RB39A_HUMAN^sp
TRINITY_DN103257_c0_g1	Q14964	RB39A_HUMAN^sp
TRINITY_DN103257_c0_g1	Q8BHC1	RB39B_MOUSE^sp
TRINITY_DN103259_c0_g2	Q63ZW2	CHCH6_DANRE^sp
TRINITY_DN103259_c0_g2	Q63ZW2	CHCH6_DANRE^sp
TRINITY_DN103259_c0_g2	Q63ZW2	CHCH6_DANRE^sp
TRINITY_DN103259_c0_g2	Q63ZW2	CHCH6_DANRE^sp
TRINITY_DN103259_c0_g2	Q63ZW2	CHCH6_DANRE^sp
TRINITY_DN103262_c0_g1	Q27972	CHAD_BOVIN^sp
TRINITY_DN103262_c0_g1	Q27972	CHAD_BOVIN^sp
TRINITY_DN103262_c0_g1	Q27972	CHAD_BOVIN^sp
TRINITY_DN103262_c0_g1	Q27972	CHAD_BOVIN^sp
TRINITY_DN103269_c0_g1	Q3U3I9	ZN865_MOUSE^sp
TRINITY_DN103269_c0_g2	Q3U3I9	ZN865_MOUSE^sp
TRINITY_DN103279_c0_g1	Q08257	QOR_HUMAN^sp
TRINITY_DN103279_c0_g1	Q08257	QOR_HUMAN^sp
TRINITY_DN103279_c0_g1	Q0MVN8	QOR_PIG^sp
TRINITY_DN103279_c0_g1	Q6AYT0	QOR_RAT^sp
TRINITY_DN103283_c0_g1	Q05793	PGBM_MOUSE^sp
TRINITY_DN103285_c0_g1	Q86VP3	PACS2_HUMAN^sp
TRINITY_DN103285_c0_g1	Q86VP3	PACS2_HUMAN^sp
TRINITY_DN103287_c1_g2	Q9UGM6	SYWM_HUMAN^sp
TRINITY_DN103287_c1_g2	Q9UGM6	SYWM_HUMAN^sp
TRINITY_DN103287_c1_g4	Q9CYK1	SYWM_MOUSE^sp
TRINITY_DN103287_c1_g4	Q9CYK1	SYWM_MOUSE^sp
TRINITY_DN103295_c0_g1	P15381	CAC1C_RABIT^sp
TRINITY_DN103295_c0_g1	P15381	CAC1C_RABIT^sp
TRINITY_DN103301_c0_g1	Q5EA28	CXXC1_BOVIN^sp
TRINITY_DN103308_c0_g1	Q61526	ERBB3_MOUSE^sp
TRINITY_DN103308_c0_g2	P21860	ERBB3_HUMAN^sp
TRINITY_DN103308_c0_g2	Q5RB22	ERBB3_PONAB^sp
TRINITY_DN103316_c0_g1	Q07494	EPHB1_CHICK^sp
TRINITY_DN103316_c0_g1	Q07494	EPHB1_CHICK^sp
TRINITY_DN103316_c0_g1	Q07494	EPHB1_CHICK^sp
TRINITY_DN103317_c0_g1	Q9BYK8	HELZ2_HUMAN^sp
TRINITY_DN103318_c0_g1	Q13686	ALKB1_HUMAN^sp
TRINITY_DN103318_c0_g2	Q13686	ALKB1_HUMAN^sp
TRINITY_DN103318_c0_g2	Q13686	ALKB1_HUMAN^sp
TRINITY_DN103318_c0_g2	Q13686	ALKB1_HUMAN^sp
TRINITY_DN103318_c0_g2	Q13686	ALKB1_HUMAN^sp
TRINITY_DN103318_c0_g2	Q13686	ALKB1_HUMAN^sp
TRINITY_DN103318_c0_g2	Q13686	ALKB1_HUMAN^sp
TRINITY_DN103318_c0_g2	Q13686	ALKB1_HUMAN^sp
TRINITY_DN103318_c0_g2	Q13686	ALKB1_HUMAN^sp
TRINITY_DN103318_c0_g2	Q13686	ALKB1_HUMAN^sp
TRINITY_DN103321_c0_g2	Q6DI06	TIM10_DANRE^sp
TRINITY_DN103321_c0_g2	Q6DI06	TIM10_DANRE^sp
TRINITY_DN103324_c0_g1	Q5R6H6	DUS26_PONAB^sp
TRINITY_DN103324_c0_g1	Q5R6H6	DUS26_PONAB^sp
TRINITY_DN103324_c0_g1	Q6B8I1	DS13A_HUMAN^sp
TRINITY_DN103324_c0_g1	Q6B8I1	DS13A_HUMAN^sp
TRINITY_DN103324_c0_g1	Q6B8I1	DS13A_HUMAN^sp
TRINITY_DN103324_c0_g1	Q6B8I1	DS13A_HUMAN^sp
TRINITY_DN103324_c0_g1	Q9BV47	DUS26_HUMAN^sp
TRINITY_DN103327_c0_g1	B2RZ50	CDKN3_RAT^sp
TRINITY_DN103327_c0_g1	B2RZ50	CDKN3_RAT^sp
TRINITY_DN103327_c0_g1	B2RZ50	CDKN3_RAT^sp
TRINITY_DN103327_c0_g1	B2RZ50	CDKN3_RAT^sp
TRINITY_DN103327_c0_g1	B2RZ50	CDKN3_RAT^sp
TRINITY_DN103327_c0_g1	B2RZ50	CDKN3_RAT^sp
TRINITY_DN103327_c0_g1	Q16667	CDKN3_HUMAN^sp
TRINITY_DN103331_c0_g1	P28828	PTPRM_MOUSE^sp
TRINITY_DN103331_c0_g2	P28827	PTPRM_HUMAN^sp
TRINITY_DN103331_c0_g3	P28828	PTPRM_MOUSE^sp
TRINITY_DN103338_c0_g1	Q0VCA2	ARRD3_BOVIN^sp
TRINITY_DN103342_c0_g1	Q7LHG5	YI31B_YEAST^sp
TRINITY_DN103342_c0_g1	Q7LHG5	YI31B_YEAST^sp
TRINITY_DN103355_c0_g1	P07090	CALB2_CHICK^sp
TRINITY_DN103358_c0_g1	Q8BRJ4	PPR3E_MOUSE^sp
TRINITY_DN103358_c0_g1	Q8BRJ4	PPR3E_MOUSE^sp
TRINITY_DN103359_c0_g1	P19965	SP15_TORCA^sp
TRINITY_DN103361_c0_g1	B3DJM5	TSH1_DANRE^sp
TRINITY_DN103361_c0_g1	B3DJM5	TSH1_DANRE^sp
TRINITY_DN103362_c0_g1	Q6ZQW0	I23O2_HUMAN^sp
TRINITY_DN103362_c0_g1	Q6ZQW0	I23O2_HUMAN^sp
TRINITY_DN103363_c0_g1	Q9UIW2	PLXA1_HUMAN^sp
TRINITY_DN103363_c0_g1	Q9UIW2	PLXA1_HUMAN^sp
TRINITY_DN103364_c0_g1	Q6P3H4	PNCB_DANRE^sp
TRINITY_DN103365_c0_g1	Q3T033	MSPD3_BOVIN^sp
TRINITY_DN103365_c0_g1	Q9UJG1	MSPD1_HUMAN^sp
TRINITY_DN103365_c0_g1	Q9UJG1	MSPD1_HUMAN^sp
TRINITY_DN103365_c0_g1	Q9UJG1	MSPD1_HUMAN^sp
TRINITY_DN103365_c0_g1	Q9UJG1	MSPD1_HUMAN^sp
TRINITY_DN103365_c0_g4	Q3T033	MSPD3_BOVIN^sp
TRINITY_DN103367_c0_g1	Q9JJN6	CNBP1_MOUSE^sp
TRINITY_DN103371_c0_g1	Q53T59	H1BP3_HUMAN^sp
TRINITY_DN103371_c0_g1	Q53T59	H1BP3_HUMAN^sp
TRINITY_DN103371_c0_g1	Q53T59	H1BP3_HUMAN^sp
TRINITY_DN103371_c0_g1	Q53T59	H1BP3_HUMAN^sp
TRINITY_DN103371_c0_g1	Q53T59	H1BP3_HUMAN^sp
TRINITY_DN103371_c0_g1	Q53T59	H1BP3_HUMAN^sp
TRINITY_DN103371_c0_g1	Q53T59	H1BP3_HUMAN^sp
TRINITY_DN103371_c0_g1	Q53T59	H1BP3_HUMAN^sp
TRINITY_DN103377_c0_g1	Q99P21	MUTYH_MOUSE^sp
TRINITY_DN103377_c0_g1	Q99P21	MUTYH_MOUSE^sp
TRINITY_DN103377_c0_g1	Q99P21	MUTYH_MOUSE^sp
TRINITY_DN103377_c0_g1	Q99P21	MUTYH_MOUSE^sp
TRINITY_DN103377_c0_g1	Q99P21	MUTYH_MOUSE^sp
TRINITY_DN103378_c0_g1	Q1L864	JGN1B_DANRE^sp
TRINITY_DN103378_c0_g2	Q1L864	JGN1B_DANRE^sp
TRINITY_DN103387_c0_g1	Q5R2J4	APCD1_PELSI^sp
TRINITY_DN103387_c0_g2	Q5R2J4	APCD1_PELSI^sp
TRINITY_DN103388_c0_g1	Q5ZPR3	CD276_HUMAN^sp
TRINITY_DN103388_c0_g1	Q5ZPR3	CD276_HUMAN^sp
TRINITY_DN103388_c0_g1	Q5ZPR3	CD276_HUMAN^sp
TRINITY_DN103388_c0_g1	Q5ZPR3	CD276_HUMAN^sp
TRINITY_DN103394_c0_g3	Q571F8	GLSL_MOUSE^sp
TRINITY_DN103394_c0_g3	Q571F8	GLSL_MOUSE^sp
TRINITY_DN103394_c0_g3	Q571F8	GLSL_MOUSE^sp
TRINITY_DN103394_c0_g3	Q571F8	GLSL_MOUSE^sp
TRINITY_DN103398_c0_g1	Q9WVP1	AP1M2_MOUSE^sp
TRINITY_DN103399_c0_g1	Q5ZJZ4	S35G2_CHICK^sp
TRINITY_DN103401_c0_g2	Q14258	TRI25_HUMAN^sp
TRINITY_DN103401_c0_g4	Q8C0E3	TRI47_MOUSE^sp
TRINITY_DN103401_c0_g4	Q8C0E3	TRI47_MOUSE^sp
TRINITY_DN103401_c0_g4	Q8C0E3	TRI47_MOUSE^sp
TRINITY_DN103402_c0_g1	A2VDL4	SATT_BOVIN^sp
TRINITY_DN103410_c0_g2	P11369	LORF2_MOUSE^sp
TRINITY_DN103412_c0_g1	Q29RY7	FGL2_BOVIN^sp
TRINITY_DN103412_c0_g2	P12804	FGL2_MOUSE^sp
TRINITY_DN103412_c0_g2	Q29RY7	FGL2_BOVIN^sp
TRINITY_DN103414_c0_g2	Q8BRC6	MAAT1_MOUSE^sp
TRINITY_DN103414_c0_g2	Q8BRC6	MAAT1_MOUSE^sp
TRINITY_DN103414_c0_g2	Q8BRC6	MAAT1_MOUSE^sp
TRINITY_DN103417_c0_g3	A4Z944	ZBED5_CANFA^sp
TRINITY_DN103426_c1_g1	Q642M9	DHDH_DANRE^sp
TRINITY_DN103426_c1_g2	Q642M9	DHDH_DANRE^sp
TRINITY_DN103426_c1_g2	Q642M9	DHDH_DANRE^sp
TRINITY_DN103426_c1_g2	Q642M9	DHDH_DANRE^sp
TRINITY_DN103426_c1_g2	Q642M9	DHDH_DANRE^sp
TRINITY_DN103429_c0_g1	Q60592	MAST2_MOUSE^sp
TRINITY_DN103429_c0_g2	Q9R1L5	MAST1_MOUSE^sp
TRINITY_DN103429_c0_g2	Q9R1L5	MAST1_MOUSE^sp
TRINITY_DN103429_c0_g2	Q9R1L5	MAST1_MOUSE^sp
TRINITY_DN103429_c0_g3	Q60592	MAST2_MOUSE^sp
TRINITY_DN103435_c1_g1	O94988	FA13A_HUMAN^sp
TRINITY_DN103435_c1_g1	O94988	FA13A_HUMAN^sp
TRINITY_DN103435_c1_g1	O94988	FA13A_HUMAN^sp
TRINITY_DN103435_c1_g1	O94988	FA13A_HUMAN^sp
TRINITY_DN103435_c1_g1	O94988	FA13A_HUMAN^sp
TRINITY_DN103435_c1_g1	O94988	FA13A_HUMAN^sp
TRINITY_DN103435_c1_g1	O94988	FA13A_HUMAN^sp
TRINITY_DN103435_c1_g1	O94988	FA13A_HUMAN^sp
TRINITY_DN103435_c1_g1	O94988	FA13A_HUMAN^sp
TRINITY_DN103435_c1_g1	O94988	FA13A_HUMAN^sp
TRINITY_DN103435_c1_g1	O94988	FA13A_HUMAN^sp
TRINITY_DN103435_c1_g1	O94988	FA13A_HUMAN^sp
TRINITY_DN103435_c1_g1	O94988	FA13A_HUMAN^sp
TRINITY_DN103435_c1_g1	O94988	FA13A_HUMAN^sp
TRINITY_DN103435_c1_g1	Q54TH9	GACY_DICDI^sp
TRINITY_DN103439_c1_g1	Q4JHS0	BID_PIG^sp
TRINITY_DN103439_c1_g2	Q4JHS0	BID_PIG^sp
TRINITY_DN103439_c1_g2	Q4JHS0	BID_PIG^sp
TRINITY_DN103459_c0_g2	Q3TZZ7	ESYT2_MOUSE^sp
TRINITY_DN103459_c0_g2	Q3TZZ7	ESYT2_MOUSE^sp
TRINITY_DN103465_c0_g1	Q17R16	LHPL4_BOVIN^sp
TRINITY_DN103465_c0_g1	Q17R16	LHPL4_BOVIN^sp
TRINITY_DN103465_c0_g1	Q17R16	LHPL4_BOVIN^sp
TRINITY_DN103465_c0_g1	Q17R16	LHPL4_BOVIN^sp
TRINITY_DN103475_c0_g2	O43854	EDIL3_HUMAN^sp
TRINITY_DN103475_c0_g2	O43854	EDIL3_HUMAN^sp
TRINITY_DN103475_c0_g2	O43854	EDIL3_HUMAN^sp
TRINITY_DN103475_c0_g2	O43854	EDIL3_HUMAN^sp
TRINITY_DN103477_c0_g2	Q8R4C6	RAMP1_CAVPO^sp
TRINITY_DN103477_c0_g2	Q9JJ74	RAMP1_RAT^sp
TRINITY_DN103477_c0_g2	Q9JJ74	RAMP1_RAT^sp
TRINITY_DN103478_c0_g1	Q3V1N9	A3LT2_MOUSE^sp
TRINITY_DN103478_c0_g1	Q3V1N9	A3LT2_MOUSE^sp
TRINITY_DN103478_c0_g1	Q3V1N9	A3LT2_MOUSE^sp
TRINITY_DN103478_c0_g1	Q3V1N9	A3LT2_MOUSE^sp
TRINITY_DN103478_c0_g1	Q3V1N9	A3LT2_MOUSE^sp
TRINITY_DN103478_c0_g1	Q3V1N9	A3LT2_MOUSE^sp
TRINITY_DN103480_c0_g3	Q04202	TCB2_CAEBR^sp
TRINITY_DN103481_c0_g1	P02001	HBAD_CHICK^sp
TRINITY_DN103481_c0_g1	P04242	HBAD_STRCA^sp
TRINITY_DN103481_c0_g1	P08849	HBAD_ACCGE^sp
TRINITY_DN103481_c0_g1	P15164	HBAD_APUAP^sp
TRINITY_DN103484_c1_g1	Q09167	SRSF5_RAT^sp
TRINITY_DN103484_c1_g1	Q09167	SRSF5_RAT^sp
TRINITY_DN103484_c1_g3	Q09167	SRSF5_RAT^sp
TRINITY_DN103491_c0_g1	P70210	TEAD3_MOUSE^sp
TRINITY_DN103491_c0_g2	P70210	TEAD3_MOUSE^sp
TRINITY_DN103492_c0_g1	Q8HY03	CD209_HYLLA^sp
TRINITY_DN103492_c0_g1	Q8HY11	CLC4M_HYLSY^sp
TRINITY_DN103492_c0_g1	Q8HY11	CLC4M_HYLSY^sp
TRINITY_DN103492_c0_g2	Q8HY10	CLC4M_NOMCO^sp
TRINITY_DN103493_c0_g1	Q9JM58	CRLF1_MOUSE^sp
TRINITY_DN103493_c0_g2	Q9JM58	CRLF1_MOUSE^sp
TRINITY_DN103493_c1_g1	O75462	CRLF1_HUMAN^sp
TRINITY_DN103493_c1_g1	O75462	CRLF1_HUMAN^sp
TRINITY_DN103495_c0_g1	Q7LHG5	YI31B_YEAST^sp
TRINITY_DN103497_c0_g1	O43581	SYT7_HUMAN^sp
TRINITY_DN103497_c0_g1	O43581	SYT7_HUMAN^sp
TRINITY_DN103497_c0_g1	O43581	SYT7_HUMAN^sp
TRINITY_DN103497_c0_g1	O43581	SYT7_HUMAN^sp
TRINITY_DN103497_c0_g1	O43581	SYT7_HUMAN^sp
TRINITY_DN103497_c0_g1	O43581	SYT7_HUMAN^sp
TRINITY_DN103498_c0_g1	P35615	ERF1_XENLA^sp
TRINITY_DN103498_c0_g1	P62498	ERF1_XENTR^sp
TRINITY_DN103498_c0_g1	P62498	ERF1_XENTR^sp
TRINITY_DN103498_c0_g2	P35615	ERF1_XENLA^sp
TRINITY_DN103499_c0_g2	Q5HY64	FA47C_HUMAN^sp
TRINITY_DN103500_c0_g1	O95210	STBD1_HUMAN^sp
TRINITY_DN103500_c0_g1	O95210	STBD1_HUMAN^sp
TRINITY_DN103501_c0_g1	P0C8M3	CCD23_DANRE^sp
TRINITY_DN103501_c0_g2	P0C8M3	CCD23_DANRE^sp
TRINITY_DN103503_c0_g1	P19181	HV05_CARAU^sp
TRINITY_DN103503_c0_g1	P19181	HV05_CARAU^sp
TRINITY_DN103503_c0_g2	P01753	HVM09_MOUSE^sp
TRINITY_DN103504_c0_g2	P03934	TC1A_CAEEL^sp
TRINITY_DN103505_c0_g2	G1UBC2	PGA47_CANAL^sp
TRINITY_DN103505_c0_g2	G1UBC2	PGA47_CANAL^sp
TRINITY_DN103506_c0_g1	Q9CRA8	EXOS5_MOUSE^sp
TRINITY_DN103506_c0_g1	Q9CRA8	EXOS5_MOUSE^sp
TRINITY_DN103506_c0_g1	Q9NQT4	EXOS5_HUMAN^sp
TRINITY_DN103510_c0_g1	Q66L51	COQ5_DANRE^sp
TRINITY_DN103510_c0_g1	Q66L51	COQ5_DANRE^sp
TRINITY_DN103510_c0_g1	Q66L51	COQ5_DANRE^sp
TRINITY_DN103510_c0_g1	Q66L51	COQ5_DANRE^sp
TRINITY_DN103510_c0_g1	Q66L51	COQ5_DANRE^sp
TRINITY_DN103512_c0_g1	Q8N7C0	LRC52_HUMAN^sp
TRINITY_DN103513_c0_g1	P35289	RAB15_RAT^sp
TRINITY_DN103513_c0_g1	P35289	RAB15_RAT^sp
TRINITY_DN103513_c0_g1	P35289	RAB15_RAT^sp
TRINITY_DN103513_c0_g1	P35289	RAB15_RAT^sp
TRINITY_DN103513_c0_g2	P35289	RAB15_RAT^sp
TRINITY_DN103520_c0_g1	P46937	YAP1_HUMAN^sp
TRINITY_DN103520_c0_g1	P46937	YAP1_HUMAN^sp
TRINITY_DN103520_c0_g1	Q2EJA0	YAP1_RAT^sp
TRINITY_DN103522_c0_g1	A2AJ76	HMCN2_MOUSE^sp
TRINITY_DN103522_c0_g1	A2AJ76	HMCN2_MOUSE^sp
TRINITY_DN103522_c0_g1	A4IGL7	PXDN_XENTR^sp
TRINITY_DN103522_c0_g1	Q3UQ28	PXDN_MOUSE^sp
TRINITY_DN103527_c0_g1	P01739	TVA2_MOUSE^sp
TRINITY_DN103531_c0_g1	Q3LUH2	CLC6A_BOVIN^sp
TRINITY_DN103531_c0_g1	Q6EIG7	CLC6A_HUMAN^sp
TRINITY_DN103531_c0_g1	Q6EIG7	CLC6A_HUMAN^sp
TRINITY_DN103540_c0_g1	Q32LR5	ASHWN_DANRE^sp
TRINITY_DN103540_c0_g1	Q32LR5	ASHWN_DANRE^sp
TRINITY_DN103542_c0_g1	Q9NUV9	GIMA4_HUMAN^sp
TRINITY_DN103544_c0_g1	P45846	DERM_PIG^sp
TRINITY_DN103556_c0_g1	P43007	SATT_HUMAN^sp
TRINITY_DN103557_c0_g1	Q28I85	POC1A_XENTR^sp
TRINITY_DN103557_c0_g1	Q7T0P4	POC1A_XENLA^sp
TRINITY_DN103557_c0_g1	Q7T0P4	POC1A_XENLA^sp
TRINITY_DN103560_c0_g1	Q5R673	MINA_PONAB^sp
TRINITY_DN103560_c0_g1	Q5R673	MINA_PONAB^sp
TRINITY_DN103562_c0_g3	Q9ERZ6	FIGN_MOUSE^sp
TRINITY_DN103562_c0_g3	Q9ERZ6	FIGN_MOUSE^sp
TRINITY_DN103562_c0_g3	Q9ERZ6	FIGN_MOUSE^sp
TRINITY_DN103568_c0_g2	Q6ZW61	BBS12_HUMAN^sp
TRINITY_DN103569_c0_g1	Q3BAI2	YCX91_PHAAO^sp
TRINITY_DN103569_c0_g1	Q3BAI2	YCX91_PHAAO^sp
TRINITY_DN103569_c0_g1	Q3BAI2	YCX91_PHAAO^sp
TRINITY_DN103570_c0_g1	Q14571	ITPR2_HUMAN^sp
TRINITY_DN103570_c0_g1	Q14571	ITPR2_HUMAN^sp
TRINITY_DN103572_c0_g1	Q14584	ZN266_HUMAN^sp
TRINITY_DN103572_c0_g1	Q9BR84	ZN559_HUMAN^sp
TRINITY_DN103573_c0_g1	O14787	TNPO2_HUMAN^sp
TRINITY_DN103573_c0_g1	Q99LG2	TNPO2_MOUSE^sp
TRINITY_DN103573_c0_g1	Q99LG2	TNPO2_MOUSE^sp
TRINITY_DN103573_c0_g1	Q99LG2	TNPO2_MOUSE^sp
TRINITY_DN103573_c0_g1	Q99LG2	TNPO2_MOUSE^sp
TRINITY_DN103587_c0_g1	O94875	SRBS2_HUMAN^sp
TRINITY_DN103587_c0_g1	Q9BX66	SRBS1_HUMAN^sp
TRINITY_DN103592_c0_g1	P20262	GLRK_LITBE^sp
TRINITY_DN103596_c0_g1	P50541	MXI1_DANRE^sp
TRINITY_DN103596_c0_g1	P50541	MXI1_DANRE^sp
TRINITY_DN103604_c0_g1	Q3UNW5	TF2L1_MOUSE^sp
TRINITY_DN103604_c0_g1	Q3UNW5	TF2L1_MOUSE^sp
TRINITY_DN103604_c0_g1	Q9NZI6	TF2L1_HUMAN^sp
TRINITY_DN103604_c0_g1	Q9NZI6	TF2L1_HUMAN^sp
TRINITY_DN103604_c0_g1	Q9NZI6	TF2L1_HUMAN^sp
TRINITY_DN103604_c0_g1	Q9NZI6	TF2L1_HUMAN^sp
TRINITY_DN103604_c0_g1	Q9NZI6	TF2L1_HUMAN^sp
TRINITY_DN103606_c0_g1	Q5R5U3	ZN271_PONAB^sp
TRINITY_DN103606_c0_g2	Q14591	ZN271_HUMAN^sp
TRINITY_DN103606_c0_g2	Q14591	ZN271_HUMAN^sp
TRINITY_DN103607_c0_g1	P58401	NRX2B_HUMAN^sp
TRINITY_DN103607_c0_g2	P58401	NRX2B_HUMAN^sp
TRINITY_DN103608_c0_g1	Q6P5M2	WDR61_DANRE^sp
TRINITY_DN103608_c0_g1	Q6P5M2	WDR61_DANRE^sp
TRINITY_DN103608_c0_g1	Q6P5M2	WDR61_DANRE^sp
TRINITY_DN103608_c0_g1	Q6P5M2	WDR61_DANRE^sp
TRINITY_DN103622_c1_g2	Q3T168	CYBP_BOVIN^sp
TRINITY_DN103624_c0_g1	Q96MG7	MAGG1_HUMAN^sp
TRINITY_DN103624_c0_g1	Q96MG7	MAGG1_HUMAN^sp
TRINITY_DN103624_c0_g1	Q96MG7	MAGG1_HUMAN^sp
TRINITY_DN103627_c0_g2	Q9Y2R5	RT17_HUMAN^sp
TRINITY_DN103627_c0_g2	Q9Y2R5	RT17_HUMAN^sp
TRINITY_DN103628_c0_g1	O95149	SPN1_HUMAN^sp
TRINITY_DN103628_c0_g2	Q68FP5	SPN1_RAT^sp
TRINITY_DN103628_c0_g2	Q80W37	SPN1_MOUSE^sp
TRINITY_DN103628_c0_g2	Q80W37	SPN1_MOUSE^sp
TRINITY_DN103634_c0_g1	O60645	EXOC3_HUMAN^sp
TRINITY_DN103639_c0_g1	Q9BYB4	GNB1L_HUMAN^sp
TRINITY_DN103639_c0_g1	Q9BYB4	GNB1L_HUMAN^sp
TRINITY_DN103639_c0_g1	Q9BYB4	GNB1L_HUMAN^sp
TRINITY_DN103639_c0_g1	Q9BYB4	GNB1L_HUMAN^sp
TRINITY_DN103639_c0_g1	Q9BYB4	GNB1L_HUMAN^sp
TRINITY_DN103641_c0_g1	B3DJM5	TSH1_DANRE^sp
TRINITY_DN103641_c0_g2	B3DJM5	TSH1_DANRE^sp
TRINITY_DN103647_c1_g1	Q6DBU1	P15LA_DANRE^sp
TRINITY_DN103647_c1_g1	Q6DBU1	P15LA_DANRE^sp
TRINITY_DN103652_c0_g2	Q5PPX5	RN170_XENLA^sp
TRINITY_DN103652_c0_g2	Q5PPX5	RN170_XENLA^sp
TRINITY_DN103652_c0_g2	Q5PPX5	RN170_XENLA^sp
TRINITY_DN103655_c0_g2	Q6UVK1	CSPG4_HUMAN^sp
TRINITY_DN103665_c0_g1	Q6V0I7	FAT4_HUMAN^sp
TRINITY_DN103665_c0_g2	Q6V0I7	FAT4_HUMAN^sp
TRINITY_DN103665_c1_g1	Q6V0I7	FAT4_HUMAN^sp
TRINITY_DN103665_c1_g2	Q6V0I7	FAT4_HUMAN^sp
TRINITY_DN103668_c0_g1	P53367	ARFP1_HUMAN^sp
TRINITY_DN103668_c0_g1	P53367	ARFP1_HUMAN^sp
TRINITY_DN103668_c0_g1	P53367	ARFP1_HUMAN^sp
TRINITY_DN103671_c0_g1	Q6R2W3	SCND3_HUMAN^sp
TRINITY_DN103673_c0_g1	A3KNM4	CS067_DANRE^sp
TRINITY_DN103673_c0_g1	A3KNM4	CS067_DANRE^sp
TRINITY_DN103673_c0_g1	A3KNM4	CS067_DANRE^sp
TRINITY_DN103673_c0_g1	A3KNM4	CS067_DANRE^sp
TRINITY_DN103673_c0_g1	A3KNM4	CS067_DANRE^sp
TRINITY_DN103673_c0_g1	A3KNM4	CS067_DANRE^sp
TRINITY_DN103683_c0_g1	P35032	TRY2_SALSA^sp
TRINITY_DN103683_c0_g1	P35032	TRY2_SALSA^sp
TRINITY_DN103683_c0_g1	P35032	TRY2_SALSA^sp
TRINITY_DN103683_c0_g2	P35032	TRY2_SALSA^sp
TRINITY_DN103683_c0_g2	P35032	TRY2_SALSA^sp
TRINITY_DN103683_c0_g2	P35032	TRY2_SALSA^sp
TRINITY_DN103689_c0_g1	Q8TE60	ATS18_HUMAN^sp
TRINITY_DN103689_c0_g2	Q4VC17	ATS18_MOUSE^sp
TRINITY_DN103695_c1_g1	Q1LVV0	FA83H_DANRE^sp
TRINITY_DN103702_c0_g1	Q8R0P8	ABHD8_MOUSE^sp
TRINITY_DN103705_c0_g1	Q7ZXS7	CXG1_XENLA^sp
TRINITY_DN103705_c0_g2	Q7ZXS7	CXG1_XENLA^sp
TRINITY_DN103705_c0_g3	Q7ZXS7	CXG1_XENLA^sp
TRINITY_DN103705_c0_g3	Q7ZXS7	CXG1_XENLA^sp
TRINITY_DN103708_c0_g1	Q6PC93	NMNA2_DANRE^sp
TRINITY_DN103711_c1_g1	P55027	TYRP1_AMBME^sp
TRINITY_DN103711_c1_g1	P55027	TYRP1_AMBME^sp
TRINITY_DN103711_c1_g1	P55027	TYRP1_AMBME^sp
TRINITY_DN103711_c1_g1	P55027	TYRP1_AMBME^sp
TRINITY_DN103721_c0_g1	Q2KJG1	SPAT6_BOVIN^sp
TRINITY_DN103721_c0_g1	Q2KJG1	SPAT6_BOVIN^sp
TRINITY_DN103721_c0_g2	Q2KJG1	SPAT6_BOVIN^sp
TRINITY_DN103721_c0_g2	Q9NWH7	SPAT6_HUMAN^sp
TRINITY_DN103721_c0_g2	Q9NWH7	SPAT6_HUMAN^sp
TRINITY_DN103721_c0_g2	Q9NWH7	SPAT6_HUMAN^sp
TRINITY_DN103722_c0_g1	P14381	YTX2_XENLA^sp
TRINITY_DN103728_c0_g1	Q8CDL9	CCD87_MOUSE^sp
TRINITY_DN103728_c0_g1	Q9NVE4	CCD87_HUMAN^sp
TRINITY_DN103728_c0_g2	Q9NVE4	CCD87_HUMAN^sp
TRINITY_DN103729_c0_g1	Q7Z7M1	GP144_HUMAN^sp
TRINITY_DN103729_c0_g3	Q7Z7M1	GP144_HUMAN^sp
TRINITY_DN103729_c0_g3	Q7Z7M1	GP144_HUMAN^sp
TRINITY_DN103740_c0_g1	Q2NNR5	CLTR1_CAVPO^sp
TRINITY_DN103740_c0_g1	Q924T8	CLTR1_RAT^sp
TRINITY_DN103741_c0_g1	Q62769	UN13B_RAT^sp
TRINITY_DN103751_c0_g1	Q6ZQX7	CQ097_HUMAN^sp
TRINITY_DN103751_c0_g1	Q6ZQX7	CQ097_HUMAN^sp
TRINITY_DN103751_c0_g1	Q6ZQX7	CQ097_HUMAN^sp
TRINITY_DN103755_c0_g1	A4IIY2	TPPP3_XENTR^sp
TRINITY_DN103755_c0_g1	Q3ZCC8	TPPP3_BOVIN^sp
TRINITY_DN103755_c0_g1	Q3ZCC8	TPPP3_BOVIN^sp
TRINITY_DN103756_c0_g1	Q29397	SV2A_BOVIN^sp
TRINITY_DN103756_c0_g1	Q7L0J3	SV2A_HUMAN^sp
TRINITY_DN103756_c0_g2	Q02563	SV2A_RAT^sp
TRINITY_DN103758_c0_g1	Q91VH2	SNX9_MOUSE^sp
TRINITY_DN103758_c0_g1	Q91VH2	SNX9_MOUSE^sp
TRINITY_DN103761_c0_g1	P70079	KCRU_CHICK^sp
TRINITY_DN103762_c0_g1	F1QBY1	NIPLB_DANRE^sp
TRINITY_DN103762_c0_g2	F1QBY1	NIPLB_DANRE^sp
TRINITY_DN103764_c1_g1	B5X337	GP183_SALSA^sp
TRINITY_DN103764_c1_g4	B5X337	GP183_SALSA^sp
TRINITY_DN103766_c0_g2	Q9UPP2	IQEC3_HUMAN^sp
TRINITY_DN103766_c0_g2	Q9UPP2	IQEC3_HUMAN^sp
TRINITY_DN103769_c0_g1	Q6DGZ0	GPT11_DANRE^sp
TRINITY_DN103769_c0_g1	Q6DGZ0	GPT11_DANRE^sp
TRINITY_DN103769_c0_g1	Q6DGZ0	GPT11_DANRE^sp
TRINITY_DN103769_c0_g1	Q6DGZ0	GPT11_DANRE^sp
TRINITY_DN103769_c0_g1	Q6DGZ0	GPT11_DANRE^sp
TRINITY_DN103780_c1_g3	Q9EP78	CHST7_MOUSE^sp
TRINITY_DN103780_c1_g3	Q9EP78	CHST7_MOUSE^sp
TRINITY_DN103791_c0_g1	Q86UR5	RIMS1_HUMAN^sp
TRINITY_DN103791_c0_g1	Q86UR5	RIMS1_HUMAN^sp
TRINITY_DN103800_c1_g1	A7Z019	SMCA4_BOVIN^sp
TRINITY_DN103800_c1_g2	A7Z019	SMCA4_BOVIN^sp
TRINITY_DN103808_c1_g1	Q9D7F2	LPD6B_MOUSE^sp
TRINITY_DN103812_c0_g1	Q62261	SPTB2_MOUSE^sp
TRINITY_DN103812_c0_g2	Q01082	SPTB2_HUMAN^sp
TRINITY_DN103815_c1_g1	P13585	AT2A1_CHICK^sp
TRINITY_DN103815_c1_g2	P13585	AT2A1_CHICK^sp
TRINITY_DN103815_c1_g3	P13585	AT2A1_CHICK^sp
TRINITY_DN103815_c1_g4	Q8R429	AT2A1_MOUSE^sp
TRINITY_DN103817_c1_g1	Q5R7C4	SERF2_PONAB^sp
TRINITY_DN103817_c1_g2	Q5R7C4	SERF2_PONAB^sp
TRINITY_DN103819_c0_g1	Q2T9P0	EFCB3_BOVIN^sp
TRINITY_DN103822_c0_g1	A8MZ26	EFCB9_HUMAN^sp
TRINITY_DN103822_c0_g1	P17927	CR1_HUMAN^sp
TRINITY_DN103822_c0_g1	P17927	CR1_HUMAN^sp
TRINITY_DN103822_c0_g1	P17927	CR1_HUMAN^sp
TRINITY_DN103823_c0_g1	Q5PQL2	RCD1_RAT^sp
TRINITY_DN103823_c0_g1	Q5PQL2	RCD1_RAT^sp
TRINITY_DN103823_c0_g1	Q5PQL2	RCD1_RAT^sp
TRINITY_DN103823_c0_g1	Q5R6Z6	RCD1_PONAB^sp
TRINITY_DN103824_c0_g1	P56558	OGT1_RAT^sp
TRINITY_DN103831_c0_g1	Q5R4B3	ERF3B_PONAB^sp
TRINITY_DN103831_c0_g1	Q5R4B3	ERF3B_PONAB^sp
TRINITY_DN103833_c0_g2	P47773	HSP7C_ICTPU^sp
TRINITY_DN103833_c0_g2	P63018	HSP7C_RAT^sp
TRINITY_DN103833_c0_g2	P63018	HSP7C_RAT^sp
TRINITY_DN103833_c0_g3	P47773	HSP7C_ICTPU^sp
TRINITY_DN103833_c0_g4	Q91233	HSP70_ONCTS^sp
TRINITY_DN103836_c0_g4	B1AXH1	NHSL2_MOUSE^sp
TRINITY_DN103836_c0_g4	B1AXH1	NHSL2_MOUSE^sp
TRINITY_DN103836_c0_g7	B1AXH1	NHSL2_MOUSE^sp
TRINITY_DN103837_c0_g1	Q92503	S14L1_HUMAN^sp
TRINITY_DN103837_c0_g1	Q92503	S14L1_HUMAN^sp
TRINITY_DN103839_c0_g1	Q3SZ01	SH3Y1_BOVIN^sp
TRINITY_DN103839_c0_g1	Q3SZ01	SH3Y1_BOVIN^sp
TRINITY_DN103839_c0_g1	Q3SZ01	SH3Y1_BOVIN^sp
TRINITY_DN103839_c0_g1	Q3SZ01	SH3Y1_BOVIN^sp
TRINITY_DN103839_c0_g1	Q3SZ01	SH3Y1_BOVIN^sp
TRINITY_DN103839_c0_g1	Q5RAQ2	SH3Y1_PONAB^sp
TRINITY_DN103844_c0_g2	Q9ESX5	DKC1_MOUSE^sp
TRINITY_DN103849_c0_g1	P49020	TMED2_CRIGR^sp
TRINITY_DN103849_c0_g1	P49020	TMED2_CRIGR^sp
TRINITY_DN103850_c0_g1	A6NMB9	FIGL2_HUMAN^sp
TRINITY_DN103850_c0_g2	Q5HY92	FIGN_HUMAN^sp
TRINITY_DN103852_c0_g1	Q5R212	PRS35_RAT^sp
TRINITY_DN103852_c0_g1	Q8C0F9	PRS35_MOUSE^sp
TRINITY_DN103852_c0_g1	Q8C0F9	PRS35_MOUSE^sp
TRINITY_DN103856_c1_g1	Q49AG3	ZBED5_HUMAN^sp
TRINITY_DN103860_c0_g1	Q7T308	RN168_DANRE^sp
TRINITY_DN103860_c0_g1	Q7T308	RN168_DANRE^sp
TRINITY_DN103860_c0_g4	Q7T308	RN168_DANRE^sp
TRINITY_DN103871_c0_g1	Q8NDV1	SIA7C_HUMAN^sp
TRINITY_DN103871_c0_g1	Q8NDV1	SIA7C_HUMAN^sp
TRINITY_DN103871_c0_g1	Q8NDV1	SIA7C_HUMAN^sp
TRINITY_DN103872_c0_g1	A0JNA8	PAXI1_BOVIN^sp
TRINITY_DN103872_c0_g1	A0JNA8	PAXI1_BOVIN^sp
TRINITY_DN103873_c0_g1	P00504	AATC_CHICK^sp
TRINITY_DN103873_c0_g2	P00504	AATC_CHICK^sp
TRINITY_DN103875_c0_g1	Q7ZWM3	CEL3B_XENLA^sp
TRINITY_DN103885_c0_g1	O00254	PAR3_HUMAN^sp
TRINITY_DN103892_c0_g2	O95260	ATE1_HUMAN^sp
TRINITY_DN103892_c0_g2	O95260	ATE1_HUMAN^sp
TRINITY_DN103892_c0_g2	Q2PFX0	ATE1_MACFA^sp
TRINITY_DN103893_c0_g1	Q9CT10	RANB3_MOUSE^sp
TRINITY_DN103893_c0_g1	Q9CT10	RANB3_MOUSE^sp
TRINITY_DN103898_c0_g1	Q62638	GSLG1_RAT^sp
TRINITY_DN103901_c0_g1	Q5U2Y9	LCA5_RAT^sp
TRINITY_DN103901_c0_g1	Q86VQ0	LCA5_HUMAN^sp
TRINITY_DN103901_c0_g1	Q86VQ0	LCA5_HUMAN^sp
TRINITY_DN103901_c0_g1	Q86VQ0	LCA5_HUMAN^sp
TRINITY_DN103913_c0_g1	Q4V9P6	ADAL_DANRE^sp
TRINITY_DN103913_c0_g1	Q4V9P6	ADAL_DANRE^sp
TRINITY_DN103915_c0_g1	Q80XP9	WNK3_MOUSE^sp
TRINITY_DN103915_c0_g1	Q80XP9	WNK3_MOUSE^sp
TRINITY_DN103915_c0_g1	Q9BYP7	WNK3_HUMAN^sp
TRINITY_DN103916_c0_g1	Q99P99	HDAC4_RAT^sp
TRINITY_DN103916_c0_g2	P56524	HDAC4_HUMAN^sp
TRINITY_DN103916_c0_g2	P83038	HDAC4_CHICK^sp
TRINITY_DN103916_c0_g2	P83038	HDAC4_CHICK^sp
TRINITY_DN103916_c0_g2	P83038	HDAC4_CHICK^sp
TRINITY_DN103918_c0_g1	Q9H0J4	QRIC2_HUMAN^sp
TRINITY_DN103918_c0_g1	Q9H0J4	QRIC2_HUMAN^sp
TRINITY_DN103919_c0_g3	Q90501	TBFA_EPTST^sp
TRINITY_DN103919_c0_g3	Q90501	TBFA_EPTST^sp
TRINITY_DN103919_c0_g5	Q90501	TBFA_EPTST^sp
TRINITY_DN103923_c0_g2	P05128	KPCG_BOVIN^sp
TRINITY_DN103935_c0_g1	Q0VFF9	RIC3_XENTR^sp
TRINITY_DN103935_c0_g1	Q0VFF9	RIC3_XENTR^sp
TRINITY_DN103935_c0_g1	Q0VFF9	RIC3_XENTR^sp
TRINITY_DN103935_c0_g1	Q0VFF9	RIC3_XENTR^sp
TRINITY_DN103935_c0_g1	Q0VFF9	RIC3_XENTR^sp
TRINITY_DN103946_c0_g2	Q5XFY4	BCL7A_DANRE^sp
TRINITY_DN103946_c0_g2	Q6DEV7	BCL7A_XENTR^sp
TRINITY_DN103958_c0_g1	Q96L91	EP400_HUMAN^sp
TRINITY_DN103958_c0_g1	Q96L91	EP400_HUMAN^sp
TRINITY_DN103968_c0_g1	P21359	NF1_HUMAN^sp
TRINITY_DN103968_c0_g1	P21359	NF1_HUMAN^sp
TRINITY_DN103970_c0_g1	A7E300	RHG07_BOVIN^sp
TRINITY_DN103970_c0_g1	Q923Q2	STA13_MOUSE^sp
TRINITY_DN103970_c0_g1	Q923Q2	STA13_MOUSE^sp
TRINITY_DN103982_c0_g1	P18067	RAB7A_CANFA^sp
TRINITY_DN103983_c0_g1	Q5ZJ01	AB17B_CHICK^sp
TRINITY_DN103983_c0_g1	Q6DEY3	AB17B_XENTR^sp
TRINITY_DN103985_c0_g1	P05619	ILEU_HORSE^sp
TRINITY_DN103985_c0_g1	P05619	ILEU_HORSE^sp
TRINITY_DN103985_c0_g1	P30740	ILEU_HUMAN^sp
TRINITY_DN103985_c0_g1	P30740	ILEU_HUMAN^sp
TRINITY_DN103997_c0_g1	P23348	B3A3_RAT^sp
TRINITY_DN103997_c0_g2	B1MTL0	B3A3_CALMO^sp
TRINITY_DN103997_c0_g2	B1MTL0	B3A3_CALMO^sp
TRINITY_DN103997_c0_g2	P23347	B3A2_RAT^sp
TRINITY_DN103997_c0_g2	Q6SJP2	B3A2_HORSE^sp
TRINITY_DN103999_c0_g1	P35072	TCB1_CAEBR^sp
TRINITY_DN104001_c1_g1	Q28DR4	H4_XENTR^sp
TRINITY_DN104001_c1_g1	Q28DR4	H4_XENTR^sp
TRINITY_DN104003_c0_g1	Q9QYC1	PCX1_MOUSE^sp
TRINITY_DN104003_c0_g2	Q9QYC1	PCX1_MOUSE^sp
TRINITY_DN104003_c0_g3	Q98UF7	PCX1_TAKRU^sp
TRINITY_DN104008_c0_g1	P12106	CO9A1_CHICK^sp
TRINITY_DN104014_c0_g1	P34257	TC3A_CAEEL^sp
TRINITY_DN104014_c0_g2	P34257	TC3A_CAEEL^sp
TRINITY_DN104016_c0_g2	Q9EPX2	PPN_MOUSE^sp
TRINITY_DN104033_c0_g1	O43772	MCAT_HUMAN^sp
TRINITY_DN104033_c0_g1	O43772	MCAT_HUMAN^sp
TRINITY_DN104033_c0_g2	Q9Z2Z6	MCAT_MOUSE^sp
TRINITY_DN104033_c0_g4	O43772	MCAT_HUMAN^sp
TRINITY_DN104034_c0_g1	Q17R13	ACK1_BOVIN^sp
TRINITY_DN104034_c0_g2	O54967	ACK1_MOUSE^sp
TRINITY_DN104038_c1_g1	P97302	BACH1_MOUSE^sp
TRINITY_DN104038_c1_g1	P97302	BACH1_MOUSE^sp
TRINITY_DN104038_c1_g1	P97302	BACH1_MOUSE^sp
TRINITY_DN104038_c1_g1	P97302	BACH1_MOUSE^sp
TRINITY_DN104038_c1_g1	P97302	BACH1_MOUSE^sp
TRINITY_DN104046_c0_g1	Q5R530	NXPH1_PONAB^sp
TRINITY_DN104046_c0_g2	Q63366	NXPH1_RAT^sp
TRINITY_DN104048_c0_g1	Q8BYK4	RDH12_MOUSE^sp
TRINITY_DN104053_c2_g1	Q03145	EPHA2_MOUSE^sp
TRINITY_DN104053_c2_g1	Q03145	EPHA2_MOUSE^sp
TRINITY_DN104054_c0_g1	Q0VBV7	K1377_MOUSE^sp
TRINITY_DN104054_c0_g1	Q0VBV7	K1377_MOUSE^sp
TRINITY_DN104057_c0_g1	Q3UES3	TNKS2_MOUSE^sp
TRINITY_DN104057_c0_g1	Q3UES3	TNKS2_MOUSE^sp
TRINITY_DN104057_c0_g1	Q3UES3	TNKS2_MOUSE^sp
TRINITY_DN104061_c0_g2	P43974	Y258_HAEIN^sp
TRINITY_DN104061_c0_g5	P43974	Y258_HAEIN^sp
TRINITY_DN104061_c0_g6	P43974	Y258_HAEIN^sp
TRINITY_DN104063_c0_g1	P18892	BT1A1_BOVIN^sp
TRINITY_DN104063_c0_g1	Q6MFZ5	TRI39_RAT^sp
TRINITY_DN104063_c0_g1	Q96F44	TRI11_HUMAN^sp
TRINITY_DN104063_c0_g2	Q96F44	TRI11_HUMAN^sp
TRINITY_DN104067_c0_g1	Q9CXC9	ETV5_MOUSE^sp
TRINITY_DN104069_c0_g1	Q02084	A33_PLEWA^sp
TRINITY_DN104072_c1_g1	P18519	TNR16_CHICK^sp
TRINITY_DN104073_c0_g1	Q969G6	RIFK_HUMAN^sp
TRINITY_DN104078_c0_g1	P03356	POL_MLVAV^sp
TRINITY_DN104078_c0_g1	P10394	POL4_DROME^sp
TRINITY_DN104078_c1_g1	A6V705	RNH_PSEA7^sp
TRINITY_DN104078_c2_g1	Q5DTZ0	NYNRI_MOUSE^sp
TRINITY_DN104088_c0_g1	Q6PGH4	F222A_MOUSE^sp
TRINITY_DN104088_c0_g1	Q6PGH4	F222A_MOUSE^sp
TRINITY_DN104089_c0_g1	Q05AX4	MSTN1_XENLA^sp
TRINITY_DN104089_c0_g2	Q76MS9	MSTN1_CHICK^sp
TRINITY_DN104089_c0_g2	Q76MS9	MSTN1_CHICK^sp
TRINITY_DN104094_c0_g1	Q9D6X6	PRS23_MOUSE^sp
TRINITY_DN104100_c0_g1	Q8BLK9	KS6C1_MOUSE^sp
TRINITY_DN104100_c0_g1	Q96S38	KS6C1_HUMAN^sp
TRINITY_DN104100_c0_g1	Q96S38	KS6C1_HUMAN^sp
TRINITY_DN104100_c0_g1	Q96S38	KS6C1_HUMAN^sp
TRINITY_DN104100_c0_g1	Q96S38	KS6C1_HUMAN^sp
TRINITY_DN104100_c0_g1	Q96S38	KS6C1_HUMAN^sp
TRINITY_DN104100_c0_g1	Q96S38	KS6C1_HUMAN^sp
TRINITY_DN104100_c0_g2	Q96S38	KS6C1_HUMAN^sp
TRINITY_DN104102_c0_g1	Q8JHE9	APH1B_DANRE^sp
TRINITY_DN104103_c0_g1	Q8WWU7	ITLN2_HUMAN^sp
TRINITY_DN104103_c0_g2	Q8WWU7	ITLN2_HUMAN^sp
TRINITY_DN104110_c0_g2	A0A5B9	TRBC2_HUMAN^sp
TRINITY_DN104110_c0_g3	A0A5B9	TRBC2_HUMAN^sp
TRINITY_DN104112_c0_g1	Q14657	LAGE3_HUMAN^sp
TRINITY_DN104112_c0_g2	Q14657	LAGE3_HUMAN^sp
TRINITY_DN104112_c0_g3	Q14657	LAGE3_HUMAN^sp
TRINITY_DN104112_c0_g3	Q14657	LAGE3_HUMAN^sp
TRINITY_DN104112_c0_g4	Q9CR70	LAGE3_MOUSE^sp
TRINITY_DN104116_c0_g1	P10522	MYP0_BOVIN^sp
TRINITY_DN104116_c0_g1	P10522	MYP0_BOVIN^sp
TRINITY_DN104125_c0_g1	Q3V0Q1	DYH12_MOUSE^sp
TRINITY_DN104125_c0_g1	Q3V0Q1	DYH12_MOUSE^sp
TRINITY_DN104125_c0_g1	Q63170	DYH7_RAT^sp
TRINITY_DN104125_c0_g1	Q63170	DYH7_RAT^sp
TRINITY_DN104125_c0_g1	Q63170	DYH7_RAT^sp
TRINITY_DN104125_c0_g1	Q63170	DYH7_RAT^sp
TRINITY_DN104125_c0_g1	Q63170	DYH7_RAT^sp
TRINITY_DN104125_c0_g1	Q6ZR08	DYH12_HUMAN^sp
TRINITY_DN104125_c0_g1	Q6ZR08	DYH12_HUMAN^sp
TRINITY_DN104135_c0_g1	Q2HJM9	MEST_BOVIN^sp
TRINITY_DN104146_c0_g1	Q8IX12	CCAR1_HUMAN^sp
TRINITY_DN104146_c0_g1	Q8IX12	CCAR1_HUMAN^sp
TRINITY_DN104146_c0_g2	Q8IX12	CCAR1_HUMAN^sp
TRINITY_DN104147_c0_g3	Q32P85	DLRB2_BOVIN^sp
TRINITY_DN104147_c0_g3	Q32P85	DLRB2_BOVIN^sp
TRINITY_DN104147_c0_g3	Q32P85	DLRB2_BOVIN^sp
TRINITY_DN104147_c0_g3	Q32P85	DLRB2_BOVIN^sp
TRINITY_DN104147_c0_g3	Q32P85	DLRB2_BOVIN^sp
TRINITY_DN104147_c0_g3	Q32P85	DLRB2_BOVIN^sp
TRINITY_DN104147_c0_g3	Q32P85	DLRB2_BOVIN^sp
TRINITY_DN104150_c0_g1	Q8BLG0	PHF20_MOUSE^sp
TRINITY_DN104154_c0_g1	Q91V14	S12A5_MOUSE^sp
TRINITY_DN104154_c0_g5	Q91V14	S12A5_MOUSE^sp
TRINITY_DN104157_c1_g1	Q765A7	PGAP1_RAT^sp
TRINITY_DN104157_c1_g1	Q765A7	PGAP1_RAT^sp
TRINITY_DN104159_c0_g1	P16305	GBRA6_MOUSE^sp
TRINITY_DN104159_c0_g1	P30191	GBRA6_RAT^sp
TRINITY_DN104159_c0_g1	Q16445	GBRA6_HUMAN^sp
TRINITY_DN104162_c0_g1	P51159	RB27A_HUMAN^sp
TRINITY_DN104162_c0_g1	Q8HZJ5	RB27B_BOVIN^sp
TRINITY_DN104162_c0_g1	Q8HZJ5	RB27B_BOVIN^sp
TRINITY_DN104162_c0_g1	Q8HZJ5	RB27B_BOVIN^sp
TRINITY_DN104162_c0_g1	Q8HZJ5	RB27B_BOVIN^sp
TRINITY_DN104165_c0_g1	P28663	SNAB_MOUSE^sp
TRINITY_DN104165_c0_g1	P28663	SNAB_MOUSE^sp
TRINITY_DN104165_c0_g1	P85969	SNAB_RAT^sp
TRINITY_DN104165_c0_g1	P85969	SNAB_RAT^sp
TRINITY_DN104167_c0_g2	Q9C0H5	RHG39_HUMAN^sp
TRINITY_DN104171_c0_g1	Q96RV3	PCX1_HUMAN^sp
TRINITY_DN104171_c0_g1	Q96RV3	PCX1_HUMAN^sp
TRINITY_DN104171_c0_g2	Q98UF7	PCX1_TAKRU^sp
TRINITY_DN104171_c0_g3	Q98UF7	PCX1_TAKRU^sp
TRINITY_DN104180_c0_g1	Q9P286	PAK7_HUMAN^sp
TRINITY_DN104192_c0_g1	O57374	HXD4A_DANRE^sp
TRINITY_DN104192_c0_g1	O57374	HXD4A_DANRE^sp
TRINITY_DN104192_c0_g1	O57374	HXD4A_DANRE^sp
TRINITY_DN104192_c0_g1	O57374	HXD4A_DANRE^sp
TRINITY_DN104198_c0_g1	Q8UUY8	ADRB2_ONCMY^sp
TRINITY_DN104198_c0_g1	Q8UUY8	ADRB2_ONCMY^sp
TRINITY_DN104198_c0_g2	Q8UUY8	ADRB2_ONCMY^sp
TRINITY_DN104207_c1_g1	Q8CHI8	EP400_MOUSE^sp
TRINITY_DN104207_c1_g1	Q8CHI8	EP400_MOUSE^sp
TRINITY_DN104209_c0_g1	B8I6E7	IF2_CLOCE^sp
TRINITY_DN104229_c0_g1	Q9DCD5	TJAP1_MOUSE^sp
TRINITY_DN104233_c0_g2	Q02365	NDUB3_BOVIN^sp
TRINITY_DN104233_c0_g2	Q02365	NDUB3_BOVIN^sp
TRINITY_DN104233_c0_g2	Q02365	NDUB3_BOVIN^sp
TRINITY_DN104233_c0_g2	Q02365	NDUB3_BOVIN^sp
TRINITY_DN104233_c0_g2	Q02365	NDUB3_BOVIN^sp
TRINITY_DN104233_c0_g2	Q02365	NDUB3_BOVIN^sp
TRINITY_DN104234_c0_g1	Q5F364	MRP1_CHICK^sp
TRINITY_DN104234_c0_g2	O88563	MRP3_RAT^sp
TRINITY_DN104238_c0_g1	P04323	POL3_DROME^sp
TRINITY_DN104251_c0_g1	Q1RM03	TCHP_DANRE^sp
TRINITY_DN104257_c0_g1	Q920B0	FRM4B_MOUSE^sp
TRINITY_DN104257_c0_g1	Q920B0	FRM4B_MOUSE^sp
TRINITY_DN104257_c0_g1	Q920B0	FRM4B_MOUSE^sp
TRINITY_DN104257_c0_g1	Q920B0	FRM4B_MOUSE^sp
TRINITY_DN104257_c0_g1	Q920B0	FRM4B_MOUSE^sp
TRINITY_DN104257_c0_g1	Q9Y2L6	FRM4B_HUMAN^sp
TRINITY_DN104257_c0_g1	Q9Y2L6	FRM4B_HUMAN^sp
TRINITY_DN104257_c0_g1	Q9Y2L6	FRM4B_HUMAN^sp
TRINITY_DN104258_c0_g1	Q9ERH7	HIPK3_MOUSE^sp
TRINITY_DN104266_c0_g1	P08217	CEL2A_HUMAN^sp
TRINITY_DN104268_c0_g1	Q9H0I2	ENKD1_HUMAN^sp
TRINITY_DN104268_c0_g1	Q9H0I2	ENKD1_HUMAN^sp
TRINITY_DN104268_c0_g1	Q9H0I2	ENKD1_HUMAN^sp
TRINITY_DN104268_c0_g1	Q9H0I2	ENKD1_HUMAN^sp
TRINITY_DN104268_c0_g1	Q9H0I2	ENKD1_HUMAN^sp
TRINITY_DN104268_c0_g1	Q9H0I2	ENKD1_HUMAN^sp
TRINITY_DN104268_c0_g1	Q9H0I2	ENKD1_HUMAN^sp
TRINITY_DN104268_c0_g1	Q9H0I2	ENKD1_HUMAN^sp
TRINITY_DN104276_c0_g1	Q60HD2	ATLA1_MACFA^sp
TRINITY_DN104276_c0_g1	Q6PST4	ATLA1_RAT^sp
TRINITY_DN104289_c0_g1	Q7Z2Y8	GVIN1_HUMAN^sp
TRINITY_DN104293_c0_g1	Q4G0N8	SL9C1_HUMAN^sp
TRINITY_DN104293_c0_g2	Q4G0N8	SL9C1_HUMAN^sp
TRINITY_DN104293_c1_g2	Q6UJY2	SL9C1_MOUSE^sp
TRINITY_DN104293_c1_g2	Q6UJY2	SL9C1_MOUSE^sp
TRINITY_DN104297_c0_g1	Q62805	GALR1_RAT^sp
TRINITY_DN104297_c0_g1	Q62805	GALR1_RAT^sp
TRINITY_DN104298_c0_g1	P82963	CHAO_TRICA^sp
TRINITY_DN104304_c0_g1	P55263	ADK_HUMAN^sp
TRINITY_DN104304_c0_g1	P55263	ADK_HUMAN^sp
TRINITY_DN104304_c0_g1	P55263	ADK_HUMAN^sp
TRINITY_DN104307_c0_g1	Q4G0Z9	MCMD2_HUMAN^sp
TRINITY_DN104313_c0_g1	P01635	KV5A3_MOUSE^sp
TRINITY_DN104313_c0_g1	P01635	KV5A3_MOUSE^sp
TRINITY_DN104313_c0_g1	P01635	KV5A3_MOUSE^sp
TRINITY_DN104315_c0_g1	P46940	IQGA1_HUMAN^sp
TRINITY_DN104323_c0_g1	Q8IVD9	NUDC3_HUMAN^sp
TRINITY_DN104323_c0_g2	Q8IVD9	NUDC3_HUMAN^sp
TRINITY_DN104323_c0_g2	Q8R1N4	NUDC3_MOUSE^sp
TRINITY_DN104323_c0_g2	Q8R1N4	NUDC3_MOUSE^sp
TRINITY_DN104326_c0_g1	Q7Z5L3	C1QL2_HUMAN^sp
TRINITY_DN104332_c0_g1	Q6DC58	TM223_DANRE^sp
TRINITY_DN104336_c1_g1	P03934	TC1A_CAEEL^sp
TRINITY_DN104343_c0_g1	P80977	CX6C1_THUOB^sp
TRINITY_DN104343_c0_g1	P80977	CX6C1_THUOB^sp
TRINITY_DN104343_c0_g1	P80977	CX6C1_THUOB^sp
TRINITY_DN104343_c0_g1	P80977	CX6C1_THUOB^sp
TRINITY_DN104348_c0_g2	Q9BVS5	TR61B_HUMAN^sp
TRINITY_DN104348_c0_g2	Q9BVS5	TR61B_HUMAN^sp
TRINITY_DN104348_c0_g2	Q9BVS5	TR61B_HUMAN^sp
TRINITY_DN104348_c0_g2	Q9BVS5	TR61B_HUMAN^sp
TRINITY_DN104348_c0_g2	Q9BVS5	TR61B_HUMAN^sp
TRINITY_DN104348_c0_g2	Q9BVS5	TR61B_HUMAN^sp
TRINITY_DN104351_c0_g1	Q5EA59	ABHD4_BOVIN^sp
TRINITY_DN104351_c0_g1	Q5EA59	ABHD4_BOVIN^sp
TRINITY_DN104351_c0_g1	Q5EA59	ABHD4_BOVIN^sp
TRINITY_DN104351_c0_g1	Q5EA59	ABHD4_BOVIN^sp
TRINITY_DN104351_c0_g1	Q5EA59	ABHD4_BOVIN^sp
TRINITY_DN104351_c0_g1	Q8VD66	ABHD4_MOUSE^sp
TRINITY_DN104365_c1_g1	Q7LHG5	YI31B_YEAST^sp
TRINITY_DN104367_c0_g1	Q9H0J9	PAR12_HUMAN^sp
TRINITY_DN104367_c0_g1	Q9H0J9	PAR12_HUMAN^sp
TRINITY_DN104368_c0_g1	Q3T113	TMIG1_BOVIN^sp
TRINITY_DN104369_c0_g1	Q80XC2	TRM61_MOUSE^sp
TRINITY_DN104369_c0_g1	Q96FX7	TRM61_HUMAN^sp
TRINITY_DN104369_c0_g1	Q96FX7	TRM61_HUMAN^sp
TRINITY_DN104369_c0_g1	Q96FX7	TRM61_HUMAN^sp
TRINITY_DN104370_c0_g1	Q7SY48	HEAT1_DANRE^sp
TRINITY_DN104370_c0_g1	Q7SY48	HEAT1_DANRE^sp
TRINITY_DN104370_c0_g1	Q7SY48	HEAT1_DANRE^sp
TRINITY_DN104370_c0_g1	Q7SY48	HEAT1_DANRE^sp
TRINITY_DN104373_c0_g1	Q2KIX3	TMM42_BOVIN^sp
TRINITY_DN104373_c0_g1	Q2KIX3	TMM42_BOVIN^sp
TRINITY_DN104378_c0_g2	Q8ND30	LIPB2_HUMAN^sp
TRINITY_DN104378_c0_g2	Q8ND30	LIPB2_HUMAN^sp
TRINITY_DN104378_c0_g2	Q8ND30	LIPB2_HUMAN^sp
TRINITY_DN104378_c0_g2	Q8ND30	LIPB2_HUMAN^sp
TRINITY_DN104378_c0_g2	Q8ND30	LIPB2_HUMAN^sp
TRINITY_DN104378_c0_g2	Q8ND30	LIPB2_HUMAN^sp
TRINITY_DN104378_c0_g2	Q8ND30	LIPB2_HUMAN^sp
TRINITY_DN104388_c0_g2	O13153	AVR1_CHICK^sp
TRINITY_DN104388_c0_g2	P02701	AVID_CHICK^sp
TRINITY_DN104388_c0_g2	P56734	AVR4_CHICK^sp
TRINITY_DN104394_c0_g1	Q5R9Y3	ABT1_PONAB^sp
TRINITY_DN104394_c0_g1	Q5R9Y3	ABT1_PONAB^sp
TRINITY_DN104394_c0_g1	Q5R9Y3	ABT1_PONAB^sp
TRINITY_DN104394_c0_g1	Q5R9Y3	ABT1_PONAB^sp
TRINITY_DN104394_c0_g1	Q5R9Y3	ABT1_PONAB^sp
TRINITY_DN104396_c0_g3	P10775	RINI_PIG^sp
TRINITY_DN104396_c0_g3	P10775	RINI_PIG^sp
TRINITY_DN104405_c0_g1	Q9ULS5	TMCC3_HUMAN^sp
TRINITY_DN104405_c0_g1	Q9ULS5	TMCC3_HUMAN^sp
TRINITY_DN104407_c0_g1	Q9NWZ5	UCKL1_HUMAN^sp
TRINITY_DN104407_c0_g2	Q9NWZ5	UCKL1_HUMAN^sp
TRINITY_DN104407_c0_g2	Q9NWZ5	UCKL1_HUMAN^sp
TRINITY_DN104407_c0_g2	Q9NWZ5	UCKL1_HUMAN^sp
TRINITY_DN104413_c0_g1	O35927	CTND2_MOUSE^sp
TRINITY_DN104423_c0_g1	P05162	LEG2_HUMAN^sp
TRINITY_DN104427_c0_g1	Q9HCK4	ROBO2_HUMAN^sp
TRINITY_DN104428_c0_g1	Q96QT6	PHF12_HUMAN^sp
TRINITY_DN104428_c0_g1	Q96QT6	PHF12_HUMAN^sp
TRINITY_DN104428_c0_g2	Q5SPL2	PHF12_MOUSE^sp
TRINITY_DN104428_c0_g3	Q5SPL2	PHF12_MOUSE^sp
TRINITY_DN104432_c0_g1	P26431	SL9A1_RAT^sp
TRINITY_DN104432_c0_g2	Q01345	NHEB_ONCMY^sp
TRINITY_DN104432_c0_g2	Q01345	NHEB_ONCMY^sp
TRINITY_DN104439_c0_g2	Q7TPQ9	ARRD3_MOUSE^sp
TRINITY_DN104442_c0_g1	Q6ZPV2	INO80_MOUSE^sp
TRINITY_DN104442_c0_g1	Q6ZPV2	INO80_MOUSE^sp
TRINITY_DN104442_c0_g1	Q6ZPV2	INO80_MOUSE^sp
TRINITY_DN104442_c0_g1	Q9ULG1	INO80_HUMAN^sp
TRINITY_DN104451_c0_g1	Q6AX23	QSOX2_XENLA^sp
TRINITY_DN104451_c0_g1	Q6ZRP7	QSOX2_HUMAN^sp
TRINITY_DN104451_c0_g1	Q6ZRP7	QSOX2_HUMAN^sp
TRINITY_DN104451_c0_g1	Q6ZRP7	QSOX2_HUMAN^sp
TRINITY_DN104451_c0_g2	Q6AX23	QSOX2_XENLA^sp
TRINITY_DN104452_c0_g1	P27093	INHBB_CHICK^sp
TRINITY_DN104452_c0_g1	P27093	INHBB_CHICK^sp
TRINITY_DN104455_c0_g1	Q8NBN7	RDH13_HUMAN^sp
TRINITY_DN104462_c0_g1	Q6GQT1	A2MP_MOUSE^sp
TRINITY_DN104462_c0_g2	Q6IE37	OVOS1_HUMAN^sp
TRINITY_DN104466_c0_g1	O15335	CHAD_HUMAN^sp
TRINITY_DN104466_c0_g1	O15335	CHAD_HUMAN^sp
TRINITY_DN104466_c0_g1	Q7L985	LIGO2_HUMAN^sp
TRINITY_DN104466_c0_g1	Q7L985	LIGO2_HUMAN^sp
TRINITY_DN104472_c0_g1	A6QQX9	TM163_BOVIN^sp
TRINITY_DN104472_c0_g1	Q6GLN7	TM163_XENLA^sp
TRINITY_DN104472_c0_g1	Q6GLN7	TM163_XENLA^sp
TRINITY_DN104472_c0_g2	A6QQX9	TM163_BOVIN^sp
[truncated: 179,323 more rows]
[truncated: 805 more columns]
