# Supplementary material for: Vaccine-Induced Protection Against Furunculosis Involves Pre-emptive Priming of Humoral Immunity in Arctic Charr
Source: Front Immunol. 2019 Feb 4;10:120. doi: 10.3389/fimmu.2019.00120 (PMC6369366; doi:10.3389/fimmu.2019.00120)
Supplement: Supplementary file 12 [file Data_Sheet_2.zip]

Archive with 13 entries (10 files):
- Supplemental Data_File 2/
- Supplemental Data_File 2/iso.TPM.not_cross_norm
- __MACOSX/
- __MACOSX/Supplemental Data_File 2/
- __MACOSX/Supplemental Data_File 2/._iso.TPM.not_cross_norm
- Supplemental Data_File 2/.DS_Store
- __MACOSX/Supplemental Data_File 2/._.DS_Store
- Supplemental Data_File 2/iso.counts.matrix
- __MACOSX/Supplemental Data_File 2/._iso.counts.matrix
- Supplemental Data_File 2/genes.counts.matrix
- __MACOSX/Supplemental Data_File 2/._genes.counts.matrix
- Supplemental Data_File 2/genes.TPM.not_cross_norm
- __MACOSX/Supplemental Data_File 2/._genes.TPM.not_cross_norm
