# Supplementary material for: Vaccine-Induced Protection Against Furunculosis Involves Pre-emptive Priming of Humoral Immunity in Arctic Charr
Source: Front Immunol. 2019 Feb 4;10:120. doi: 10.3389/fimmu.2019.00120 (PMC6369366; doi:10.3389/fimmu.2019.00120)
Supplement: Supplementary file 13 [file Data_Sheet_3.xlsx]

## Sheet: Control, 0v1
Supplemental Data File 3. Resulting lists of differentially expressed genes (DEGs) using edgeR pipeline.
Trinity ID			Gene ID	logFC	Uniprot	HUGO
TRINITY_DN122657_c0_g1_i2	DN122657	c0	Serum amyloid A-1 protein	18.0104	P05366	SAA1
TRINITY_DN120270_c0_g2_i5	DN120270	c0	Haptoglobin	13.2358	P19007	HPT
TRINITY_DN120538_c1_g1_i4	DN120538	c1	60S ribosomal protein L10	12.6208	Q4R7Y2	RL10
TRINITY_DN126150_c0_g2_i2	DN126150	c0	Gag-Pol polyprotein	12.1686	Q2F7J0	POL
TRINITY_DN125181_c1_g2_i3	DN125181	c1	Arrestin red cell isoform 2	11.3306	P51467	ARR2
TRINITY_DN130763_c3_g5_i10	DN130763	c3	Transitional endoplasmic reticulum ATPase	11.1899	P23787	TERA
TRINITY_DN126150_c0_g3_i1	DN126150	c0	Gag-Pol polyprotein	11.1611	Q2F7J0	POL
TRINITY_DN130511_c1_g3_i13	DN130511	c1	CD9 antigen	11.1209	P40241	CD9
TRINITY_DN121791_c7_g1_i18	DN121791	c7	NAD(P) transhydrogenase, mitochondrial	11.0974	Q61941	NNTM
TRINITY_DN126992_c7_g1_i7	DN126992	c7	Complement factor D	10.9994	Q3T0A3	CFAD
TRINITY_DN130949_c3_g5_i1	DN130949	c3	Genetic suppressor element 1	10.8075	Q3U3C9	GSE1
TRINITY_DN129877_c0_g1_i1	DN129877	c0	Free fatty acid receptor 2	10.7733	Q8VCK6	FFAR2
TRINITY_DN117393_c4_g2_i3	DN117393	c4	28S ribosomal protein S2, mitochondrial	10.7514	Q924T2	RT02
TRINITY_DN129264_c1_g1_i1	DN129264	c1	Gamma-aminobutyric acid type B receptor subunit 2	10.6589	O88871	GABR2
TRINITY_DN123369_c1_g1_i2	DN123369	c1	Leukocyte cell-derived chemotaxin-2	10.6515	O88803	LECT2
TRINITY_DN114294_c1_g2_i1	DN114294	c1	Interleukin-10	10.6366	Q6A2H4	IL10
TRINITY_DN116555_c0_g1_i1	DN116555	c0	Microfibril-associated glycoprotein 4	10.5794	P55918	MFAP4
TRINITY_DN118662_c10_g9_i1	DN118662	c10	DENN domain-containing protein 2D	10.5397	Q9H6A0	DEN2D
TRINITY_DN127629_c4_g4_i8	DN127629	c4	Peptidyl-prolyl cis-trans isomerase FKBP5	10.5221	Q95L05	FKBP5
TRINITY_DN128707_c3_g3_i12	DN128707	c3	CD276 antigen	10.5192	Q7TPB4	CD276
TRINITY_DN119658_c5_g2_i6	DN119658	c5	Calpain-1 catalytic subunit	10.4076	Q9GLG2	CAN1
TRINITY_DN114041_c0_g2_i2	DN114041	c0	Free fatty acid receptor 2	10.3763	Q8VCK6	FFAR2
TRINITY_DN128173_c0_g3_i8	DN128173	c0	Dual specificity protein phosphatase 1	10.3729	Q64623	DUS1
TRINITY_DN118646_c3_g6_i4	DN118646	c3	Alpha-1,3-mannosyl-glycoprotein 4-beta-N-acetylglucosaminyltransferase B	10.3331	Q6GMK0	MGT4B
TRINITY_DN127629_c4_g4_i12	DN127629	c4	Peptidyl-prolyl cis-trans isomerase FKBP5	10.2969	Q95L05	FKBP5
TRINITY_DN116763_c3_g2_i7	DN116763	c3	C-type lectin domain family 4 member E	10.234	Q9ULY5	CLC4E
TRINITY_DN119658_c5_g2_i1	DN119658	c5	Calpain-1 catalytic subunit	10.131	Q9GLG2	CAN1
TRINITY_DN126951_c3_g2_i1	DN126951	c3	Gag-Pol polyprotein	10.0592	O92815	POL
TRINITY_DN127831_c0_g1_i6	DN127831	c0	Angiopoietin-4	10.0572	Q9WVH6	ANGP4
TRINITY_DN122074_c0_g3_i6	DN122074	c0	L-lactate dehydrogenase B chain	10.0545	P20373	LDHB
TRINITY_DN116839_c0_g1_i6	DN116839	c0	Hepcidin-1	9.99697	Q801Y3	HEPC1
TRINITY_DN121502_c0_g1_i9	DN121502	c0	Peptidyl-prolyl cis-trans isomerase H	9.99268	O43447	PPIH
TRINITY_DN125788_c0_g5_i17	DN125788	c0	Serine/arginine-rich splicing factor 2	9.94018	Q5R1W5	SRSF2
TRINITY_DN113902_c5_g1_i4	DN113902	c5	WD repeat-containing protein 46	9.81477	Q9Z0H1	WDR46
TRINITY_DN123490_c4_g9_i5	DN123490	c4	Caprin-1	9.69739	Q60865	CAPR1
TRINITY_DN126616_c0_g1_i6	DN126616	c0	Tensin-4	9.69437	Q8IZW8	TENS4
TRINITY_DN123725_c3_g1_i18	DN123725	c3	GTP-binding nuclear protein Ran	9.6474	Q9YGC0	RAN
TRINITY_DN128667_c4_g3_i1	DN128667	c4	Fatty-acid amide hydrolase 2-A	9.62367	Q6DH69	FAH2A
TRINITY_DN109856_c0_g1_i1	DN109856	c0	Tumor necrosis factor-inducible gene 6 protein	9.5969	P98066	TSG6
TRINITY_DN128178_c2_g4_i5	DN128178	c2	Abl interactor 1	9.5486	Q8IZP0	ABI1
TRINITY_DN123794_c4_g2_i11	DN123794	c4	Rho guanine nucleotide exchange factor 2	9.54212	Q865S3	ARHG2
TRINITY_DN116839_c0_g1_i9	DN116839	c0	Hepcidin-1	9.52585	Q801Y3	HEPC1
TRINITY_DN122937_c0_g2_i1	DN122937	c0	N-acetyltransferase 10	9.47028	Q9H0A0	NAT10
TRINITY_DN116839_c0_g1_i1	DN116839	c0	Hepcidin-1	9.41961	Q801Y3	HEPC1
TRINITY_DN129826_c3_g4_i4	DN129826	c3	DLA class II histocompatibility antigen, DR-1 beta chain	9.4116	P18470	HB2D
TRINITY_DN131285_c2_g2_i1	DN131285	c2	Myb-related protein B	9.3782	Q03237	MYBB
TRINITY_DN123985_c5_g3_i3	DN123985	c5	Apoptosis-enhancing nuclease	9.37543	B2GUW6	AEN
TRINITY_DN125236_c0_g2_i10	DN125236	c0	Ubiquitin-like protein 7	9.37389	Q96S82	UBL7
TRINITY_DN112154_c0_g1_i4	DN112154	c0	Cyclic GMP-AMP synthase	9.35802	Q8C6L5	CGAS
TRINITY_DN118253_c1_g4_i9	DN118253	c1	Very-long-chain (3R)-3-hydroxyacyl-CoA dehydratase	9.35517	Q7SY06	HADC
TRINITY_DN116839_c0_g1_i7	DN116839	c0	Hepcidin-1	9.32541	Q801Y3	HEPC1
TRINITY_DN116763_c3_g2_i1	DN116763	c3	C-type lectin domain family 4 member E	9.30984	Q9ULY5	CLC4E
TRINITY_DN126559_c3_g1_i9	DN126559	c3	Serine/threonine-protein kinase 38	9.28944	Q5R8M1	STK38
TRINITY_DN114489_c0_g1_i1	DN114489	c0	cAMP-responsive element modulator	9.25647	Q03060	CREM
TRINITY_DN125532_c2_g1_i4	DN125532	c2	Gamma-glutamyltransferase 5	9.2455	Q9QWE9	GGT5
TRINITY_DN122753_c0_g1_i8	DN122753	c0	60S ribosome subunit biogenesis protein NIP7 homolog	9.23226	Q503P2	NIP7
TRINITY_DN120956_c0_g1_i5	DN120956	c0	P2X purinoceptor 4	9.22764	Q99571	P2RX4
TRINITY_DN118196_c0_g1_i8	DN118196	c0	Interleukin-8	9.19748	P08317	IL8
TRINITY_DN116763_c3_g2_i6	DN116763	c3	C-type lectin domain family 4 member E	9.17073	Q9ULY5	CLC4E
TRINITY_DN113522_c0_g1_i2	DN113522	c0	Methyltransferase-like protein 17, mitochondrial	9.1449	Q9H7H0	MET17
TRINITY_DN119102_c8_g5_i3	DN119102	c8	Microfibril-associated glycoprotein 4	9.11685	P55918	MFAP4
TRINITY_DN109359_c0_g2_i1	DN109359	c0	Bone morphogenetic protein 4	9.08062	Q8MJV5	BMP4
TRINITY_DN122142_c3_g4_i3	DN122142	c3	3 beta-hydroxysteroid dehydrogenase/Delta 5-->4-isomerase	9.07206	Q9N119	3BHS
TRINITY_DN130615_c0_g9_i1	DN130615	c0	Collagen alpha-1(VIII) chain	9.03384	P14282	CO8A1
TRINITY_DN130585_c2_g4_i7	DN130585	c2	Tensin	9.003	Q04205	TENS
TRINITY_DN116623_c6_g1_i8	DN116623	c6	Cis-aconitate decarboxylase	8.99435	P54987	IRG1
TRINITY_DN128545_c3_g2_i14	DN128545	c3	Double-stranded RNA-binding protein Staufen homolog 1	8.9695	O95793	STAU1
TRINITY_DN128150_c0_g2_i9	DN128150	c0	Cytoplasmic aconitate hydratase	8.95066	Q0VCU1	ACOC
TRINITY_DN119773_c8_g3_i3	DN119773	c8	40S ribosomal protein S13	8.91562	Q9DFR6	RS13
TRINITY_DN117246_c3_g4_i1	DN117246	c3	Collagen and calcium-binding EGF domain-containing protein 1	8.91329	Q6UXH8	CCBE1
TRINITY_DN116839_c0_g1_i4	DN116839	c0	Hepcidin-1	8.88952	Q801Y3	HEPC1
TRINITY_DN128972_c2_g1_i8	DN128972	c2	B-cell lymphoma 3 protein	8.88734	P20749	BCL3
TRINITY_DN114041_c0_g2_i6	DN114041	c0	Free fatty acid receptor 2	8.86959	Q8VCK6	FFAR2
TRINITY_DN126616_c0_g1_i1	DN126616	c0	Tensin-4	8.79237	Q8IZW8	TENS4
TRINITY_DN27986_c0_g1_i1	DN27986	c0	Collagen alpha-1(VIII) chain	8.78684	P14282	CO8A1
TRINITY_DN120886_c2_g1_i1	DN120886	c2	Inactive dipeptidyl peptidase 10	8.7667	Q6NXK7	DPP10
TRINITY_DN122594_c0_g1_i12	DN122594	c0	CDK5 regulatory subunit-associated protein 2	8.76553	Q9BE52	CK5P2
TRINITY_DN130044_c0_g3_i14	DN130044	c0	Metalloreductase STEAP4	8.75749	Q687X5	STEA4
TRINITY_DN120385_c0_g1_i4	DN120385	c0	Protein phosphatase 1 regulatory subunit 15B	8.75613	Q5SWA1	PR15B
TRINITY_DN121406_c0_g2_i16	DN121406	c0	Acid ceramidase	8.73959	Q6P7S1	ASAH1
TRINITY_DN125532_c2_g1_i3	DN125532	c2	Gamma-glutamyltransferase 5	8.73412	Q9QWE9	GGT5
TRINITY_DN124128_c4_g1_i2	DN124128	c4	Monocyte to macrophage differentiation factor 2	8.71208	Q8R189	PAQRA
TRINITY_DN127898_c2_g1_i10	DN127898	c2	G-protein coupled receptor 56	8.69319	Q9Y653	GPR56
TRINITY_DN125236_c0_g2_i12	DN125236	c0	Ubiquitin-like protein 7	8.67411	Q96S82	UBL7
TRINITY_DN124862_c4_g1_i6	DN124862	c4	Peroxisomal membrane protein PEX13	8.63909	Q92968	PEX13
TRINITY_DN127698_c3_g3_i4	DN127698	c3	Leucine-rich repeat-containing protein 15	8.62427	Q8R5M3	LRC15
TRINITY_DN123836_c3_g1_i1	DN123836	c3	Transketolase	8.61721	P50137	TKT
TRINITY_DN117905_c0_g1_i2	DN117905	c0	Cyclic AMP-dependent transcription factor ATF-3	8.60983	Q60765	ATF3
TRINITY_DN126276_c4_g1_i3	DN126276	c4	Superoxide dismutase [Mn], mitochondrial	8.6026	Q8HXP3	SODM
TRINITY_DN116839_c0_g1_i5	DN116839	c0	Hepcidin-1	8.60089	Q801Y3	HEPC1
TRINITY_DN121389_c3_g4_i1	DN121389	c3	Keratin, type I cytoskeletal 18	8.57594	Q7ZTS4	K1C18
TRINITY_DN116839_c0_g1_i3	DN116839	c0	Hepcidin-1	8.57233	Q801Y3	HEPC1
TRINITY_DN129584_c1_g1_i8	DN129584	c1	Phosphatidylinositol N-acetylglucosaminyltransferase subunit Q	8.56532	Q9QYT7	PIGQ
TRINITY_DN129724_c5_g2_i8	DN129724	c5	Microprocessor complex subunit DGCR8	8.55401	Q9EQM6	DGCR8
TRINITY_DN104788_c1_g1_i1	DN104788	c1	Insulin-like growth factor-binding protein 1	8.5468	Q75ZP3	IBP1
TRINITY_DN110323_c0_g1_i2	DN110323	c0	Nitric oxide synthase-interacting protein	8.53575	Q5U3S7	NOSIP
TRINITY_DN124327_c0_g1_i2	DN124327	c0	Signal recognition particle receptor subunit beta	8.53285	Q9Y5M8	SRPRB
TRINITY_DN131089_c3_g7_i6	DN131089	c3	Insulin-degrading enzyme	8.50789	Q24K02	IDE
TRINITY_DN124241_c1_g1_i11	DN124241	c1	Vacuolar protein sorting-associated protein 13C	8.50705	Q8BX70	VP13C
TRINITY_DN131026_c3_g1_i3	DN131026	c3	Protein polybromo-1	8.50081	Q8BSQ9	PB1
TRINITY_DN122657_c0_g1_i9	DN122657	c0	Serum amyloid A-1 protein	8.47662	P05366	SAA1
TRINITY_DN107248_c0_g2_i2	DN107248	c0	Granulocyte colony-stimulating factor	8.46257	O02708	CSF3
TRINITY_DN131199_c2_g2_i9	DN131199	c2	Cyclin-dependent kinase 11B	8.45025	P24788	CD11B
TRINITY_DN130156_c4_g1_i9	DN130156	c4	Electromotor neuron-associated protein 1	8.44536	P14400	ENP1
TRINITY_DN120776_c2_g1_i2	DN120776	c2	Tumor necrosis factor receptor superfamily member 11B	8.4358	O00300	TR11B
TRINITY_DN123268_c2_g2_i13	DN123268	c2	Heterogeneous nuclear ribonucleoprotein A/B	8.42281	Q99020	ROAA
TRINITY_DN125184_c1_g1_i5	DN125184	c1	Transmembrane protease serine 4	8.3859	Q9NRS4	TMPS4
TRINITY_DN121831_c0_g2_i4	DN121831	c0	Reticulon-4 receptor-like 2	8.38093	Q7M6Z0	R4RL2
TRINITY_DN113585_c0_g1_i4	DN113585	c0	Prostaglandin G/H synthase 2	8.38033	P70682	PGH2
TRINITY_DN127343_c2_g1_i11	DN127343	c2	Protein DEK	8.37463	Q7TNV0	DEK
TRINITY_DN123291_c3_g1_i1	DN123291	c3	Leucine-rich repeat-containing protein 19	8.36418	Q8BZT5	LRC19
TRINITY_DN124673_c5_g1_i8	DN124673	c5	Polyadenylate-binding protein 2	8.35078	Q86U42	PABP2
TRINITY_DN114041_c0_g2_i10	DN114041	c0	Free fatty acid receptor 2	8.34332	Q8VCK6	FFAR2
TRINITY_DN120092_c1_g1_i8	DN120092	c1	Catechol O-methyltransferase domain-containing protein 1	8.33568	Q8BIG7	CMTD1
TRINITY_DN16829_c0_g1_i1	DN16829	c0	Collagen alpha-1(VIII) chain	8.33096	P14282	CO8A1
TRINITY_DN120616_c0_g1_i3	DN120616	c0	Neurobeachin-like protein 1	8.30628	Q6ZS30	NBEL1
TRINITY_DN128351_c2_g1_i12	DN128351	c2	Heterogeneous nuclear ribonucleoprotein M	8.30235	Q9D0E1	HNRPM
TRINITY_DN120545_c0_g1_i2	DN120545	c0	Chitinase domain-containing protein 1	8.28705	Q7SYK0	CHID1
TRINITY_DN130027_c2_g4_i7	DN130027	c2	Disintegrin and metalloproteinase domain-containing protein 12	8.26384	O43184	ADA12
TRINITY_DN131148_c0_g3_i2	DN131148	c0	Growth factor receptor-bound protein 2	8.25506	Q07883	GRB2
TRINITY_DN131168_c3_g2_i1	DN131168	c3	Arginine-glutamic acid dipeptide repeats protein	8.25468	Q9P2R6	RERE
TRINITY_DN124281_c3_g1_i7	DN124281	c3	H/ACA ribonucleoprotein complex subunit 3	8.25183	Q6DRH5	NOP10
TRINITY_DN119102_c8_g5_i1	DN119102	c8	Microfibril-associated glycoprotein 4	8.21626	P55918	MFAP4
TRINITY_DN116425_c0_g2_i6	DN116425	c0	Fos-related antigen 1	8.18181	P15407	FOSL1
TRINITY_DN109652_c0_g1_i6	DN109652	c0	La-related protein 7	8.18134	Q7ZWE3	LARP7
TRINITY_DN119471_c0_g1_i10	DN119471	c0	Sex hormone-binding globulin	8.17103	Q62588	SHBG
TRINITY_DN127738_c1_g8_i8	DN127738	c1	Niban-like protein 1	8.16987	B4F7E8	NIBL1
TRINITY_DN118196_c0_g1_i2	DN118196	c0	Interleukin-8	8.16969	P08317	IL8
TRINITY_DN126178_c6_g2_i2	DN126178	c6	Protein glass	8.13094	Q24732	GLAS
TRINITY_DN129755_c0_g2_i4	DN129755	c0	Zinc finger homeobox protein 2	8.10723	Q9C0A1	ZFHX2
TRINITY_DN125593_c0_g4_i1	DN125593	c0	BOLA class I histocompatibility antigen, alpha chain BL3-7	8.07426	P13753	HA1B
TRINITY_DN123895_c0_g2_i4	DN123895	c0	Transforming acidic coiled-coil-containing protein 1	8.05807	Q6Y685	TACC1
TRINITY_DN123774_c0_g2_i4	DN123774	c0	WD repeat domain-containing protein 83	8.05418	Q6DH44	WDR83
TRINITY_DN126636_c2_g1_i1	DN126636	c2	Filamin-A	8.0381	Q8BTM8	FLNA
TRINITY_DN130046_c2_g3_i7	DN130046	c2	Abnormal spindle-like microcephaly-associated protein homolog	8.03167	P62294	ASPM
TRINITY_DN119658_c1_g1_i1	DN119658	c1	Calpain-1 catalytic subunit	8.01015	Q9GLG2	CAN1
TRINITY_DN119918_c0_g2_i7	DN119918	c0	Glutamyl aminopeptidase	8.00616	Q32LQ0	AMPE
TRINITY_DN129837_c7_g1_i4	DN129837	c7	Single-stranded DNA-binding protein 2	7.99691	Q9CYZ8	SSBP2
TRINITY_DN116829_c1_g4_i4	DN116829	c1	Palmitoyltransferase ZDHHC18	7.98584	Q9NUE0	ZDH18
TRINITY_DN120956_c0_g1_i27	DN120956	c0	P2X purinoceptor 4	7.9847	Q99571	P2RX4
TRINITY_DN117944_c1_g2_i15	DN117944	c1	Serotransferrin-2	7.96341	P80429	TRFE2
TRINITY_DN119252_c4_g3_i4	DN119252	c4	Actin, alpha skeletal muscle	7.94892	P10994	ACTS
TRINITY_DN115925_c1_g5_i28	DN115925	c1	Acylamino-acid-releasing enzyme	7.94748	Q8R146	APEH
TRINITY_DN111513_c0_g1_i19	DN111513	c0	Omega-amidase NIT2	7.94387	Q4VBV9	NIT2
TRINITY_DN128780_c1_g1_i5	DN128780	c1	Matrix metalloproteinase-9	7.94319	P52176	MMP9
TRINITY_DN128181_c0_g1_i17	DN128181	c0	Meiosis arrest female protein 1	7.93398	E1BP74	MARF1
TRINITY_DN122703_c1_g2_i7	DN122703	c1	26S proteasome non-ATPase regulatory subunit 4	7.92615	Q58DA0	PSMD4
TRINITY_DN119102_c8_g5_i7	DN119102	c8	Microfibril-associated glycoprotein 4	7.90576	P55918	MFAP4
TRINITY_DN126102_c0_g2_i13	DN126102	c0	U2 snRNP-associated SURP motif-containing protein	7.88655	Q6NV83	SR140
TRINITY_DN128780_c2_g1_i1	DN128780	c2	Matrix metalloproteinase-9	7.88568	P52176	MMP9
TRINITY_DN116555_c0_g1_i2	DN116555	c0	Microfibril-associated glycoprotein 4	7.86654	P55918	MFAP4
TRINITY_DN125532_c2_g3_i1	DN125532	c2	Gamma-glutamyltransferase 5	7.86274	Q9QWE9	GGT5
TRINITY_DN127811_c1_g3_i5	DN127811	c1	Cryptochrome-1	7.85807	Q8WP19	CRY1
TRINITY_DN128005_c1_g1_i9	DN128005	c1	Myosin heavy chain, fast skeletal muscle	7.84992	Q90339	MYSS
TRINITY_DN129453_c4_g1_i6	DN129453	c4	Beta-1,4-galactosyltransferase 1	7.8401	P15291	B4GT1
TRINITY_DN124026_c4_g1_i4	DN124026	c4	Sialidase-1	7.8369	Q99PW3	NEUR1
TRINITY_DN129595_c2_g2_i6	DN129595	c2	Tyrosine-protein kinase receptor Tie-1	7.83462	Q06806	TIE1
TRINITY_DN129401_c1_g2_i3	DN129401	c1	Ankyrin repeat domain-containing protein 12	7.83245	Q6UB98	ANR12
TRINITY_DN95535_c0_g1_i2	DN95535	c0	Neurofilament light polypeptide	7.80843	P07196	NFL
TRINITY_DN117944_c1_g2_i16	DN117944	c1	Serotransferrin-2	7.80833	P80429	TRFE2
TRINITY_DN100211_c0_g1_i1	DN100211	c0	Synaptojanin-1	7.80601	O43426	SYNJ1
TRINITY_DN130046_c2_g3_i4	DN130046	c2	Abnormal spindle-like microcephaly-associated protein homolog	7.78161	P62294	ASPM
TRINITY_DN128001_c1_g5_i1	DN128001	c1	Canalicular multispecific organic anion transporter 1	7.77782	Q92887	MRP2
TRINITY_DN120346_c0_g4_i1	DN120346	c0	Glia-derived nexin	7.77409	Q07235	GDN
TRINITY_DN123060_c0_g1_i3	DN123060	c0	Cadherin-10	7.7736	P70408	CAD10
TRINITY_DN126415_c5_g10_i5	DN126415	c5	Transcription factor 7-like 2	7.77149	Q9NQB0	TF7L2
TRINITY_DN126945_c1_g2_i8	DN126945	c1	Eukaryotic translation initiation factor 4 gamma 1	7.76544	Q6NZJ6	IF4G1
TRINITY_DN120632_c1_g1_i2	DN120632	c1	Transmembrane emp24 domain-containing protein 10	7.75721	Q90515	TMEDA
TRINITY_DN130242_c2_g2_i14	DN130242	c2	Long-chain-fatty-acid--CoA ligase 1	7.74781	Q9JID6	ACSL1
TRINITY_DN130572_c0_g1_i7	DN130572	c0	Complement factor H	7.74615	Q28085	CFAH
TRINITY_DN126516_c4_g1_i10	DN126516	c4	DNA-directed RNA polymerase III subunit RPC5	7.74413	Q9CZT4	RPC5
TRINITY_DN121311_c2_g1_i11	DN121311	c2	Malectin	7.7316	A9C3P0	MLEC
TRINITY_DN109954_c0_g1_i2	DN109954	c0	Agrin	7.72045	Q90404	AGRIN
TRINITY_DN117831_c0_g2_i12	DN117831	c0	Tyrosyl-DNA phosphodiesterase 2	7.71087	Q5XJA0	TYDP2
TRINITY_DN114303_c0_g1_i3	DN114303	c0	Plasminogen activator inhibitor 1	7.69566	P20961	PAI1
TRINITY_DN121963_c2_g10_i14	DN121963	c2	Protein max	7.69217	Q07016	MAX
TRINITY_DN116949_c6_g1_i11	DN116949	c6	Complement C1r subcomponent	7.68753	P00736	C1R
TRINITY_DN126914_c6_g3_i7	DN126914	c6	Denticleless protein homolog	7.67215	Q5RHI5	DTL
TRINITY_DN130660_c3_g5_i19	DN130660	c3	Cullin-3	7.67165	Q13618	CUL3
TRINITY_DN125711_c1_g1_i4	DN125711	c1	Nucleobindin-2	7.66811	P80303	NUCB2
TRINITY_DN116986_c1_g1_i7	DN116986	c1	Stonustoxin subunit alpha	7.66042	Q98989	STXA
TRINITY_DN106451_c0_g1_i3	DN106451	c0	Saxitoxin and tetrodotoxin-binding protein 2	7.65968	Q90WJ9	SXT2
TRINITY_DN130692_c2_g1_i9	DN130692	c2	Rho-related GTP-binding protein RhoE	7.65311	Q6SA80	RND3
TRINITY_DN123309_c2_g1_i1	DN123309	c2	Propionyl-CoA carboxylase alpha chain, mitochondrial	7.64708	Q91ZA3	PCCA
TRINITY_DN127391_c2_g2_i14	DN127391	c2	Exonuclease 3'-5' domain-containing protein 2	7.63774	Q9NVH0	EXD2
TRINITY_DN123490_c4_g9_i6	DN123490	c4	Caprin-1	7.63594	Q60865	CAPR1
TRINITY_DN107172_c0_g1_i1	DN107172	c0	Carbonic anhydrase 9	7.62362	Q8VHB5	CAH9
TRINITY_DN124243_c2_g2_i4	DN124243	c2	YLP motif-containing protein 1	7.62185	P0CB49	YLPM1
TRINITY_DN124501_c1_g2_i5	DN124501	c1	DnaJ homolog subfamily C member 21	7.6081	Q6PGY5	DJC21
TRINITY_DN106400_c0_g1_i1	DN106400	c0	Uncharacterized protein C1orf106 homolog	7.60594	Q7TN12	CA106
TRINITY_DN122657_c0_g1_i5	DN122657	c0	Serum amyloid A-1 protein	7.60479	P05366	SAA1
TRINITY_DN119112_c1_g8_i13	DN119112	c1	Maternal embryonic leucine zipper kinase	7.60413	F1QGZ6	MELK
TRINITY_DN125361_c3_g4_i4	DN125361	c3	Serine/threonine-protein phosphatase 4 regulatory subunit 2	7.60206	Q5ZMU6	PP4R2
TRINITY_DN118060_c3_g4_i2	DN118060	c3	Glutamine synthetase	7.6017	Q8HZM5	GLNA
TRINITY_DN106400_c0_g1_i3	DN106400	c0	Uncharacterized protein C1orf106 homolog	7.60053	Q7TN12	CA106
TRINITY_DN123313_c0_g1_i10	DN123313	c0	Fos-related antigen 2	7.59909	P51145	FOSL2
TRINITY_DN117944_c1_g2_i26	DN117944	c1	Serotransferrin-2	7.59269	P80429	TRFE2
TRINITY_DN124888_c3_g1_i3	DN124888	c3	Glycerol kinase	7.58875	Q64516	GLPK
TRINITY_DN124271_c2_g1_i9	DN124271	c2	Sterol O-acyltransferase 1	7.58456	P35610	SOAT1
TRINITY_DN118882_c7_g1_i6	DN118882	c7	Hemopexin	7.58241	Q6PHG2	HEMO
TRINITY_DN127873_c0_g2_i21	DN127873	c0	Putative RNA-binding protein 15	7.58164	Q96T37	RBM15
TRINITY_DN129689_c3_g12_i5	DN129689	c3	Ig heavy chain V-I region HG3	7.57992	P01743	HV102
TRINITY_DN121791_c7_g1_i12	DN121791	c7	NAD(P) transhydrogenase, mitochondrial	7.57957	Q61941	NNTM
TRINITY_DN105699_c0_g1_i1	DN105699	c0	Filamin-A-interacting protein 1	7.57742	Q7Z7B0	FLIP1
TRINITY_DN122556_c0_g1_i2	DN122556	c0	A-kinase anchor protein 13	7.57697	Q12802	AKP13
TRINITY_DN122744_c5_g1_i2	DN122744	c5	CD40 ligand	7.57652	O97626	CD40L
TRINITY_DN117905_c0_g1_i9	DN117905	c0	Cyclic AMP-dependent transcription factor ATF-3	7.56672	Q60765	ATF3
TRINITY_DN129894_c7_g1_i2	DN129894	c7	Sorting nexin-27	7.5663	Q8K4V4	SNX27
TRINITY_DN123985_c5_g3_i7	DN123985	c5	Apoptosis-enhancing nuclease	7.56562	B2GUW6	AEN
TRINITY_DN121406_c0_g2_i8	DN121406	c0	Acid ceramidase	7.56495	Q6P7S1	ASAH1
TRINITY_DN130655_c3_g6_i3	DN130655	c3	AT-rich interactive domain-containing protein 1B	7.56249	Q8NFD5	ARI1B
TRINITY_DN124294_c0_g1_i18	DN124294	c0	Serine/threonine-protein kinase pim-1	7.56107	Q95LJ0	PIM1
TRINITY_DN127831_c0_g1_i5	DN127831	c0	Angiopoietin-4	7.55822	Q9WVH6	ANGP4
TRINITY_DN129877_c2_g2_i1	DN129877	c2	Free fatty acid receptor 2	7.55717	Q8VCK6	FFAR2
TRINITY_DN116585_c3_g3_i2	DN116585	c3	NADPH oxidase organizer 1	7.54677	Q8NFA2	NOXO1
TRINITY_DN120517_c0_g5_i4	DN120517	c0	Contactin-5	7.54262	Q90W79	CNTN5
TRINITY_DN114294_c1_g2_i2	DN114294	c1	Interleukin-10	7.54107	Q6A2H4	IL10
TRINITY_DN114294_c1_g2_i4	DN114294	c1	Interleukin-10	7.53869	Q6A2H4	IL10
TRINITY_DN126339_c1_g1_i6	DN126339	c1	Matrix metalloproteinase-19	7.53294	Q99542	MMP19
TRINITY_DN120664_c2_g1_i4	DN120664	c2	Fanconi anemia group J protein homolog	7.51745	Q3YK19	FANCJ
TRINITY_DN125441_c1_g2_i5	DN125441	c1	E3 ubiquitin-protein ligase HECW1	7.51723	Q8K4P8	HECW1
TRINITY_DN116739_c4_g2_i7	DN116739	c4	GDP-Man:Man(3)GlcNAc(2)-PP-Dol alpha-1,2-mannosyltransferase	7.50363	Q7ZW24	ALG11
TRINITY_DN130218_c1_g1_i6	DN130218	c1	Mediator of RNA polymerase II transcription subunit 14	7.49599	O60244	MED14
TRINITY_DN129678_c2_g1_i1	DN129678	c2	Integrin beta-1	7.49317	P07228	ITB1
TRINITY_DN130952_c1_g1_i6	DN130952	c1	Msx2-interacting protein	7.49208	Q96T58	MINT
TRINITY_DN121970_c4_g1_i9	DN121970	c4	60 kDa heat shock protein, mitochondrial	7.48922	Q5ZL72	CH60
TRINITY_DN124303_c2_g3_i4	DN124303	c2	SH2 domain-containing protein 4A	7.48654	Q9H788	SH24A
TRINITY_DN123985_c5_g3_i4	DN123985	c5	Apoptosis-enhancing nuclease	7.47661	B2GUW6	AEN
TRINITY_DN126396_c0_g1_i15	DN126396	c0	Mitochondrial glutamate carrier 1	7.47504	Q9H936	GHC1
TRINITY_DN117393_c4_g1_i2	DN117393	c4	28S ribosomal protein S2, mitochondrial	7.47271	Q924T2	RT02
TRINITY_DN122578_c1_g1_i2	DN122578	c1	E3 ubiquitin-protein ligase TRIM39	7.46746	Q6MFZ5	TRI39
TRINITY_DN127156_c0_g1_i8	DN127156	c0	SAM and SH3 domain-containing protein 1	7.46676	P59808	SASH1
TRINITY_DN115681_c0_g3_i10	DN115681	c0	Protein NLRC3	7.46422	Q7RTR2	NLRC3
TRINITY_DN119867_c15_g3_i4	DN119867	c15	Transposable element Tcb2 transposase	7.44848	Q04202	TCB2
TRINITY_DN123639_c1_g1_i3	DN123639	c1	Purine nucleoside phosphorylase	7.43398	P55859	PNPH
TRINITY_DN115187_c0_g1_i7	DN115187	c0	Protein DBF4 homolog B	7.43308	Q8NFT6	DBF4B
TRINITY_DN125900_c3_g1_i1	DN125900	c3	E3 ubiquitin-protein ligase RNF34	7.42609	Q99KR6	RNF34
TRINITY_DN126519_c5_g2_i20	DN126519	c5	Transcriptional adapter 3	7.42298	Q7SY21	TADA3
TRINITY_DN122607_c0_g2_i4	DN122607	c0	Desmin	7.41992	Q5XFN2	DESM
TRINITY_DN126606_c2_g2_i1	DN126606	c2	Zinc finger protein 347	7.4187	Q96SE7	ZN347
TRINITY_DN42030_c0_g2_i1	DN42030	c0	Twist-related protein	7.41272	P13903	TWIST
TRINITY_DN129903_c0_g1_i7	DN129903	c0	H-2 class II histocompatibility antigen, A-B alpha chain	7.40949	P14434	HA2B
TRINITY_DN131378_c1_g4_i6	DN131378	c1	UPF0469 protein KIAA0907	7.39579	Q3TCX3	K0907
TRINITY_DN116829_c1_g4_i2	DN116829	c1	Palmitoyltransferase ZDHHC18	7.39132	Q9NUE0	ZDH18
TRINITY_DN126396_c0_g1_i4	DN126396	c0	Mitochondrial glutamate carrier 1	7.39071	Q9H936	GHC1
TRINITY_DN111513_c0_g1_i3	DN111513	c0	Omega-amidase NIT2	7.38713	Q4VBV9	NIT2
TRINITY_DN123299_c2_g4_i11	DN123299	c2	PTB domain-containing engulfment adapter protein 1	7.3845	Q32PV0	GULP1
TRINITY_DN123197_c0_g2_i3	DN123197	c0	Granzyme A	7.37203	P12544	GRAA
TRINITY_DN123611_c5_g1_i16	DN123611	c5	Insulin-induced gene 2 protein	7.36213	Q6PQZ3	INSI2
TRINITY_DN126102_c0_g2_i7	DN126102	c0	U2 snRNP-associated SURP motif-containing protein	7.36188	Q6NV83	SR140
TRINITY_DN123338_c2_g4_i3	DN123338	c2	T-complex protein 1 subunit beta	7.3552	Q3ZBH0	TCPB
TRINITY_DN131035_c2_g2_i3	DN131035	c2	Equilibrative nucleoside transporter 1	7.35477	Q99808	S29A1
TRINITY_DN113660_c0_g2_i1	DN113660	c0	Histone acetyltransferase type B catalytic subunit	7.35364	Q8BY71	HAT1
TRINITY_DN127871_c1_g2_i10	DN127871	c1	Ectonucleotide pyrophosphatase/phosphodiesterase family member 1	7.34575	Q924C3	ENPP1
TRINITY_DN128005_c1_g1_i11	DN128005	c1	Myosin heavy chain, fast skeletal muscle	7.33882	Q90339	MYSS
TRINITY_DN120270_c0_g2_i2	DN120270	c0	Haptoglobin	7.33733	P19007	HPT
TRINITY_DN114354_c0_g2_i3	DN114354	c0	Regulator of G-protein signaling 7	7.33664	P49802	RGS7
TRINITY_DN118413_c1_g2_i2	DN118413	c1	Hydroxycarboxylic acid receptor 2	7.32683	Q9EP66	HCAR2
TRINITY_DN126577_c1_g2_i2	DN126577	c1	NACHT, LRR and PYD domains-containing protein 3	7.32613	Q8R4B8	NALP3
TRINITY_DN129853_c8_g7_i1	DN129853	c8	Dispanin subfamily A member 2b	7.32529	Q91499	DSA2B
TRINITY_DN120601_c0_g1_i4	DN120601	c0	Fibulin-1	7.31795	O42182	FBLN1
TRINITY_DN125476_c2_g2_i3	DN125476	c2	3-phosphoinositide-dependent protein kinase 1	7.31473	Q9Z2A0	PDPK1
TRINITY_DN114271_c0_g2_i2	DN114271	c0	Microtubule-associated protein 4	7.30831	P27816	MAP4
TRINITY_DN127629_c4_g2_i1	DN127629	c4	Peptidyl-prolyl cis-trans isomerase FKBP5	7.30068	Q95L05	FKBP5
TRINITY_DN121342_c0_g1_i15	DN121342	c0	Ubiquitin-conjugating enzyme E2 C	7.2932	P56616	UBE2C
TRINITY_DN121688_c6_g2_i1	DN121688	c6	Probable dolichyl pyrophosphate Glc1Man9GlcNAc2 alpha-1,3-glucosyltransferase	7.29185	Q9BVK2	ALG8
TRINITY_DN129821_c1_g5_i5	DN129821	c1	T-cell immunomodulatory protein	7.28945	Q95KC8	TIP
TRINITY_DN123921_c4_g1_i1	DN123921	c4	Sodium-dependent lysophosphatidylcholine symporter 1	7.28399	Q9DA75	MFS2A
TRINITY_DN121885_c4_g1_i7	DN121885	c4	Guanine nucleotide exchange factor MSS4	7.27314	P47224	MSS4
TRINITY_DN127959_c1_g1_i5	DN127959	c1	ATP-dependent RNA helicase DDX3Y	7.26465	Q62095	DDX3Y
TRINITY_DN131482_c1_g11_i3	DN131482	c1	Ankyrin repeat domain-containing protein 11	7.26092	Q6UB99	ANR11
TRINITY_DN122610_c3_g5_i1	DN122610	c3	Cysteine and histidine-rich domain-containing protein 1	7.2562	Q7T3F7	CHRD1
TRINITY_DN120716_c3_g4_i1	DN120716	c3	ADP-ribosylation factor-like protein 1	7.25208	P61212	ARL1
TRINITY_DN121937_c0_g3_i1	DN121937	c0	Collagenase 3	7.24412	Q10835	MMP13
TRINITY_DN121826_c3_g1_i2	DN121826	c3	Equilibrative nucleoside transporter 1	7.24254	Q99808	S29A1
TRINITY_DN129864_c0_g1_i4	DN129864	c0	Enhancer of mRNA-decapping protein 4	7.24126	Q1LUT1	EDC4
TRINITY_DN122578_c2_g1_i5	DN122578	c2	E3 ubiquitin-protein ligase TRIM39	7.23811	Q6MFZ5	TRI39
TRINITY_DN130928_c2_g1_i8	DN130928	c2	Canalicular multispecific organic anion transporter 2	7.23182	O88563	MRP3
TRINITY_DN124504_c0_g3_i9	DN124504	c0	Spindlin-1	7.22525	Q61142	SPIN1
TRINITY_DN128472_c4_g2_i26	DN128472	c4	CREB-regulated transcription coactivator 2	7.20855	Q53ET0	CRTC2
TRINITY_DN117448_c4_g4_i4	DN117448	c4	Serine/threonine-protein phosphatase 6 catalytic subunit	7.20547	Q64620	PPP6
TRINITY_DN117266_c0_g1_i6	DN117266	c0	Growth arrest and DNA damage-inducible protein GADD45 beta	7.20242	O75293	GA45B
TRINITY_DN131094_c7_g1_i7	DN131094	c7	BRCA1-associated protein	7.20209	Q99MP8	BRAP
TRINITY_DN126807_c0_g5_i3	DN126807	c0	Cell division control protein 6 homolog	7.20037	Q99741	CDC6
TRINITY_DN123704_c6_g1_i9	DN123704	c6	JNK1/MAPK8-associated membrane protein	7.19847	Q9P055	JKAMP
TRINITY_DN125770_c2_g4_i5	DN125770	c2	MOB kinase activator 1A	7.1968	Q3T1J9	MOB1A
TRINITY_DN127698_c3_g3_i3	DN127698	c3	Leucine-rich repeat-containing protein 15	7.19573	Q8R5M3	LRC15
TRINITY_DN119102_c8_g5_i10	DN119102	c8	Microfibril-associated glycoprotein 4	7.19317	P55918	MFAP4
TRINITY_DN123234_c1_g1_i4	DN123234	c1	PiggyBac transposable element-derived protein 4	7.16965	Q96DM1	PGBD4
TRINITY_DN93860_c0_g1_i2	DN93860	c0	Interleukin-6	7.16859	P05231	IL6
TRINITY_DN122096_c7_g1_i6	DN122096	c7	Dystrobrevin alpha	7.16782	Q9Y4J8	DTNA
TRINITY_DN126709_c1_g1_i7	DN126709	c1	Cyclin-dependent kinase 17	7.1648	Q00537	CDK17
TRINITY_DN120032_c0_g1_i6	DN120032	c0	Acyl-CoA:lysophosphatidylglycerol acyltransferase 1	7.15872	Q91YX5	LGAT1
TRINITY_DN123901_c2_g2_i3	DN123901	c2	Retinoic acid receptor alpha	7.15776	Q9W5Z3	RARA
TRINITY_DN128831_c1_g1_i18	DN128831	c1	Protein NDRG1-A	7.15651	Q641F2	NDR1A
TRINITY_DN122721_c0_g1_i6	DN122721	c0	Ras GTPase-activating protein 1	7.15621	P50904	RASA1
TRINITY_DN127455_c2_g1_i4	DN127455	c2	Arginase-1	7.15009	Q95KM0	ARGI1
TRINITY_DN130711_c6_g3_i3	DN130711	c6	60S ribosomal protein L23	7.14881	Q5REU2	RL23
TRINITY_DN120545_c0_g1_i4	DN120545	c0	Chitinase domain-containing protein 1	7.14843	Q7SYK0	CHID1
TRINITY_DN118479_c7_g1_i2	DN118479	c7	MOB kinase activator 1A	7.14658	Q3T1J9	MOB1A
TRINITY_DN128938_c2_g6_i27	DN128938	c2	Mitochondrial import receptor subunit TOM6 homolog	7.14489	Q56JY4	TOM6
TRINITY_DN119671_c9_g3_i12	DN119671	c9	Succinyl-CoA ligase [ADP-forming] subunit beta, mitochondrial	7.14475	Q9YI37	SUCB1
TRINITY_DN122657_c0_g1_i1	DN122657	c0	Serum amyloid A-1 protein	7.13647	P05366	SAA1
TRINITY_DN125819_c1_g4_i1	DN125819	c1	Cartilage acidic protein 1	7.12922	Q0V9M0	CRAC1
TRINITY_DN111598_c0_g1_i4	DN111598	c0	Envelope glycoprotein C	7.12786	P09256	GC
TRINITY_DN131856_c1_g2_i2	DN131856	c1	Protein furry homolog-like	7.11956	O94915	FRYL
TRINITY_DN115393_c0_g1_i7	DN115393	c0	Cathepsin L1	7.1095	Q9GL24	CATL1
TRINITY_DN115847_c1_g2_i6	DN115847	c1	Protein GPR107	7.1038	Q8BUV8	GP107
TRINITY_DN120702_c1_g1_i3	DN120702	c1	Transcription factor AP-1	7.10368	P54864	JUN
TRINITY_DN116661_c2_g2_i5	DN116661	c2	Laccase domain-containing protein 1	7.10224	Q8BZT9	LACC1
TRINITY_DN128332_c2_g2_i10	DN128332	c2	CD166 antigen homolog	7.09743	Q90304	CD166
TRINITY_DN127455_c2_g1_i6	DN127455	c2	Arginase-1	7.08959	Q95KM0	ARGI1
TRINITY_DN122096_c7_g1_i7	DN122096	c7	Dystrobrevin alpha	7.08048	Q9Y4J8	DTNA
TRINITY_DN124072_c1_g1_i3	DN124072	c1	Rho guanine nucleotide exchange factor 9	7.08028	O43307	ARHG9
TRINITY_DN115693_c0_g2_i2	DN115693	c0	C-C motif chemokine 2	7.06919	P52203	CCL2
TRINITY_DN129098_c6_g3_i3	DN129098	c6	Rho GTPase-activating protein 7	7.06766	B9VTT2	RHG07
TRINITY_DN116763_c3_g2_i4	DN116763	c3	C-type lectin domain family 4 member E	7.06754	Q9ULY5	CLC4E
TRINITY_DN126084_c1_g1_i8	DN126084	c1	E3 ubiquitin-protein ligase TRIM23	7.05948	Q8BGX0	TRI23
TRINITY_DN120956_c0_g1_i22	DN120956	c0	P2X purinoceptor 4	7.05883	Q99571	P2RX4
TRINITY_DN108900_c0_g1_i5	DN108900	c0	Low molecular weight phosphotyrosine protein phosphatase	7.05737	Q5ZKG5	PPAC
TRINITY_DN115784_c7_g6_i6	DN115784	c7	Transcription factor BTF3 homolog 4	7.05581	Q6PC91	BT3L4
TRINITY_DN130615_c0_g9_i2	DN130615	c0	Collagen alpha-1(VIII) chain	7.05522	P14282	CO8A1
TRINITY_DN128780_c1_g1_i8	DN128780	c1	Matrix metalloproteinase-9	7.05461	P52176	MMP9
TRINITY_DN78337_c0_g1_i1	DN78337	c0	Granzyme A	7.04973	P12544	GRAA
TRINITY_DN124434_c0_g2_i4	DN124434	c0	Zinc finger protein 384	7.04935	Q8TF68	ZN384
TRINITY_DN131915_c2_g3_i10	DN131915	c2	Protein NLRC3	7.04069	Q5DU56	NLRC3
TRINITY_DN127645_c0_g1_i1	DN127645	c0	Separin	7.03961	Q14674	ESPL1
TRINITY_DN130163_c2_g2_i14	DN130163	c2	F-box/LRR-repeat protein 13	7.03241	Q8NEE6	FXL13
TRINITY_DN122657_c0_g1_i4	DN122657	c0	Serum amyloid A-1 protein	7.02949	P05366	SAA1
TRINITY_DN130848_c1_g1_i1	DN130848	c1	Macrophage mannose receptor 1	7.02326	Q61830	MRC1
TRINITY_DN128059_c0_g2_i9	DN128059	c0	Myelin basic protein	6.99871	P02686	MBP
TRINITY_DN130044_c0_g3_i33	DN130044	c0	Metalloreductase STEAP4	6.99306	Q687X5	STEA4
TRINITY_DN127660_c1_g2_i4	DN127660	c1	Platelet-activating factor acetylhydrolase IB subunit beta	6.98025	O35264	PA1B2
TRINITY_DN129877_c0_g1_i2	DN129877	c0	Free fatty acid receptor 2	6.97895	Q8VCK6	FFAR2
TRINITY_DN105329_c0_g1_i3	DN105329	c0	Carcinoembryonic antigen-related cell adhesion molecule 1	6.9702	P16573	CEAM1
TRINITY_DN123338_c2_g4_i8	DN123338	c2	T-complex protein 1 subunit beta	6.96825	Q3ZBH0	TCPB
TRINITY_DN120092_c1_g1_i10	DN120092	c1	Catechol O-methyltransferase domain-containing protein 1	6.96745	Q8BIG7	CMTD1
TRINITY_DN118471_c10_g6_i2	DN118471	c10	Protein regulator of cytokinesis 1	6.96734	O43663	PRC1
TRINITY_DN120092_c0_g2_i1	DN120092	c0	Catechol O-methyltransferase domain-containing protein 1	6.95846	Q8BIG7	CMTD1
TRINITY_DN118984_c2_g1_i2	DN118984	c2	Adenosine receptor A2a	6.95386	Q6TLI7	AA2AR
TRINITY_DN122657_c0_g1_i3	DN122657	c0	Serum amyloid A-1 protein	6.94946	P05366	SAA1
TRINITY_DN130153_c4_g2_i8	DN130153	c4	Origin recognition complex subunit 2	6.94688	Q91628	ORC2
TRINITY_DN128972_c2_g1_i5	DN128972	c2	B-cell lymphoma 3 protein	6.93881	P20749	BCL3
TRINITY_DN122657_c0_g1_i8	DN122657	c0	Serum amyloid A-1 protein	6.93571	P05366	SAA1
TRINITY_DN128155_c2_g1_i1	DN128155	c2	Dihydroorotate dehydrogenase (quinone), mitochondrial	6.93145	Q5R6X6	PYRD
TRINITY_DN126412_c0_g3_i1	DN126412	c0	Tyrosine-protein kinase ITK/TSK	6.91835	Q08881	ITK
TRINITY_DN115357_c0_g1_i2	DN115357	c0	C-X-C motif chemokine 9	6.91574	P18340	CXCL9
TRINITY_DN115357_c0_g1_i7	DN115357	c0	C-X-C motif chemokine 9	6.90337	P18340	CXCL9
TRINITY_DN124850_c2_g1_i2	DN124850	c2	Guanine nucleotide-binding protein G(I)/G(S)/G(O) subunit gamma-7	6.90244	P30671	GBG7
TRINITY_DN111792_c0_g2_i1	DN111792	c0	Filamin-A-interacting protein 1	6.89157	Q8K4T4	FLIP1
TRINITY_DN127786_c1_g1_i6	DN127786	c1	PiggyBac transposable element-derived protein 4	6.89142	Q96DM1	PGBD4
TRINITY_DN129111_c1_g1_i2	DN129111	c1	Dyslexia-associated protein KIAA0319	6.88594	Q5VV43	K0319
TRINITY_DN122885_c1_g2_i7	DN122885	c1	Glyoxalase domain-containing protein 4	6.87769	Q9HC38	GLOD4
TRINITY_DN116763_c3_g2_i5	DN116763	c3	C-type lectin domain family 4 member E	6.87529	Q9ULY5	CLC4E
TRINITY_DN120092_c1_g1_i5	DN120092	c1	Catechol O-methyltransferase domain-containing protein 1	6.87111	Q8BIG7	CMTD1
TRINITY_DN127629_c4_g4_i6	DN127629	c4	Peptidyl-prolyl cis-trans isomerase FKBP5	6.86189	Q95L05	FKBP5
TRINITY_DN117188_c0_g2_i1	DN117188	c0	Envoplakin	6.85986	Q9D952	EVPL
TRINITY_DN119348_c0_g10_i1	DN119348	c0	DDB1- and CUL4-associated factor 12	6.85881	Q08BB3	DCA12
TRINITY_DN104788_c0_g1_i1	DN104788	c0	Insulin-like growth factor-binding protein 1	6.85875	Q75ZP3	IBP1
TRINITY_DN120270_c0_g2_i6	DN120270	c0	Haptoglobin	6.85324	P19007	HPT
TRINITY_DN122844_c0_g2_i8	DN122844	c0	Nucleus accumbens-associated protein 2	6.83865	Q9DCM7	NACC2
TRINITY_DN129451_c8_g1_i6	DN129451	c8	Suppressor of cytokine signaling 3	6.83864	Q90X67	SOCS3
TRINITY_DN119502_c3_g1_i12	DN119502	c3	NF-kappa-B inhibitor alpha	6.83859	Q9Z1E3	IKBA
TRINITY_DN125552_c3_g1_i9	DN125552	c3	BSD domain-containing protein 1	6.83744	A2BIJ3	BSDC1
TRINITY_DN129312_c2_g1_i2	DN129312	c2	Homocysteine-responsive endoplasmic reticulum-resident ubiquitin-like domain member 1 protein	6.81573	Q9JJK5	HERP1
TRINITY_DN118981_c0_g1_i1	DN118981	c0	Tripartite motif-containing protein 29	6.81019	Q8R2Q0	TRI29
TRINITY_DN128780_c1_g2_i1	DN128780	c1	Matrix metalloproteinase-9	6.7973	P52176	MMP9
TRINITY_DN241585_c0_g1_i1	DN241585	c0	Actin, alpha skeletal muscle	6.79276	P68264	ACTS
TRINITY_DN121937_c0_g1_i12	DN121937	c0	Collagenase 3	6.77713	Q10835	MMP13
TRINITY_DN130176_c4_g2_i2	DN130176	c4	Beta-1,3-galactosyltransferase 2	6.77599	Q5R5Y3	B3GT2
TRINITY_DN121592_c4_g3_i3	DN121592	c4	Wee1-like protein kinase	6.77494	Q63802	WEE1
TRINITY_DN120092_c1_g1_i3	DN120092	c1	Catechol O-methyltransferase domain-containing protein 1	6.77103	Q8BIG7	CMTD1
TRINITY_DN91700_c0_g1_i1	DN91700	c0	C-C motif chemokine 19	6.77029	Q99731	CCL19
TRINITY_DN114489_c0_g1_i2	DN114489	c0	cAMP-responsive element modulator	6.76054	Q03060	CREM
TRINITY_DN117596_c3_g1_i1	DN117596	c3	Antithrombin-III	6.75308	P32261	ANT3
TRINITY_DN129400_c3_g3_i16	DN129400	c3	Alpha-2-antiplasmin	6.74929	Q61247	A2AP
TRINITY_DN104960_c0_g1_i2	DN104960	c0	Lipoprotein lipase	6.74701	P11602	LIPL
TRINITY_DN116763_c3_g5_i6	DN116763	c3	C-type lectin domain family 4 member E	6.74472	Q9ULY5	CLC4E
TRINITY_DN128797_c0_g1_i1	DN128797	c0	Condensin complex subunit 2	6.7427	Q15003	CND2
TRINITY_DN123597_c6_g6_i2	DN123597	c6	Hepatocyte growth factor	6.7399	Q76BS1	HGF
TRINITY_DN129198_c2_g2_i2	DN129198	c2	Basic leucine zipper transcriptional factor ATF-like	6.73733	F1QW76	BATF
TRINITY_DN122506_c0_g1_i10	DN122506	c0	Dendritic cell-specific transmembrane protein	6.73468	Q7TNJ0	DCSTP
TRINITY_DN122136_c2_g3_i9	DN122136	c2	ADP-ribosylation factor-like protein 1	6.72976	Q2YDM1	ARL1
TRINITY_DN120956_c0_g1_i1	DN120956	c0	P2X purinoceptor 4	6.71636	Q99571	P2RX4
TRINITY_DN117266_c0_g1_i8	DN117266	c0	Growth arrest and DNA damage-inducible protein GADD45 beta	6.71377	O75293	GA45B
TRINITY_DN129152_c3_g2_i1	DN129152	c3	Tetratricopeptide repeat protein 9C	6.70651	Q9BGT1	TTC9C
TRINITY_DN129559_c1_g1_i18	DN129559	c1	Histone-lysine N-methyltransferase 2A	6.70583	Q03164	KMT2A
TRINITY_DN118915_c0_g1_i7	DN118915	c0	TSC22 domain family protein 1	6.68317	Q4R4H5	T22D1
TRINITY_DN119715_c5_g1_i4	DN119715	c5	5-aminolevulinate synthase, erythroid-specific, mitochondrial	6.67778	P43090	HEM0
TRINITY_DN127629_c4_g4_i11	DN127629	c4	Peptidyl-prolyl cis-trans isomerase FKBP5	6.67524	Q95L05	FKBP5
TRINITY_DN126439_c4_g1_i8	DN126439	c4	GTPase IMAP family member 2	6.67376	Q9UG22	GIMA2
TRINITY_DN126575_c1_g1_i8	DN126575	c1	Transmembrane protein 100	6.66955	Q9NV29	TM100
TRINITY_DN108869_c0_g2_i1	DN108869	c0	Chromodomain-helicase-DNA-binding protein 5	6.66523	Q8TDI0	CHD5
TRINITY_DN109359_c0_g1_i1	DN109359	c0	Bone morphogenetic protein 4	6.65895	Q8MJV5	BMP4
TRINITY_DN115866_c0_g2_i7	DN115866	c0	GTPase IMAP family member 7	6.65706	Q8NHV1	GIMA7
TRINITY_DN116716_c0_g1_i5	DN116716	c0	Krueppel-like factor 2	6.65691	Q9Y5W3	KLF2
TRINITY_DN120603_c5_g1_i15	DN120603	c5	Poly [ADP-ribose] polymerase 11	6.65056	Q9NR21	PAR11
TRINITY_DN122607_c0_g2_i5	DN122607	c0	Desmin	6.64989	Q5XFN2	DESM
TRINITY_DN110093_c0_g1_i9	DN110093	c0	Ras-related protein Rab-18	6.64284	Q5ZLG1	RAB18
TRINITY_DN106076_c0_g2_i4	DN106076	c0	Mesencephalic astrocyte-derived neurotrophic factor	6.64145	P80513	MANF
TRINITY_DN121502_c0_g1_i4	DN121502	c0	Peptidyl-prolyl cis-trans isomerase H	6.6353	O43447	PPIH
TRINITY_DN116673_c0_g1_i4	DN116673	c0	LIM and cysteine-rich domains protein 1	6.6342	Q9NZU5	LMCD1
TRINITY_DN128921_c1_g5_i7	DN128921	c1	ATP-binding cassette sub-family F member 3	6.60048	Q9NUQ8	ABCF3
TRINITY_DN114303_c0_g1_i4	DN114303	c0	Plasminogen activator inhibitor 1	6.59785	P20961	PAI1
TRINITY_DN111009_c0_g1_i4	DN111009	c0	Cytosolic carboxypeptidase-like protein 5	6.59563	Q68EI3	CBPC5
TRINITY_DN129430_c1_g1_i9	DN129430	c1	Tyrosine-protein kinase JAK1	6.58978	Q09178	JAK1
TRINITY_DN129549_c1_g1_i8	DN129549	c1	DNA polymerase kappa	6.58807	Q9UBT6	POLK
TRINITY_DN126152_c3_g7_i1	DN126152	c3	Probable RNA-directed DNA polymerase from transposon BS	6.5852	Q95SX7	RTBS
TRINITY_DN118782_c5_g1_i5	DN118782	c5	Coagulation factor X	6.58387	P00743	FA10
TRINITY_DN127629_c5_g1_i1	DN127629	c5	Peptidyl-prolyl cis-trans isomerase FKBP5	6.58376	Q95L05	FKBP5
TRINITY_DN115857_c0_g1_i1	DN115857	c0	Hyaluronan synthase 1	6.58292	P13563	HYAS1
TRINITY_DN130176_c4_g2_i1	DN130176	c4	Beta-1,3-galactosyltransferase 2	6.58126	Q5R5Y3	B3GT2
TRINITY_DN127698_c3_g3_i5	DN127698	c3	Leucine-rich repeat-containing protein 15	6.57993	Q8R5M3	LRC15
TRINITY_DN120108_c2_g3_i1	DN120108	c2	DnaJ homolog subfamily C member 13	6.56719	O75165	DJC13
TRINITY_DN128780_c1_g1_i3	DN128780	c1	Matrix metalloproteinase-9	6.56644	P52176	MMP9
TRINITY_DN128846_c1_g1_i1	DN128846	c1	Vinexin	6.56463	O60504	VINEX
TRINITY_DN130044_c0_g3_i19	DN130044	c0	Metalloreductase STEAP4	6.55938	Q687X5	STEA4
TRINITY_DN120237_c0_g1_i10	DN120237	c0	Voltage-dependent anion-selective channel protein 2	6.55323	P82013	VDAC2
TRINITY_DN131693_c0_g1_i4	DN131693	c0	Complement C3	6.55256	P98093	CO3
TRINITY_DN126339_c0_g1_i1	DN126339	c0	Matrix metalloproteinase-19	6.53622	Q99542	MMP19
TRINITY_DN120621_c4_g3_i1	DN120621	c4	DEP domain-containing protein 1A	6.53562	Q803Q4	DEP1A
TRINITY_DN113095_c0_g3_i4	DN113095	c0	SH2 domain-containing adapter protein B	6.52943	Q6PD21	SHB
TRINITY_DN125978_c4_g1_i5	DN125978	c4	Alpha-1-antiproteinase 2	6.52059	P38029	A1AT2
TRINITY_DN95535_c0_g1_i1	DN95535	c0	Neurofilament light polypeptide	6.51929	P07196	NFL
TRINITY_DN128231_c6_g1_i18	DN128231	c6	Complement component C7	6.51841	Q9TUQ3	CO7
TRINITY_DN127629_c4_g4_i1	DN127629	c4	Peptidyl-prolyl cis-trans isomerase FKBP5	6.51492	Q95L05	FKBP5
TRINITY_DN117079_c0_g3_i6	DN117079	c0	G-protein coupled receptor family C group 5 member C	6.50183	Q8K3J9	GPC5C
TRINITY_DN110196_c0_g1_i2	DN110196	c0	BTB/POZ domain-containing protein KCTD20	6.50113	Q7Z5Y7	KCD20
TRINITY_DN131022_c1_g1_i8	DN131022	c1	Non-receptor tyrosine-protein kinase TYK2	6.49802	P29597	TYK2
TRINITY_DN122664_c1_g7_i5	DN122664	c1	Nucleobindin-1	6.48797	Q0P569	NUCB1
TRINITY_DN128824_c5_g2_i11	DN128824	c5	Protein BTG1	6.48673	Q63073	BTG1
TRINITY_DN129022_c5_g11_i5	DN129022	c5	Glycoprotein endo-alpha-1,2-mannosidase-like protein	6.46825	Q1L8D2	MANEL
TRINITY_DN118414_c4_g1_i3	DN118414	c4	PH-interacting protein	6.45905	Q8VDD9	PHIP
TRINITY_DN109364_c0_g1_i1	DN109364	c0	Follistatin-related protein 3	6.45802	O95633	FSTL3
TRINITY_DN115336_c0_g1_i1	DN115336	c0	ORM1-like protein 3	6.45146	Q9CPZ6	ORML3
TRINITY_DN99861_c0_g1_i1	DN99861	c0	Coagulation factor V	6.42907	P12259	FA5
TRINITY_DN127829_c3_g2_i37	DN127829	c3	Tight junction protein ZO-1	6.41951	P39447	ZO1
TRINITY_DN113272_c0_g3_i2	DN113272	c0	Basic leucine zipper transcriptional factor ATF-like 3	6.41533	Q9NR55	BATF3
TRINITY_DN126481_c3_g7_i8	DN126481	c3	Cytoplasmic dynein 2 light intermediate chain 1	6.41351	Q7SXY4	DC2L1
TRINITY_DN127156_c0_g1_i12	DN127156	c0	SAM and SH3 domain-containing protein 1	6.40957	P59808	SASH1
TRINITY_DN106400_c0_g1_i7	DN106400	c0	Uncharacterized protein C1orf106 homolog	6.40338	Q7TN12	CA106
TRINITY_DN115357_c0_g1_i6	DN115357	c0	C-X-C motif chemokine 9	6.40054	P18340	CXCL9
TRINITY_DN125532_c2_g1_i5	DN125532	c2	Gamma-glutamyltransferase 5	6.39814	Q9QWE9	GGT5
TRINITY_DN129498_c0_g2_i7	DN129498	c0	Histone acetyltransferase KAT2A	6.38893	Q9JHD2	KAT2A
TRINITY_DN119394_c8_g1_i2	DN119394	c8	Kelch-like protein 7	6.38519	Q5XHZ6	KLHL7
TRINITY_DN130220_c3_g2_i14	DN130220	c3	Nuclear pore membrane glycoprotein 210	6.38349	Q9QY81	PO210
TRINITY_DN116036_c4_g1_i8	DN116036	c4	Band 4.1-like protein 2	6.38036	O43491	E41L2
TRINITY_DN117843_c2_g1_i2	DN117843	c2	Stathmin-3	6.37987	O93388	STMN3
TRINITY_DN122109_c2_g5_i4	DN122109	c2	Cytoplasmic dynein 1 intermediate chain 1	6.36995	Q29RQ3	DC1I1
TRINITY_DN121190_c3_g1_i1	DN121190	c3	Transposable element Tcb2 transposase	6.36018	Q04202	TCB2
TRINITY_DN123043_c13_g1_i2	DN123043	c13	Claudin-7-A	6.36	Q6DHP1	CLD7A
TRINITY_DN121196_c6_g1_i3	DN121196	c6	Eukaryotic translation initiation factor 4E type 3	6.35883	Q66HY7	IF4E3
TRINITY_DN128517_c2_g1_i1	DN128517	c2	Lactosylceramide alpha-2,3-sialyltransferase	6.34781	Q68G12	SIAT9
TRINITY_DN117517_c2_g7_i6	DN117517	c2	Ras-related protein Rab-11A	6.34421	Q5ZJN2	RB11A
TRINITY_DN125859_c2_g3_i3	DN125859	c2	Acetyl-coenzyme A synthetase, cytoplasmic	6.33885	Q9QXG4	ACSA
TRINITY_DN127952_c0_g2_i1	DN127952	c0	25-hydroxyvitamin D-1 alpha hydroxylase, mitochondrial	6.33852	O15528	CP27B
TRINITY_DN123891_c5_g3_i7	DN123891	c5	Abscission/NoCut checkpoint regulator	6.33539	Q9DAZ9	ZFY19
TRINITY_DN130044_c0_g3_i25	DN130044	c0	Metalloreductase STEAP4	6.32837	Q687X5	STEA4
TRINITY_DN71603_c0_g1_i1	DN71603	c0	Transitional endoplasmic reticulum ATPase	6.32799	P23787	TERA
TRINITY_DN123064_c0_g1_i10	DN123064	c0	Dihydroxyacetone phosphate acyltransferase	6.3272	Q9ES71	GNPAT
TRINITY_DN125203_c0_g13_i16	DN125203	c0	Secretory carrier-associated membrane protein 1	6.32399	O15126	SCAM1
TRINITY_DN129803_c3_g13_i1	DN129803	c3	Ig heavy chain V-III region HIL	6.31611	P01771	HV310
TRINITY_DN131482_c0_g1_i4	DN131482	c0	Ankyrin repeat domain-containing protein 11	6.31187	Q6UB99	ANR11
TRINITY_DN115968_c2_g3_i3	DN115968	c2	Synaptonemal complex protein 3	6.30751	Q8IZU3	SYCP3
TRINITY_DN122506_c0_g1_i5	DN122506	c0	Dendritic cell-specific transmembrane protein	6.30589	Q7TNJ0	DCSTP
TRINITY_DN110738_c0_g3_i1	DN110738	c0	V-set domain-containing T-cell activation inhibitor 1	6.301	Q7Z7D3	VTCN1
TRINITY_DN125536_c7_g1_i27	DN125536	c7	Guanine deaminase	6.29992	Q9Y2T3	GUAD
TRINITY_DN132008_c97_g2_i2	DN132008	c97	Prostaglandin E synthase 3	6.29299	Q90955	TEBP
TRINITY_DN99755_c0_g1_i1	DN99755	c0	Epigen	6.28856	Q6UW88	EPGN
TRINITY_DN122511_c0_g2_i21	DN122511	c0	Fizzy-related protein homolog	6.28765	Q9UM11	FZR
TRINITY_DN117128_c2_g1_i1	DN117128	c2	C-type lectin domain family 4 member A	6.27408	Q9QZ15	CLC4A
TRINITY_DN124631_c2_g1_i5	DN124631	c2	Phospholipid-transporting ATPase ID	6.27101	P98199	AT8B2
TRINITY_DN102216_c0_g3_i2	DN102216	c0	Ig kappa chain V region K29-213	6.26451	P01696	KV15
TRINITY_DN116202_c3_g1_i1	DN116202	c3	Transposable element Tc1 transposase	6.26093	P03934	TC1A
TRINITY_DN114489_c0_g1_i5	DN114489	c0	cAMP-responsive element modulator	6.25758	Q03060	CREM
TRINITY_DN129451_c8_g1_i3	DN129451	c8	Suppressor of cytokine signaling 3	6.25496	Q90X67	SOCS3
TRINITY_DN113551_c1_g2_i3	DN113551	c1	Low density lipoprotein receptor adapter protein 1	6.25217	Q5SW96	ARH
TRINITY_DN120797_c0_g1_i8	DN120797	c0	Protein sprouty homolog 4	6.22025	A2VDU1	SPY4
TRINITY_DN109856_c0_g2_i1	DN109856	c0	Tumor necrosis factor-inducible gene 6 protein	6.21381	P98066	TSG6
TRINITY_DN110550_c0_g1_i3	DN110550	c0	C-X-C motif chemokine 13	6.20707	O43927	CXL13
TRINITY_DN127379_c3_g1_i1	DN127379	c3	DNA polymerase epsilon subunit 3	6.20102	Q9JKP7	DPOE3
TRINITY_DN127036_c1_g1_i1	DN127036	c1	WAS protein family homolog 1	6.2006	A4IG59	WASH1
TRINITY_DN129666_c1_g2_i1	DN129666	c1	Zinc finger MYM-type protein 1	6.19876	Q5SVZ6	ZMYM1
TRINITY_DN129134_c1_g2_i9	DN129134	c1	Cysteine-rich secretory protein LCCL domain-containing 2	6.18331	Q4V9Y5	CRLD2
TRINITY_DN117379_c0_g1_i23	DN117379	c0	Pleckstrin homology domain-containing family A member 6	6.17774	Q9Y2H5	PKHA6
TRINITY_DN126230_c3_g1_i1	DN126230	c3	Sodium bicarbonate transporter-like protein 11	6.17478	Q8NBS3	S4A11
TRINITY_DN125407_c4_g2_i13	DN125407	c4	Rho-related GTP-binding protein RhoE	6.17385	Q6SA80	RND3
TRINITY_DN119247_c0_g2_i5	DN119247	c0	CLOCK-interacting pacemaker	6.16717	Q9C0C6	CIPC
TRINITY_DN108795_c0_g1_i1	DN108795	c0	Pre-mRNA-splicing factor ATP-dependent RNA helicase DHX15	6.16398	O43143	DHX15
TRINITY_DN122773_c3_g2_i1	DN122773	c3	Cell surface glycoprotein MUC18	6.16343	Q8R2Y2	MUC18
TRINITY_DN121010_c2_g1_i1	DN121010	c2	Methylcytosine dioxygenase TET2	6.16318	Q6N021	TET2
TRINITY_DN117691_c7_g1_i9	DN117691	c7	L-asparaginase	6.15845	Q9U518	ASPG
TRINITY_DN107984_c0_g2_i1	DN107984	c0	C-reactive protein	6.14909	Q07203	CRP
TRINITY_DN115681_c0_g3_i4	DN115681	c0	Protein NLRC3	6.14832	Q7RTR2	NLRC3
TRINITY_DN124959_c0_g4_i8	DN124959	c0	RING finger protein 121	6.13958	Q9H920	RN121
TRINITY_DN128858_c0_g1_i2	DN128858	c0	Interleukin-3 receptor class 2 subunit beta	6.13617	P26954	IL3B2
TRINITY_DN130044_c0_g3_i22	DN130044	c0	Metalloreductase STEAP4	6.13086	Q687X5	STEA4
TRINITY_DN100031_c0_g1_i2	DN100031	c0	Centromere protein J	6.12969	Q9HC77	CENPJ
TRINITY_DN121898_c1_g1_i6	DN121898	c1	Uncharacterized protein C3orf18	6.11579	Q9UK00	CC018
TRINITY_DN121255_c0_g3_i2	DN121255	c0	Cathepsin L	6.11473	Q95029	CATL
TRINITY_DN106157_c0_g1_i2	DN106157	c0	HemK methyltransferase family member 1	6.11221	Q9Y5R4	HEMK1
TRINITY_DN122074_c0_g3_i7	DN122074	c0	L-lactate dehydrogenase B chain	6.10394	P20373	LDHB
TRINITY_DN128034_c0_g3_i2	DN128034	c0	Mdm2-binding protein	6.10248	Q96DY7	MTBP
TRINITY_DN130254_c0_g1_i1	DN130254	c0	CLIP-associating protein 1	6.10223	Q80TV8	CLAP1
TRINITY_DN111598_c0_g1_i2	DN111598	c0	Envelope glycoprotein C	6.08198	P09256	GC
TRINITY_DN126834_c0_g1_i12	DN126834	c0	Cdc42 homolog	6.08127	Q16YG0	CDC42
TRINITY_DN125536_c7_g1_i30	DN125536	c7	Guanine deaminase	6.07408	Q9Y2T3	GUAD
TRINITY_DN128553_c1_g8_i3	DN128553	c1	Putative ubiquitin carboxyl-terminal hydrolase 50	6.07336	Q4R6D3	UBP50
TRINITY_DN124726_c2_g2_i14	DN124726	c2	Beta-galactosidase-1-like protein 2	6.06852	Q8IW92	GLBL2
TRINITY_DN125155_c2_g1_i9	DN125155	c2	Riboflavin transporter 2	6.06757	B5X4H8	RFT2
TRINITY_DN120511_c0_g1_i16	DN120511	c0	tRNA-dihydrouridine(20a/20b) synthase [NAD(P)+]-like	6.06729	O95620	DUS4L
TRINITY_DN130412_c1_g5_i9	DN130412	c1	Huntingtin-interacting protein 1	6.06618	O00291	HIP1
TRINITY_DN113377_c0_g1_i1	DN113377	c0	DNA damage-inducible transcript 4 protein	6.06335	Q7T346	DDIT4
TRINITY_DN123597_c6_g6_i3	DN123597	c6	Hepatocyte growth factor	6.0623	Q76BS1	HGF
TRINITY_DN113407_c0_g2_i2	DN113407	c0	E3 ubiquitin-protein ligase RNF34	6.06033	Q969K3	RNF34
TRINITY_DN122578_c1_g1_i1	DN122578	c1	E3 ubiquitin-protein ligase TRIM39	6.05458	Q6MFZ5	TRI39
TRINITY_DN126339_c1_g1_i1	DN126339	c1	Matrix metalloproteinase-19	6.05235	Q99542	MMP19
TRINITY_DN128179_c1_g3_i6	DN128179	c1	CAAX prenyl protease 2	6.0511	Q9Y256	FACE2
TRINITY_DN124587_c3_g1_i4	DN124587	c3	Large neutral amino acids transporter small subunit 1	6.04975	Q7YQK4	LAT1
TRINITY_DN151958_c0_g1_i1	DN151958	c0	Cholesterol 25-hydroxylase-like protein	6.04817	Q5PRC0	CH25H
TRINITY_DN120828_c10_g7_i3	DN120828	c10	Transcription factor Dp-1	6.04751	Q14186	TFDP1
TRINITY_DN124343_c1_g4_i3	DN124343	c1	Probable 2-oxoglutarate dehydrogenase E1 component DHKTD1, mitochondrial	6.04306	Q5PRA2	DHTK1
TRINITY_DN113585_c0_g1_i3	DN113585	c0	Prostaglandin G/H synthase 2	6.04012	P70682	PGH2
TRINITY_DN116425_c0_g2_i3	DN116425	c0	Fos-related antigen 1	6.03932	P15407	FOSL1
TRINITY_DN117498_c0_g1_i5	DN117498	c0	Sphingosine-1-phosphate lyase 1	6.03799	O95470	SGPL1
TRINITY_DN126412_c1_g2_i3	DN126412	c1	Tyrosine-protein kinase ITK/TSK	6.035	Q08881	ITK
TRINITY_DN114489_c0_g1_i3	DN114489	c0	cAMP-responsive element modulator	6.03202	Q03060	CREM
TRINITY_DN123354_c2_g1_i1	DN123354	c2	ETS translocation variant 1	6.01671	P50549	ETV1
TRINITY_DN122656_c0_g3_i8	DN122656	c0	Neutral amino acid transporter B(0)	6.00657	Q4R8W8	AAAT
TRINITY_DN129391_c1_g1_i4	DN129391	c1	Probable ATP-dependent RNA helicase DDX17	5.99251	Q92841	DDX17
TRINITY_DN123725_c3_g1_i10	DN123725	c3	GTP-binding nuclear protein Ran	5.99118	Q9YGC0	RAN
TRINITY_DN113406_c0_g2_i22	DN113406	c0	ATP-dependent DNA helicase PIF1	5.98426	Q7ZV90	PIF1
TRINITY_DN130563_c4_g3_i8	DN130563	c4	Valine--tRNA ligase	5.98296	P49696	SYVC
TRINITY_DN121206_c5_g1_i10	DN121206	c5	Interleukin-17 receptor A	5.98056	Q96F46	I17RA
TRINITY_DN121804_c1_g1_i10	DN121804	c1	E3 SUMO-protein ligase PIAS4	5.97827	Q9JM05	PIAS4
TRINITY_DN120358_c3_g8_i4	DN120358	c3	28S ribosomal protein S36, mitochondrial	5.96387	Q9CQX8	RT36
TRINITY_DN120797_c0_g1_i11	DN120797	c0	Protein sprouty homolog 4	5.96349	A2VDU1	SPY4
TRINITY_DN119725_c7_g1_i1	DN119725	c7	Putative ferric-chelate reductase 1	5.96238	A4QP81	FRRS1
TRINITY_DN114041_c0_g2_i3	DN114041	c0	Free fatty acid receptor 2	5.95703	Q8VCK6	FFAR2
TRINITY_DN118882_c7_g1_i10	DN118882	c7	Hemopexin	5.93274	Q6PHG2	HEMO
TRINITY_DN242962_c0_g1_i1	DN242962	c0	Protein Dos	5.91269	Q66L44	DOS
TRINITY_DN131145_c5_g4_i7	DN131145	c5	Nuclease-sensitive element-binding protein 1	5.91222	P67809	YBOX1
TRINITY_DN130171_c2_g2_i13	DN130171	c2	Ankyrin repeat and IBR domain-containing protein 1	5.9072	Q6ZPS6	AKIB1
TRINITY_DN109348_c0_g1_i2	DN109348	c0	Complement C1q tumor necrosis factor-related protein 7	5.90399	Q9BXJ2	C1QT7
TRINITY_DN116623_c6_g1_i1	DN116623	c6	Cis-aconitate decarboxylase	5.90248	P54987	IRG1
TRINITY_DN131693_c0_g1_i2	DN131693	c0	Complement C3	5.9018	P98093	CO3
TRINITY_DN131064_c4_g6_i1	DN131064	c4	Caldesmon	5.88947	Q05682	CALD1
TRINITY_DN107984_c0_g1_i1	DN107984	c0	C-reactive protein	5.86938	Q07203	CRP
TRINITY_DN116823_c1_g3_i6	DN116823	c1	H/ACA ribonucleoprotein complex subunit 4	5.85414	Q5ZJH9	DKC1
TRINITY_DN112268_c1_g1_i2	DN112268	c1	Sorting nexin-10	5.85384	Q9CWT3	SNX10
TRINITY_DN130992_c2_g1_i4	DN130992	c2	Extracellular sulfatase Sulf-1	5.85003	Q90XB6	SULF1
TRINITY_DN112268_c1_g1_i3	DN112268	c1	Sorting nexin-10	5.84885	Q9CWT3	SNX10
TRINITY_DN129102_c4_g1_i11	DN129102	c4	ETS translocation variant 5	5.8429	Q9CXC9	ETV5
TRINITY_DN93860_c0_g2_i1	DN93860	c0	Interleukin-6	5.83436	P05231	IL6
TRINITY_DN122364_c4_g2_i15	DN122364	c4	SWI/SNF-related matrix-associated actin-dependent regulator of chromatin subfamily B member 1	5.83264	Q6GQ82	SNF5
TRINITY_DN119933_c6_g4_i7	DN119933	c6	Phosphopantothenate--cysteine ligase	5.82793	Q9HAB8	PPCS
TRINITY_DN119102_c8_g5_i4	DN119102	c8	Microfibril-associated glycoprotein 4	5.82361	P55918	MFAP4
TRINITY_DN129400_c3_g3_i18	DN129400	c3	Alpha-2-antiplasmin	5.81083	Q61247	A2AP
TRINITY_DN122184_c1_g3_i3	DN122184	c1	TRAF family member-associated NF-kappa-B activator	5.80776	Q92844	TANK
TRINITY_DN128092_c0_g1_i3	DN128092	c0	Zinc finger protein 469	5.80526	Q96JG9	ZN469
TRINITY_DN125112_c2_g1_i1	DN125112	c2	CMP-N-acetylneuraminate-beta-galactosamide-alpha-2,3-sialyltransferase 1	5.8035	Q11200	SIA4A
TRINITY_DN118882_c7_g1_i2	DN118882	c7	Hemopexin	5.79511	Q6PHG2	HEMO
TRINITY_DN120256_c1_g2_i4	DN120256	c1	Filamin A-interacting protein 1-like	5.7935	A3KNA5	FIL1L
TRINITY_DN128288_c2_g4_i1	DN128288	c2	Transforming growth factor-beta-induced protein ig-h3	5.79009	Q95215	BGH3
TRINITY_DN121891_c0_g2_i4	DN121891	c0	E3 ubiquitin-protein ligase rififylin	5.79003	Q8CIN9	RFFL
TRINITY_DN114041_c0_g2_i4	DN114041	c0	Free fatty acid receptor 2	5.78576	Q8VCK6	FFAR2
TRINITY_DN123225_c0_g1_i5	DN123225	c0	Serine/threonine-protein kinase 36	5.77472	Q69ZM6	STK36
TRINITY_DN124843_c0_g1_i13	DN124843	c0	Rho GTPase-activating protein 7	5.77306	A7E300	RHG07
TRINITY_DN34251_c1_g1_i1	DN34251	c1	Transmembrane protease serine 5	5.77096	Q9H3S3	TMPS5
TRINITY_DN126797_c3_g2_i1	DN126797	c3	Cobra venom factor	5.76783	Q91132	VCO3
TRINITY_DN91700_c0_g1_i2	DN91700	c0	C-C motif chemokine 19	5.75628	Q99731	CCL19
TRINITY_DN127056_c2_g1_i6	DN127056	c2	C-myc promoter-binding protein	5.7558	Q7Z401	MYCPP
TRINITY_DN127610_c0_g1_i1	DN127610	c0	Abnormal spindle-like microcephaly-associated protein homolog	5.75382	P62290	ASPM
TRINITY_DN123674_c3_g3_i3	DN123674	c3	Kinesin-like protein KIF1C	5.75139	O35787	KIF1C
TRINITY_DN128155_c1_g1_i5	DN128155	c1	Dihydroorotate dehydrogenase (quinone), mitochondrial	5.74465	Q5R6X6	PYRD
TRINITY_DN114771_c1_g1_i1	DN114771	c1	Arachidonate 15-lipoxygenase	5.7444	P16469	LOX15
TRINITY_DN116566_c4_g2_i10	DN116566	c4	Protein kinase C and casein kinase substrate in neurons protein 1	5.73995	A7MBI0	PACN1
TRINITY_DN123197_c0_g1_i2	DN123197	c0	Granzyme A	5.73895	P12544	GRAA
TRINITY_DN129151_c3_g5_i4	DN129151	c3	Cyclic AMP-dependent transcription factor ATF-7	5.73719	Q8R0S1	ATF7
TRINITY_DN111948_c1_g1_i2	DN111948	c1	Regulator of G-protein signaling 5	5.7317	Q864Z2	RGS5
TRINITY_DN120047_c6_g11_i2	DN120047	c6	G-protein coupled receptor 183	5.72208	B5X337	GP183
TRINITY_DN130615_c0_g9_i3	DN130615	c0	Collagen alpha-1(VIII) chain	5.71802	P14282	CO8A1
TRINITY_DN116217_c0_g1_i1	DN116217	c0	Plexin-B2	5.7161	O15031	PLXB2
TRINITY_DN130592_c6_g3_i4	DN130592	c6	Ankyrin repeat domain-containing protein 37	5.70978	Q569N2	ANR37
TRINITY_DN122544_c0_g1_i1	DN122544	c0	Ankyrin repeat domain-containing protein 27	5.70951	Q5REW9	ANR27
TRINITY_DN124499_c1_g1_i2	DN124499	c1	Dedicator of cytokinesis protein 9	5.69845	Q8BIK4	DOCK9
TRINITY_DN123208_c0_g1_i14	DN123208	c0	TOX high mobility group box family member 2	5.69348	Q96NM4	TOX2
TRINITY_DN130511_c1_g3_i10	DN130511	c1	CD9 antigen	5.69221	P40241	CD9
TRINITY_DN130682_c1_g5_i4	DN130682	c1	Plasma alpha-L-fucosidase	5.68887	Q9BTY2	FUCO2
TRINITY_DN129922_c2_g2_i8	DN129922	c2	Serine/threonine-protein kinase PRP4 homolog	5.66208	Q5RKH1	PRP4B
TRINITY_DN124545_c3_g4_i5	DN124545	c3	Transmembrane protein adipocyte-associated 1	5.64804	Q791F6	TPRA1
TRINITY_DN130572_c0_g1_i2	DN130572	c0	Q28085	5.64204	Q28085	CFAH
TRINITY_DN123354_c2_g1_i7	DN123354	c2	ETS translocation variant 1	5.63436	P50549	ETV1
TRINITY_DN127629_c4_g4_i2	DN127629	c4	Peptidyl-prolyl cis-trans isomerase FKBP5	5.63296	Q95L05	FKBP5
TRINITY_DN114064_c1_g3_i7	DN114064	c1	CDGSH iron-sulfur domain-containing protein 1	5.63162	B0K020	CISD1
TRINITY_DN99861_c0_g1_i2	DN99861	c0	Coagulation factor V	5.62943	P12259	FA5
TRINITY_DN128108_c1_g2_i5	DN128108	c1	5-aminolevulinate synthase, nonspecific, mitochondrial	5.61859	P43091	HEM1
TRINITY_DN112479_c0_g1_i1	DN112479	c0	UDP-glucuronosyltransferase 2A1	5.61422	Q80X89	UD2A1
TRINITY_DN128231_c6_g1_i3	DN128231	c6	Complement component C7	5.60835	Q9TUQ3	CO7
TRINITY_DN119933_c6_g4_i1	DN119933	c6	Phosphopantothenate--cysteine ligase	5.60436	Q9HAB8	PPCS
TRINITY_DN116907_c0_g1_i5	DN116907	c0	Mannose-binding protein C	5.59867	Q66S37	MBL2
TRINITY_DN127466_c3_g1_i8	DN127466	c3	L-amino-acid oxidase	5.59084	P86810	OXLA
TRINITY_DN115357_c0_g1_i3	DN115357	c0	C-X-C motif chemokine 9	5.58979	P18340	CXCL9
TRINITY_DN118471_c10_g6_i3	DN118471	c10	Protein regulator of cytokinesis 1	5.58311	O43663	PRC1
TRINITY_DN118925_c5_g6_i1	DN118925	c5	Mediator of RNA polymerase II transcription subunit 4	5.57282	Q561X3	MED4
TRINITY_DN111948_c1_g1_i1	DN111948	c1	Regulator of G-protein signaling 5	5.57007	Q864Z2	RGS5
TRINITY_DN131094_c7_g1_i2	DN131094	c7	BRCA1-associated protein	5.56999	Q99MP8	BRAP
TRINITY_DN116128_c10_g7_i4	DN116128	c10	Transposable element Tc1 transposase	5.56884	P03934	TC1A
TRINITY_DN118196_c0_g1_i9	DN118196	c0	Interleukin-8	5.5679	P08317	IL8
TRINITY_DN137123_c0_g1_i1	DN137123	c0	Protein Dos	5.56773	Q66L44	DOS
TRINITY_DN127315_c2_g10_i7	DN127315	c2	Atrial natriuretic peptide receptor 1	5.55977	P18293	ANPRA
TRINITY_DN114739_c0_g3_i3	DN114739	c0	Monocarboxylate transporter 4	5.55681	P57788	MOT4
TRINITY_DN112382_c3_g1_i3	DN112382	c3	Alpha-ketoglutarate-dependent dioxygenase alkB homolog 3	5.54644	Q96Q83	ALKB3
TRINITY_DN115693_c0_g1_i3	DN115693	c0	C-C motif chemokine 2	5.54327	P52203	CCL2
TRINITY_DN126735_c4_g1_i1	DN126735	c4	Ezrin	5.53662	P15311	EZRI
TRINITY_DN113585_c0_g1_i5	DN113585	c0	Prostaglandin G/H synthase 2	5.53648	P70682	PGH2
TRINITY_DN40929_c0_g1_i1	DN40929	c0	Peptidyl-prolyl cis-trans isomerase FKBP5	5.52972	Q95L05	FKBP5
TRINITY_DN126678_c7_g1_i2	DN126678	c7	CapZ-interacting protein	5.52874	Q3UZA1	CPZIP
TRINITY_DN124582_c2_g4_i3	DN124582	c2	Mitochondrial 2-oxodicarboxylate carrier	5.526	Q5RFB7	ODC
TRINITY_DN128155_c2_g1_i7	DN128155	c2	Dihydroorotate dehydrogenase (quinone), mitochondrial	5.52136	Q5R6X6	PYRD
TRINITY_DN121891_c0_g2_i6	DN121891	c0	E3 ubiquitin-protein ligase rififylin	5.51217	Q8CIN9	RFFL
TRINITY_DN120669_c1_g2_i3	DN120669	c1	Elongation of very long chain fatty acids protein 6	5.50404	Q6PC64	ELOV6
TRINITY_DN118172_c0_g4_i1	DN118172	c0	Tumor protein p73	5.49149	Q9XSK8	P73
TRINITY_DN119395_c2_g1_i10	DN119395	c2	39S ribosomal protein L51, mitochondrial	5.48478	Q5BJJ8	RM51
TRINITY_DN125532_c2_g1_i7	DN125532	c2	Gamma-glutamyltransferase 5	5.48031	Q9QWE9	GGT5
TRINITY_DN121642_c2_g2_i1	DN121642	c2	E3 ubiquitin-protein ligase RNF182	5.46212	D2H788	RN182
TRINITY_DN115693_c0_g2_i3	DN115693	c0	C-C motif chemokine 2	5.45052	P52203	CCL2
TRINITY_DN119402_c1_g1_i1	DN119402	c1	E3 ubiquitin-protein ligase RNF185	5.44822	Q91YT2	RN185
TRINITY_DN127315_c2_g10_i5	DN127315	c2	Atrial natriuretic peptide receptor 1	5.44246	P18293	ANPRA
TRINITY_DN122506_c0_g1_i9	DN122506	c0	Dendritic cell-specific transmembrane protein	5.43591	Q7TNJ0	DCSTP
TRINITY_DN120802_c4_g1_i3	DN120802	c4	Homeodomain-interacting protein kinase 3	5.42112	Q9H422	HIPK3
TRINITY_DN115126_c0_g1_i1	DN115126	c0	CASP8-associated protein 2	5.41551	Q9WUF3	C8AP2
TRINITY_DN120976_c1_g1_i2	DN120976	c1	Actin, alpha cardiac	5.41357	P53480	ACTC
TRINITY_DN117128_c2_g1_i3	DN117128	c2	C-type lectin domain family 4 member A	5.41249	Q9QZ15	CLC4A
TRINITY_DN127182_c6_g1_i1	DN127182	c6	G-protein coupled receptor 84	5.41126	Q8CIM5	GPR84
TRINITY_DN120549_c0_g1_i1	DN120549	c0	E3 ubiquitin-protein ligase znrf1	5.4111	Q6P4U6	ZNRF1
TRINITY_DN123369_c1_g1_i16	DN123369	c1	Leukocyte cell-derived chemotaxin-2	5.40412	O88803	LECT2
TRINITY_DN118882_c7_g1_i1	DN118882	c7	Hemopexin	5.4005	Q6PHG2	HEMO
TRINITY_DN117393_c4_g1_i4	DN117393	c4	28S ribosomal protein S2, mitochondrial	5.3981	Q924T2	RT02
TRINITY_DN125311_c2_g2_i2	DN125311	c2	MBT domain-containing protein 1	5.39565	Q6DIN3	MBTD1
TRINITY_DN113407_c0_g2_i4	DN113407	c0	E3 ubiquitin-protein ligase RNF34	5.39186	Q969K3	RNF34
TRINITY_DN113407_c0_g2_i6	DN113407	c0	E3 ubiquitin-protein ligase RNF34	5.38536	Q969K3	RNF34
TRINITY_DN126678_c7_g1_i3	DN126678	c7	CapZ-interacting protein	5.37933	Q3UZA1	CPZIP
TRINITY_DN110565_c0_g1_i2	DN110565	c0	Visinin-like protein 1	5.37908	P62762	VISL1
TRINITY_DN116673_c0_g1_i6	DN116673	c0	LIM and cysteine-rich domains protein 1	5.37693	Q9NZU5	LMCD1
TRINITY_DN114294_c1_g1_i1	DN114294	c1	Interleukin-10	5.37228	Q6A2H4	IL10
TRINITY_DN114303_c0_g1_i6	DN114303	c0	Plasminogen activator inhibitor 1	5.37201	P20961	PAI1
TRINITY_DN127629_c4_g4_i3	DN127629	c4	Peptidyl-prolyl cis-trans isomerase FKBP5	5.36651	Q95L05	FKBP5
TRINITY_DN90627_c0_g1_i2	DN90627	c0	Mitochondrial glutamate carrier 1	5.36457	Q5RD81	GHC1
TRINITY_DN88589_c0_g1_i1	DN88589	c0	Repetitive proline-rich cell wall protein 1	5.3504	P08012	PRP1
TRINITY_DN107248_c0_g2_i5	DN107248	c0	Granulocyte colony-stimulating factor	5.34701	O02708	CSF3
TRINITY_DN118646_c3_g6_i3	DN118646	c3	Alpha-1,3-mannosyl-glycoprotein 4-beta-N-acetylglucosaminyltransferase B	5.33727	Q6GMK0	MGT4B
TRINITY_DN128972_c2_g1_i6	DN128972	c2	B-cell lymphoma 3 protein	5.33009	P20749	BCL3
TRINITY_DN114041_c0_g4_i1	DN114041	c0	Free fatty acid receptor 2	5.32024	Q8VCK6	FFAR2
TRINITY_DN117596_c4_g1_i1	DN117596	c4	Antithrombin-III	5.31869	P32261	ANT3
TRINITY_DN129556_c3_g3_i1	DN129556	c3	AMP deaminase 3	5.31501	Q01432	AMPD3
TRINITY_DN123630_c1_g1_i1	DN123630	c1	Semaphorin-4D	5.30102	O09126	SEM4D
TRINITY_DN113746_c0_g1_i2	DN113746	c0	Microfibril-associated glycoprotein 4	5.29069	P55083	MFAP4
TRINITY_DN120059_c1_g4_i6	DN120059	c1	Butyrophilin subfamily 1 member A1	5.2883	P18892	BT1A1
TRINITY_DN131428_c1_g2_i4	DN131428	c1	RNA-binding protein 39	5.28394	Q8VH51	RBM39
TRINITY_DN149052_c0_g1_i1	DN149052	c0	Vitamin K epoxide reductase complex subunit 1-like protein 1	5.28316	Q8N0U8	VKORL
TRINITY_DN128780_c1_g4_i1	DN128780	c1	Matrix metalloproteinase-9	5.27569	P52176	MMP9
TRINITY_DN115933_c0_g1_i5	DN115933	c0	Hemoglobin subunit beta	5.27165	P84652	HBB
TRINITY_DN124482_c2_g5_i1	DN124482	c2	Fibroblast growth factor 23	5.264	Q5MK86	FGF23
TRINITY_DN130692_c2_g4_i1	DN130692	c2	Rho-related GTP-binding protein RhoE	5.26088	Q6SA80	RND3
TRINITY_DN114231_c0_g1_i1	DN114231	c0	Fin bud initiation factor	5.25158	A1IGX5	FIBIN
TRINITY_DN123106_c3_g2_i1	DN123106	c3	SET and MYND domain-containing protein 4	5.24544	Q5R5X9	SMYD4
TRINITY_DN122786_c5_g1_i1	DN122786	c5	DNA-binding protein RFX2	5.23787	Q5EAP5	RFX2
TRINITY_DN105663_c1_g2_i4	DN105663	c1	Dual specificity testis-specific protein kinase 1	5.23354	Q15569	TESK1
TRINITY_DN119370_c0_g1_i3	DN119370	c0	Fibulin-5	5.22648	Q9WVH8	FBLN5
TRINITY_DN122087_c5_g1_i7	DN122087	c5	Leukocyte surface antigen CD53	5.20102	P24485	CD53
TRINITY_DN121891_c0_g1_i1	DN121891	c0	E3 ubiquitin-protein ligase rififylin	5.19872	Q8CIN9	RFFL
TRINITY_DN130171_c2_g2_i6	DN130171	c2	Ankyrin repeat and IBR domain-containing protein 1	5.19348	Q6ZPS6	AKIB1
TRINITY_DN119326_c9_g12_i1	DN119326	c9	Protein NipSnap homolog 2	5.18783	Q9PU58	NIPS2
TRINITY_DN105553_c0_g1_i1	DN105553	c0	Prostaglandin G/H synthase 2	5.18011	O02768	PGH2
TRINITY_DN149072_c0_g1_i1	DN149072	c0	Midnolin	5.16354	Q6NYU6	MIDN
TRINITY_DN87094_c0_g2_i1	DN87094	c0	Mucolipin-3	5.15936	Q8R4F0	MCLN3
TRINITY_DN117393_c4_g1_i1	DN117393	c4	28S ribosomal protein S2, mitochondrial	5.15833	Q924T2	RT02
TRINITY_DN130027_c2_g4_i8	DN130027	c2	Disintegrin and metalloproteinase domain-containing protein 12	5.15766	O43184	ADA12
TRINITY_DN130813_c1_g2_i1	DN130813	c1	NEDD8-conjugating enzyme Ubc12	5.1482	P61082	UBC12
TRINITY_DN128972_c2_g1_i13	DN128972	c2	B-cell lymphoma 3 protein	5.13884	P20749	BCL3
TRINITY_DN114489_c0_g1_i4	DN114489	c0	cAMP-responsive element modulator	5.13552	Q03060	CREM
TRINITY_DN127333_c1_g1_i2	DN127333	c1	5'-AMP-activated protein kinase catalytic subunit alpha-1	5.13359	Q5RDH5	AAPK1
TRINITY_DN116004_c3_g3_i1	DN116004	c3	Glypican-1	5.12863	F1QCC6	GPC1
TRINITY_DN127315_c2_g10_i8	DN127315	c2	Atrial natriuretic peptide receptor 1	5.1237	P18293	ANPRA
TRINITY_DN126545_c7_g2_i4	DN126545	c7	Nucleolar complex protein 2 homolog	5.11632	Q9WV70	NOC2L
TRINITY_DN98681_c0_g1_i1	DN98681	c0	Membrane primary amine oxidase	5.11464	Q16853	AOC3
TRINITY_DN120382_c0_g6_i3	DN120382	c0	Nuclear factor NF-kappa-B p100 subunit	5.10995	Q9WTK5	NFKB2
TRINITY_DN129451_c8_g1_i5	DN129451	c8	Suppressor of cytokine signaling 3	5.10307	Q90X67	SOCS3
TRINITY_DN116242_c6_g3_i2	DN116242	c6	Radical S-adenosyl methionine domain-containing protein 2	5.09965	O93384	RSAD2
TRINITY_DN119449_c9_g3_i1	DN119449	c9	Acetyl-CoA carboxylase	5.09527	P11029	ACAC
TRINITY_DN115542_c9_g1_i1	DN115542	c9	GRAM domain-containing protein 4	5.09249	Q8CB44	GRAM4
TRINITY_DN129794_c6_g2_i2	DN129794	c6	Phosphatidylinositol 4-kinase alpha	5.07156	O08662	PI4KA
TRINITY_DN123656_c1_g1_i1	DN123656	c1	Rho GTPase-activating protein 18	5.06495	Q8N392	RHG18
TRINITY_DN108156_c0_g4_i1	DN108156	c0	DNA damage-inducible transcript 4-like protein	5.06484	Q20A00	DDT4L
TRINITY_DN129403_c0_g3_i1	DN129403	c0	Mucolipin-1	5.05799	Q99J21	MCLN1
TRINITY_DN125091_c4_g2_i11	DN125091	c4	Protein farnesyltransferase subunit beta	5.05561	Q8K2I1	FNTB
TRINITY_DN123833_c0_g2_i1	DN123833	c0	Phosphorylase b kinase regulatory subunit alpha, liver isoform	5.04979	Q9W6R1	KPB2
TRINITY_DN119972_c1_g4_i5	DN119972	c1	C-C chemokine receptor type 9	5.04051	Q9WUT7	CCR9
TRINITY_DN122708_c3_g2_i1	DN122708	c3	NEDD4-binding protein 2-like 2	5.02945	Q92802	N42L2
TRINITY_DN126735_c3_g5_i1	DN126735	c3	Ezrin	5.02312	P15311	EZRI
TRINITY_DN124751_c3_g2_i12	DN124751	c3	Diacylglycerol O-acyltransferase 1	5.01836	Q9Z2A7	DGAT1
TRINITY_DN128173_c0_g3_i6	DN128173	c0	Dual specificity protein phosphatase 1	5.01533	Q64623	DUS1
TRINITY_DN106451_c0_g1_i2	DN106451	c0	Saxitoxin and tetrodotoxin-binding protein 2	5.01384	Q90WJ9	SXT2
TRINITY_DN122371_c0_g1_i1	DN122371	c0	Thymidine phosphorylase	4.9999	Q99N42	TYPH
TRINITY_DN114303_c0_g1_i5	DN114303	c0	Plasminogen activator inhibitor 1	4.99251	P20961	PAI1
TRINITY_DN114198_c0_g1_i1	DN114198	c0	Inosine-uridine preferring nucleoside hydrolase	4.98353	Q27546	IUNH
TRINITY_DN130171_c2_g2_i3	DN130171	c2	Ankyrin repeat and IBR domain-containing protein 1	4.97378	Q6ZPS6	AKIB1
TRINITY_DN118763_c1_g1_i1	DN118763	c1	Adenylate kinase 2, mitochondrial	4.96553	B5XCA1	KAD2
TRINITY_DN126575_c1_g1_i5	DN126575	c1	Transmembrane protein 100	4.9578	Q9NV29	TM100
TRINITY_DN128750_c1_g1_i8	DN128750	c1	Thrombospondin-1	4.94859	Q28178	TSP1
TRINITY_DN120701_c4_g5_i1	DN120701	c4	Histidine triad nucleotide-binding protein 2, mitochondrial	4.94555	Q9BX68	HINT2
TRINITY_DN127629_c4_g5_i1	DN127629	c4	Peptidyl-prolyl cis-trans isomerase FKBP5	4.94253	Q95L05	FKBP5
TRINITY_DN127693_c5_g3_i29	DN127693	c5	CUGBP Elav-like family member 1	4.93422	Q5F3T7	CELF1
TRINITY_DN128943_c0_g2_i11	DN128943	c0	Rho GTPase-activating protein 19	4.93197	Q6INE5	RHG19
TRINITY_DN122433_c0_g3_i1	DN122433	c0	Beta,beta-carotene 9',10'-oxygenase	4.93154	Q99NF1	BCDO2
TRINITY_DN118882_c7_g1_i4	DN118882	c7	Hemopexin	4.92555	Q6PHG2	HEMO
TRINITY_DN119384_c3_g2_i3	DN119384	c3	E3 SUMO-protein ligase PIAS4	4.91737	Q9JM05	PIAS4
TRINITY_DN117422_c2_g4_i10	DN117422	c2	Eukaryotic initiation factor 4A-I	4.91151	P29562	IF4A1
TRINITY_DN122433_c0_g3_i2	DN122433	c0	Beta,beta-carotene 9',10'-oxygenase	4.91144	Q99NF1	BCDO2
TRINITY_DN118919_c4_g1_i1	DN118919	c4	Protein FAM219A	4.90293	Q8IW50	F219A
TRINITY_DN129663_c2_g9_i1	DN129663	c2	LINE-1 retrotransposable element ORF2 protein	4.90201	P11369	LORF2
TRINITY_DN118646_c3_g6_i5	DN118646	c3	Alpha-1,3-mannosyl-glycoprotein 4-beta-N-acetylglucosaminyltransferase B	4.90049	Q6GMK0	MGT4B
TRINITY_DN131693_c0_g1_i1	DN131693	c0	Complement C3	4.90024	P98093	CO3
TRINITY_DN98681_c0_g1_i2	DN98681	c0	Membrane primary amine oxidase	4.89463	Q16853	AOC3
TRINITY_DN92998_c0_g2_i1	DN92998	c0	RNA-binding motif, single-stranded-interacting protein 2	4.89101	Q15434	RBMS2
TRINITY_DN115693_c0_g2_i1	DN115693	c0	C-C motif chemokine 2	4.88447	P52203	CCL2
TRINITY_DN112479_c2_g1_i1	DN112479	c2	UDP-glucuronosyltransferase 2A1	4.87769	Q80X89	UD2A1
TRINITY_DN117228_c1_g1_i1	DN117228	c1	Apolipoprotein B-100	4.87308	P04114	APOB
TRINITY_DN127315_c2_g10_i1	DN127315	c2	Atrial natriuretic peptide receptor 1	4.87067	P18293	ANPRA
TRINITY_DN111046_c0_g1_i1	DN111046	c0	Insulin-like growth factor-binding protein 6	4.86626	P35572	IBP6
TRINITY_DN126157_c0_g4_i1	DN126157	c0	SPRY domain-containing SOCS box protein 1	4.85754	Q96BD6	SPSB1
TRINITY_DN127106_c1_g1_i7	DN127106	c1	EMILIN-1	4.84699	Q9Y6C2	EMIL1
TRINITY_DN126564_c0_g1_i11	DN126564	c0	Rho guanine nucleotide exchange factor 19	4.8459	Q8IW93	ARHGJ
TRINITY_DN128560_c3_g5_i5	DN128560	c3	STAM-binding protein-like A	4.8418	Q6TH47	STBPA
TRINITY_DN114041_c0_g2_i14	DN114041	c0	Free fatty acid receptor 2	4.84021	Q8VCK6	FFAR2
TRINITY_DN104233_c0_g2_i5	DN104233	c0	NADH dehydrogenase [ubiquinone] 1 beta subcomplex subunit 3	4.83979	Q02365	NDUB3
TRINITY_DN118825_c2_g1_i1	DN118825	c2	NADH dehydrogenase [ubiquinone] iron-sulfur protein 2, mitochondrial	4.82889	Q641Y2	NDUS2
TRINITY_DN125588_c2_g1_i17	DN125588	c2	RNA 3'-terminal phosphate cyclase	4.82844	Q2HJ88	RTCA
TRINITY_DN94829_c0_g1_i1	DN94829	c0	Cholesterol 25-hydroxylase-like protein	4.81737	Q5PRC0	CH25H
TRINITY_DN113377_c0_g1_i7	DN113377	c0	DNA damage-inducible transcript 4 protein	4.81574	Q7T346	DDIT4
TRINITY_DN129198_c2_g2_i6	DN129198	c2	Basic leucine zipper transcriptional factor ATF-like	4.81522	F1QW76	BATF
TRINITY_DN130412_c0_g1_i1	DN130412	c0	Huntingtin-interacting protein 1	4.81186	O00291	HIP1
TRINITY_DN113585_c0_g1_i1	DN113585	c0	Prostaglandin G/H synthase 2	4.80939	P70682	PGH2
TRINITY_DN131693_c0_g2_i1	DN131693	c0	Complement C3	4.80902	P98093	CO3
TRINITY_DN127315_c2_g10_i4	DN127315	c2	Atrial natriuretic peptide receptor 1	4.80222	P18293	ANPRA
TRINITY_DN88690_c0_g1_i1	DN88690	c0	Gamma-aminobutyric acid receptor subunit rho-2	4.8002	P28476	GBRR2
TRINITY_DN88374_c0_g2_i1	DN88374	c0	Platelet glycoprotein 4	4.79123	P16671	CD36
TRINITY_DN126678_c7_g1_i5	DN126678	c7	CapZ-interacting protein	4.78761	Q3UZA1	CPZIP
TRINITY_DN120179_c0_g1_i6	DN120179	c0	SAM and SH3 domain-containing protein 1	4.77945	P59808	SASH1
TRINITY_DN115500_c0_g1_i4	DN115500	c0	CMRF35-like molecule 3	4.77632	Q6SJQ5	CLM3
TRINITY_DN127640_c2_g1_i1	DN127640	c2	Proline-rich protein 5	4.75486	Q8AVJ1	PRR5
TRINITY_DN122514_c0_g1_i1	DN122514	c0	Wilms tumor protein homolog	4.75331	P50902	WT1
TRINITY_DN127455_c2_g1_i2	DN127455	c2	Arginase-1	4.75008	Q95KM0	ARGI1
TRINITY_DN129451_c8_g1_i1	DN129451	c8	Suppressor of cytokine signaling 3	4.74662	Q90X67	SOCS3
TRINITY_DN127215_c3_g3_i5	DN127215	c3	Hemicentin-2	4.74536	A2AJ76	HMCN2
TRINITY_DN128485_c4_g3_i4	DN128485	c4	DENN domain-containing protein 2C	4.73789	Q6P9P8	DEN2C
TRINITY_DN113012_c3_g1_i10	DN113012	c3	Coiled-coil domain-containing protein 83	4.73676	Q95K40	CCD83
TRINITY_DN123043_c13_g5_i1	DN123043	c13	Claudin-7-A	4.73343	Q6DHP1	CLD7A
TRINITY_DN111792_c0_g1_i1	DN111792	c0	Filamin-A-interacting protein 1	4.72685	Q8K4T4	FLIP1
TRINITY_DN122169_c0_g1_i10	DN122169	c0	Tumor necrosis factor receptor superfamily member 6B	4.71845	O95407	TNF6B
TRINITY_DN113377_c0_g1_i5	DN113377	c0	DNA damage-inducible transcript 4 protein	4.71516	Q7T346	DDIT4
TRINITY_DN120742_c0_g2_i1	DN120742	c0	Protein PRRC1	4.71401	Q5XJA3	PRRC1
TRINITY_DN120190_c2_g3_i2	DN120190	c2	Coenzyme Q-binding protein COQ10 homolog B, mitochondrial	4.71225	Q6GNP0	CQ10B
TRINITY_DN123303_c0_g1_i2	DN123303	c0	Platelet-derived growth factor receptor alpha	4.69747	Q8AXC7	PGFRA
TRINITY_DN122404_c0_g1_i1	DN122404	c0	Keratinocyte-associated protein 3	4.69615	Q53RY4	KCP3
TRINITY_DN128608_c6_g2_i1	DN128608	c6	Nuclear cap-binding protein subunit 2	4.69362	C0H859	NCBP2
TRINITY_DN124521_c3_g1_i9	DN124521	c3	ADP/ATP translocase 1	4.68815	O46373	ADT1
TRINITY_DN121810_c0_g1_i1	DN121810	c0	G-protein coupled receptor 84	4.68665	Q8CIM5	GPR84
TRINITY_DN129451_c8_g1_i2	DN129451	c8	Suppressor of cytokine signaling 3	4.6776	Q90X67	SOCS3
TRINITY_DN129198_c2_g2_i5	DN129198	c2	Basic leucine zipper transcriptional factor ATF-like	4.67722	F1QW76	BATF
TRINITY_DN108665_c0_g1_i3	DN108665	c0	Regulator of G-protein signaling 16	4.67689	P97428	RGS16
TRINITY_DN127195_c3_g1_i1	DN127195	c3	Probable ATP-dependent RNA helicase DHX40	4.67419	Q6PE54	DHX40
TRINITY_DN126874_c0_g1_i12	DN126874	c0	Hypoxia up-regulated protein 1	4.66735	Q7ZUW2	HYOU1
TRINITY_DN118595_c5_g2_i21	DN118595	c5	Programmed cell death 1 ligand 1	4.66289	Q9NZQ7	PD1L1
TRINITY_DN118352_c1_g1_i2	DN118352	c1	Methionyl-tRNA formyltransferase, mitochondrial	4.65945	Q96DP5	FMT
TRINITY_DN122401_c0_g4_i3	DN122401	c0	Complement C1q-like protein 4	4.6552	Q4ZJM9	C1QL4
TRINITY_DN129221_c1_g1_i15	DN129221	c1	ATPase family AAA domain-containing protein 5	4.65307	Q96QE3	ATAD5
TRINITY_DN121255_c0_g3_i3	DN121255	c0	Cathepsin L	4.65062	Q95029	CATL
TRINITY_DN130037_c0_g3_i2	DN130037	c0	A disintegrin and metalloproteinase with thrombospondin motifs 1	4.64793	Q9WUQ1	ATS1
TRINITY_DN115357_c0_g1_i1	DN115357	c0	C-X-C motif chemokine 9	4.64754	P18340	CXCL9
TRINITY_DN130758_c1_g3_i3	DN130758	c1	Probable helicase with zinc finger domain	4.64432	Q6DFV5	HELZ
TRINITY_DN127182_c6_g1_i2	DN127182	c6	G-protein coupled receptor 84	4.64277	Q8CIM5	GPR84
TRINITY_DN118981_c0_g1_i5	DN118981	c0	Tripartite motif-containing protein 29	4.64216	Q8R2Q0	TRI29
TRINITY_DN123990_c0_g1_i21	DN123990	c0	SHC-transforming protein 2	4.63814	Q8BMC3	SHC2
TRINITY_DN120517_c0_g5_i8	DN120517	c0	Contactin-5	4.62489	Q90W79	CNTN5
TRINITY_DN225658_c0_g1_i1	DN225658	c0	Platelet-derived growth factor receptor alpha	4.6236	Q8AXC7	PGFRA
TRINITY_DN114041_c0_g3_i1	DN114041	c0	Free fatty acid receptor 2	4.61338	Q8VCK6	FFAR2
TRINITY_DN115087_c0_g4_i2	DN115087	c0	Lipid phosphate phosphohydrolase 1	4.60506	O88956	LPP1
TRINITY_DN125939_c1_g1_i1	DN125939	c1	Cathepsin L	4.60332	Q95029	CATL
TRINITY_DN126317_c2_g4_i2	DN126317	c2	Protein transport protein Sec31A	4.60257	Q9Z2Q1	SC31A
TRINITY_DN128031_c3_g3_i3	DN128031	c3	ETS-related transcription factor Elf-1	4.59785	Q60775	ELF1
TRINITY_DN120382_c0_g6_i10	DN120382	c0	Nuclear factor NF-kappa-B p100 subunit	4.59452	Q9WTK5	NFKB2
TRINITY_DN129451_c8_g1_i4	DN129451	c8	Suppressor of cytokine signaling 3	4.59271	Q90X67	SOCS3
TRINITY_DN116825_c9_g1_i5	DN116825	c9	ATP synthase subunit beta, mitochondrial	4.58614	Q9PTY0	ATPB
TRINITY_DN122288_c3_g2_i2	DN122288	c3	Ankyrin repeat and protein kinase domain-containing protein 1	4.57088	Q8BZ25	ANKK1
TRINITY_DN112897_c0_g1_i1	DN112897	c0	Complement C1q-like protein 4	4.56921	Q4ZJM9	C1QL4
TRINITY_DN115857_c0_g2_i1	DN115857	c0	Hyaluronan synthase 1	4.55775	P13563	HYAS1
TRINITY_DN128498_c1_g1_i3	DN128498	c1	Prospero homeobox protein 1	4.54779	Q92786	PROX1
TRINITY_DN131947_c3_g4_i5	DN131947	c3	Putative RNA-binding protein Luc7-like 1	4.54712	Q9NQ29	LUC7L
TRINITY_DN118196_c0_g1_i7	DN118196	c0	Interleukin-8	4.53048	P08317	IL8
TRINITY_DN123073_c1_g1_i2	DN123073	c1	Regulator of G-protein signaling 12	4.52643	Q8CGE9	RGS12
TRINITY_DN126938_c1_g1_i2	DN126938	c1	Leucine-rich repeat transmembrane protein FLRT2	4.52375	O43155	FLRT2
TRINITY_DN117634_c0_g1_i1	DN117634	c0	Toll-like receptor 5	4.51855	Q9JLF7	TLR5
TRINITY_DN124536_c1_g3_i4	DN124536	c1	Cytokine receptor-like factor 1	4.51222	Q9JM58	CRLF1
TRINITY_DN112636_c0_g1_i2	DN112636	c0	Atypical chemokine receptor 4	4.47549	Q924I3	ACKR4
TRINITY_DN123485_c8_g8_i1	DN123485	c8	Centrosomal protein of 55 kDa	4.46297	Q8BT07	CEP55
TRINITY_DN117826_c6_g1_i4	DN117826	c6	Gliomedin	4.45062	Q6ZMI3	GLDN
TRINITY_DN128173_c1_g1_i2	DN128173	c1	Dual specificity protein phosphatase 1	4.44192	Q64623	DUS1
TRINITY_DN122404_c1_g1_i3	DN122404	c1	Keratinocyte-associated protein 3	4.43573	Q53RY4	KCP3
TRINITY_DN124053_c1_g1_i2	DN124053	c1	Insulin-like growth factor-binding protein 3	4.43173	P17936	IBP3
TRINITY_DN121506_c6_g3_i7	DN121506	c6	Guanine nucleotide-binding protein G(I)/G(S)/G(O) subunit gamma-10	4.427	Q9CXP8	GBG10
TRINITY_DN113086_c0_g1_i3	DN113086	c0	Cytochrome P450 26A1	4.41708	P79739	CP26A
TRINITY_DN129400_c3_g3_i21	DN129400	c3	Alpha-2-antiplasmin	4.3983	Q61247	A2AP
TRINITY_DN131243_c1_g2_i3	DN131243	c1	F-box only protein 11	4.39737	Q7TPD1	FBX11
TRINITY_DN123656_c1_g1_i5	DN123656	c1	Rho GTPase-activating protein 18	4.39408	Q8N392	RHG18
TRINITY_DN122404_c1_g1_i8	DN122404	c1	Keratinocyte-associated protein 3	4.39003	Q53RY4	KCP3
TRINITY_DN122404_c1_g1_i6	DN122404	c1	Keratinocyte-associated protein 3	4.38806	Q53RY4	KCP3
TRINITY_DN112971_c0_g1_i1	DN112971	c0	Kalirin	4.38658	A2CG49	KALRN
TRINITY_DN128780_c1_g1_i12	DN128780	c1	Matrix metalloproteinase-9	4.38226	P52176	MMP9
TRINITY_DN131611_c4_g1_i1	DN131611	c4	Leukocyte receptor cluster member 9	4.38061	Q96B70	LENG9
TRINITY_DN117905_c0_g1_i7	DN117905	c0	Cyclic AMP-dependent transcription factor ATF-3	4.37015	Q60765	ATF3
TRINITY_DN128925_c3_g1_i2	DN128925	c3	Ras and Rab interactor 1	4.36405	P97680	RIN1
TRINITY_DN126270_c6_g2_i1	DN126270	c6	Protein Hook homolog 1	4.35526	Q5TZ80	HOOK1
TRINITY_DN116623_c6_g1_i5	DN116623	c6	Cis-aconitate decarboxylase	4.35295	P54987	IRG1
TRINITY_DN120256_c1_g2_i8	DN120256	c1	Filamin A-interacting protein 1-like	4.35179	A3KNA5	FIL1L
TRINITY_DN119499_c4_g4_i3	DN119499	c4	Calcium signal-modulating cyclophilin ligand	4.3458	P49070	CAMLG
TRINITY_DN128925_c3_g1_i1	DN128925	c3	Ras and Rab interactor 1	4.34574	P97680	RIN1
TRINITY_DN119976_c2_g1_i4	DN119976	c2	Box C/D snoRNA protein 1	4.33984	Q3UFB2	BCD1
TRINITY_DN130392_c0_g1_i8	DN130392	c0	Nuclear receptor subfamily 1 group D member 1	4.3371	Q08E02	NR1D1
TRINITY_DN126636_c2_g1_i3	DN126636	c2	Filamin-A	4.33595	Q8BTM8	FLNA
TRINITY_DN101573_c0_g2_i1	DN101573	c0	Semaphorin-3F	4.32701	Q13275	SEM3F
TRINITY_DN120958_c1_g13_i1	DN120958	c1	Tenascin	4.32421	Q29116	TENA
TRINITY_DN118196_c0_g1_i1	DN118196	c0	Interleukin-8	4.31525	P08317	IL8
TRINITY_DN106325_c0_g2_i2	DN106325	c0	Heat shock protein HSP 90-alpha	4.30101	P11501	HS90A
TRINITY_DN116825_c9_g2_i1	DN116825	c9	ATP synthase subunit beta, mitochondrial	4.29733	Q9PTY0	ATPB
TRINITY_DN118646_c3_g6_i7	DN118646	c3	Alpha-1,3-mannosyl-glycoprotein 4-beta-N-acetylglucosaminyltransferase B	4.29354	Q6GMK0	MGT4B
TRINITY_DN127182_c8_g6_i1	DN127182	c8	G-protein coupled receptor 84	4.28439	Q8CIM5	GPR84
TRINITY_DN131344_c6_g11_i5	DN131344	c6	Endogenous retrovirus group V member 1 Env polyprotein	4.27691	B6SEH8	ERVV1
TRINITY_DN117616_c7_g1_i2	DN117616	c7	Erythropoietin	4.27595	Q5IGQ0	EPO
TRINITY_DN115079_c1_g1_i1	DN115079	c1	Tissue factor	4.26454	P30931	TF
TRINITY_DN126686_c0_g3_i1	DN126686	c0	60S ribosomal protein L26	4.25616	P61255	RL26
TRINITY_DN122404_c0_g5_i1	DN122404	c0	Keratinocyte-associated protein 3	4.25524	Q53RY4	KCP3
TRINITY_DN104718_c0_g1_i1	DN104718	c0	Dexamethasone-induced Ras-related protein 1	4.25302	Q9Y272	RASD1
TRINITY_DN127315_c2_g11_i1	DN127315	c2	Atrial natriuretic peptide receptor 1	4.25255	P18293	ANPRA
TRINITY_DN111910_c0_g2_i1	DN111910	c0	Heat shock protein HSP 90-beta	4.23728	Q76LV1	HS90B
TRINITY_DN131603_c9_g1_i1	DN131603	c9	GTPase IMAP family member 1	4.22921	Q8WWP7	GIMA1
TRINITY_DN100031_c0_g1_i1	DN100031	c0	Centromere protein J	4.22756	Q9HC77	CENPJ
TRINITY_DN118683_c2_g1_i3	DN118683	c2	E3 ubiquitin/ISG15 ligase TRIM25	4.22388	Q61510	TRI25
TRINITY_DN127315_c2_g12_i1	DN127315	c2	Atrial natriuretic peptide receptor 1	4.21691	P18293	ANPRA
TRINITY_DN123841_c4_g6_i4	DN123841	c4	Transposable element Tc1 transposase	4.21018	P03934	TC1A
TRINITY_DN125668_c4_g3_i3	DN125668	c4	Transposable element Tc1 transposase	4.20584	P03934	TC1A
TRINITY_DN126441_c1_g2_i1	DN126441	c1	Platelet endothelial cell adhesion molecule	4.20197	Q95242	PECA1
TRINITY_DN120469_c3_g1_i1	DN120469	c3	Butyrophilin subfamily 2 member A2	4.20103	A4QPC6	BT2A2
TRINITY_DN131721_c8_g1_i9	DN131721	c8	UDP-glucose 6-dehydrogenase	4.20039	Q5F3T9	UGDH
TRINITY_DN118716_c5_g13_i1	DN118716	c5	Antigen peptide transporter 2	4.20005	Q03519	TAP2
TRINITY_DN122628_c1_g1_i1	DN122628	c1	Arginase-2, mitochondrial	4.19742	Q58DL1	ARGI2
TRINITY_DN130509_c2_g1_i1	DN130509	c2	Acyl-coenzyme A synthetase ACSM3, mitochondrial	4.18294	Q53FZ2	ACSM3
TRINITY_DN120549_c0_g2_i2	DN120549	c0	E3 ubiquitin-protein ligase znrf1	4.18191	Q6P4U6	ZNRF1
TRINITY_DN113909_c0_g2_i2	DN113909	c0	RNA-binding motif, single-stranded-interacting protein 2	4.17643	Q15434	RBMS2
TRINITY_DN128231_c6_g1_i8	DN128231	c6	Complement component C7	4.15834	Q9TUQ3	CO7
TRINITY_DN131089_c2_g2_i1	DN131089	c2	Insulin-degrading enzyme	4.15029	Q24K02	IDE
TRINITY_DN119886_c1_g2_i4	DN119886	c1	Mitogen-activated protein kinase 9	4.1412	Q9WTU6	MK09
TRINITY_DN115243_c0_g1_i4	DN115243	c0	Transmembrane channel-like protein 7	4.1339	Q5YCC5	TMC7
TRINITY_DN129391_c1_g1_i8	DN129391	c1	Probable ATP-dependent RNA helicase DDX17	4.11866	Q92841	DDX17
TRINITY_DN105184_c0_g2_i1	DN105184	c0	Heat shock protein HSP 90-alpha 1	4.10754	Q90474	H90A1
TRINITY_DN111179_c0_g1_i1	DN111179	c0	GTP-binding protein RAD	4.09874	O88667	RAD
TRINITY_DN124751_c3_g2_i3	DN124751	c3	Diacylglycerol O-acyltransferase 1	4.09314	Q9Z2A7	DGAT1
TRINITY_DN126678_c7_g1_i1	DN126678	c7	CapZ-interacting protein	4.09098	Q3UZA1	CPZIP
TRINITY_DN116585_c2_g1_i1	DN116585	c2	NADPH oxidase organizer 1	4.08893	Q8NFA2	NOXO1
TRINITY_DN114680_c1_g3_i10	DN114680	c1	Metalloproteinase inhibitor 2	4.08041	Q9TTY1	TIMP2
TRINITY_DN121255_c0_g3_i10	DN121255	c0	Cathepsin L	4.07166	Q95029	CATL
TRINITY_DN120776_c2_g1_i4	DN120776	c2	Tumor necrosis factor receptor superfamily member 11B	4.0698	O00300	TR11B
TRINITY_DN129264_c1_g1_i19	DN129264	c1	Gamma-aminobutyric acid type B receptor subunit 2	4.06057	O88871	GABR2
TRINITY_DN128550_c1_g9_i1	DN128550	c1	Protein virilizer homolog	4.05777	Q69YN4	VIR
TRINITY_DN125240_c5_g1_i1	DN125240	c5	F-box only protein 3	4.04326	Q9UK99	FBX3
TRINITY_DN131034_c4_g8_i1	DN131034	c4	cAMP-specific 3',5'-cyclic phosphodiesterase 4A	4.03016	P54748	PDE4A
TRINITY_DN120776_c2_g1_i1	DN120776	c2	Tumor necrosis factor receptor superfamily member 11B	4.01744	O00300	TR11B
TRINITY_DN124383_c0_g8_i15	DN124383	c0	Protein SET	3.99769	Q9EQU5	SET
TRINITY_DN113272_c0_g3_i1	DN113272	c0	Basic leucine zipper transcriptional factor ATF-like 3	3.99015	Q9NR55	BATF3
TRINITY_DN123976_c1_g7_i8	DN123976	c1	WNT1-inducible-signaling pathway protein 1	3.98887	O95388	WISP1
TRINITY_DN127288_c1_g1_i11	DN127288	c1	Roquin-1	3.98807	Q6NUC6	RC3H1
TRINITY_DN127247_c0_g2_i9	DN127247	c0	Probable phosphatase phospho1	3.98667	Q6DBV4	PHOP1
TRINITY_DN120549_c0_g1_i7	DN120549	c0	E3 ubiquitin-protein ligase znrf1	3.98564	Q6P4U6	ZNRF1
TRINITY_DN122514_c0_g1_i2	DN122514	c0	Wilms tumor protein homolog	3.97713	P50902	WT1
TRINITY_DN114680_c0_g2_i1	DN114680	c0	Metalloproteinase inhibitor 2	3.97684	Q9TTY1	TIMP2
TRINITY_DN130044_c0_g3_i8	DN130044	c0	Metalloreductase STEAP4	3.96977	Q687X5	STEA4
TRINITY_DN65938_c0_g1_i1	DN65938	c0	P2X purinoceptor 5	3.96586	P51578	P2RX5
TRINITY_DN122506_c0_g1_i11	DN122506	c0	Dendritic cell-specific transmembrane protein	3.9601	Q7TNJ0	DCSTP
TRINITY_DN131772_c6_g1_i5	DN131772	c6	Phosphoinositide 3-kinase regulatory subunit 5	3.95817	Q5ZIB8	PIRK5
TRINITY_DN123656_c1_g1_i3	DN123656	c1	Rho GTPase-activating protein 18	3.95148	Q8N392	RHG18
TRINITY_DN119770_c2_g1_i2	DN119770	c2	Leukotriene B4 receptor 1	3.94651	Q15722	LT4R1
TRINITY_DN126024_c2_g1_i3	DN126024	c2	Metalloproteinase inhibitor 2	3.94139	Q60453	TIMP2
TRINITY_DN122895_c11_g1_i1	DN122895	c11	Natural resistance-associated macrophage protein 2	3.93632	O54902	NRAM2
TRINITY_DN113561_c0_g1_i7	DN113561	c0	C-C motif chemokine 19	3.93552	O70460	CCL19
TRINITY_DN122194_c8_g12_i1	DN122194	c8	Sodium channel subunit beta-4	3.93069	Q7M729	SCN4B
TRINITY_DN127247_c0_g2_i4	DN127247	c0	Probable phosphatase phospho1	3.92463	Q6DBV4	PHOP1
TRINITY_DN121163_c1_g1_i3	DN121163	c1	Sphingosine 1-phosphate receptor 1	3.91897	Q9DDK4	S1PR1
TRINITY_DN127247_c0_g2_i1	DN127247	c0	Probable phosphatase phospho1	3.91589	Q6DBV4	PHOP1
TRINITY_DN118246_c7_g6_i3	DN118246	c7	Interleukin-1 receptor accessory protein	3.91187	Q9NPH3	IL1AP
TRINITY_DN219119_c0_g1_i1	DN219119	c0	Cell division cycle protein 20 homolog B	3.90542	Q86Y33	CD20B
TRINITY_DN126678_c7_g1_i4	DN126678	c7	CapZ-interacting protein	3.89571	Q3UZA1	CPZIP
TRINITY_DN122547_c1_g2_i3	DN122547	c1	Endothelial lipase	3.89476	Q9Y5X9	LIPE
TRINITY_DN122628_c1_g2_i1	DN122628	c1	Arginase-2, mitochondrial	3.89353	Q58DL1	ARGI2
TRINITY_DN119646_c0_g1_i7	DN119646	c0	Zinc transporter ZIP12	3.88556	Q5FWH7	S39AC
TRINITY_DN125343_c2_g3_i2	DN125343	c2	Protein FAM160B1	3.88396	Q5W0V3	F16B1
TRINITY_DN120059_c1_g4_i4	DN120059	c1	Butyrophilin subfamily 1 member A1	3.87668	P18892	BT1A1
TRINITY_DN127106_c1_g1_i9	DN127106	c1	EMILIN-1	3.87146	Q9Y6C2	EMIL1
TRINITY_DN114991_c1_g3_i1	DN114991	c1	Krueppel-like factor 9	3.8562	Q13886	KLF9
TRINITY_DN129198_c3_g3_i1	DN129198	c3	Basic leucine zipper transcriptional factor ATF-like	3.85576	F1QW76	BATF
TRINITY_DN119941_c4_g2_i2	DN119941	c4	Retrotransposon-like protein 1	3.84974	Q52QI2	RTL1
TRINITY_DN123641_c5_g1_i2	DN123641	c5	Renin receptor	3.84523	Q6AXS4	RENR
TRINITY_DN129440_c0_g1_i1	DN129440	c0	Phosphatidylinositol-binding clathrin assembly protein	3.84437	Q7M6Y3	PICAL
TRINITY_DN109595_c2_g1_i2	DN109595	c2	E3 ubiquitin/ISG15 ligase TRIM25	3.83955	Q14258	TRI25
TRINITY_DN113930_c0_g2_i5	DN113930	c0	S-formylglutathione hydrolase	3.8378	P10768	ESTD
TRINITY_DN87212_c0_g1_i1	DN87212	c0	Pentraxin-related protein PTX3	3.83717	P26022	PTX3
TRINITY_DN118595_c5_g2_i11	DN118595	c5	Programmed cell death 1 ligand 1	3.81894	Q9NZQ7	PD1L1
TRINITY_DN128231_c6_g1_i10	DN128231	c6	Complement component C7	3.81612	Q9TUQ3	CO7
TRINITY_DN112243_c0_g1_i3	DN112243	c0	Cytokine-inducible SH2-containing protein	3.81026	Q9PW70	CISH
TRINITY_DN127961_c1_g1_i1	DN127961	c1	Transposable element Tcb1 transposase	3.80853	P35072	TCB1
TRINITY_DN118595_c5_g2_i14	DN118595	c5	Programmed cell death 1 ligand 1	3.80503	Q9NZQ7	PD1L1
TRINITY_DN126375_c6_g2_i2	DN126375	c6	Mu-type opioid receptor	3.8029	Q95M54	OPRM
TRINITY_DN120597_c5_g2_i1	DN120597	c5	Cullin-4B	3.79839	Q13620	CUL4B
TRINITY_DN114303_c0_g2_i1	DN114303	c0	Plasminogen activator inhibitor 1	3.78932	P20961	PAI1
TRINITY_DN122401_c0_g4_i2	DN122401	c0	Complement C1q-like protein 4	3.78902	Q4ZJM9	C1QL4
TRINITY_DN130112_c7_g4_i1	DN130112	c7	Heat shock protein HSP 90-alpha	3.7878	P07901	HS90A
TRINITY_DN120059_c1_g4_i7	DN120059	c1	Butyrophilin subfamily 1 member A1	3.78714	P18892	BT1A1
TRINITY_DN128750_c0_g1_i1	DN128750	c0	Thrombospondin-1	3.76659	Q28178	TSP1
TRINITY_DN130044_c0_g3_i23	DN130044	c0	Metalloreductase STEAP4	3.76603	Q687X5	STEA4
TRINITY_DN130044_c0_g3_i11	DN130044	c0	Metalloreductase STEAP4	3.76498	Q687X5	STEA4
TRINITY_DN128655_c3_g3_i2	DN128655	c3	Transposon Ty3-I Gag-Pol polyprotein	3.75969	Q7LHG5	YI31B
TRINITY_DN120776_c2_g1_i6	DN120776	c2	Tumor necrosis factor receptor superfamily member 11B	3.75869	O00300	TR11B
TRINITY_DN114991_c1_g3_i8	DN114991	c1	Krueppel-like factor 9	3.74999	Q13886	KLF9
TRINITY_DN118403_c0_g5_i9	DN118403	c0	cAMP-specific 3',5'-cyclic phosphodiesterase 4A	3.74737	P54748	PDE4A
TRINITY_DN124294_c0_g1_i5	DN124294	c0	Serine/threonine-protein kinase pim-1	3.72847	Q95LJ0	PIM1
TRINITY_DN123438_c0_g2_i1	DN123438	c0	Leukemia inhibitory factor receptor	3.72846	Q5XNR9	LIFR
TRINITY_DN116600_c1_g2_i1	DN116600	c1	Interphotoreceptor matrix proteoglycan 2	3.72683	Q1XI86	IMPG2
TRINITY_DN115906_c2_g2_i3	DN115906	c2	Ubiquitin domain-containing protein 2	3.72137	Q6DG43	UBTD2
TRINITY_DN130623_c0_g1_i2	DN130623	c0	Dyslexia-associated protein KIAA0319-like protein	3.71522	Q8IZA0	K319L
TRINITY_DN127215_c3_g3_i7	DN127215	c3	Hemicentin-2	3.71415	A2AJ76	HMCN2
TRINITY_DN122977_c3_g2_i8	DN122977	c3	Diacylglycerol O-acyltransferase 1	3.70825	Q8MK44	DGAT1
TRINITY_DN114041_c0_g2_i9	DN114041	c0	Free fatty acid receptor 2	3.69653	Q8VCK6	FFAR2
TRINITY_DN111220_c0_g1_i1	DN111220	c0	Ceruloplasmin	3.69311	P00450	CERU
TRINITY_DN129714_c3_g1_i1	DN129714	c3	Rho guanine nucleotide exchange factor 6	3.68153	Q5ZLR6	ARHG6
TRINITY_DN128173_c0_g3_i7	DN128173	c0	Dual specificity protein phosphatase 1	3.67429	Q64623	DUS1
TRINITY_DN125536_c7_g1_i19	DN125536	c7	Guanine deaminase	3.67369	Q9Y2T3	GUAD
TRINITY_DN129391_c1_g1_i9	DN129391	c1	Probable ATP-dependent RNA helicase DDX17	3.66786	Q92841	DDX17
TRINITY_DN127318_c2_g2_i2	DN127318	c2	UTP--glucose-1-phosphate uridylyltransferase	3.66782	Q91ZJ5	UGPA
TRINITY_DN128444_c0_g1_i1	DN128444	c0	Dermatan-sulfate epimerase	3.65874	Q9UL01	DSE
TRINITY_DN129264_c1_g1_i4	DN129264	c1	Gamma-aminobutyric acid type B receptor subunit 2	3.65782	O88871	GABR2
TRINITY_DN117826_c6_g1_i3	DN117826	c6	Gliomedin	3.65618	Q6ZMI3	GLDN
TRINITY_DN120373_c2_g4_i5	DN120373	c2	UDP-N-acetylglucosamine--dolichyl-phosphate N-acetylglucosaminephosphotransferase	3.65263	Q9H3H5	GPT
TRINITY_DN126575_c1_g1_i13	DN126575	c1	Transmembrane protein 100	3.65056	Q9NV29	TM100
TRINITY_DN122295_c0_g1_i1	DN122295	c0	Cholesterol 25-hydroxylase-like protein	3.6474	Q5PRC0	CH25H
TRINITY_DN123369_c1_g1_i14	DN123369	c1	Leukocyte cell-derived chemotaxin-2	3.63795	O88803	LECT2
TRINITY_DN121163_c1_g1_i4	DN121163	c1	Sphingosine 1-phosphate receptor 1	3.63573	Q9DDK4	S1PR1
TRINITY_DN131390_c5_g13_i3	DN131390	c5	CD276 antigen homolog	3.62964	Q68EV1	CD276
TRINITY_DN126254_c5_g3_i2	DN126254	c5	DnaJ homolog subfamily B member 5	3.62402	Q5BIP8	DNJB5
TRINITY_DN129318_c2_g2_i7	DN129318	c2	Collagen alpha-4(VI) chain	3.62152	A2AX52	CO6A4
TRINITY_DN128893_c2_g1_i3	DN128893	c2	Merlin	3.61214	P59750	MERL
TRINITY_DN128893_c2_g1_i4	DN128893	c2	Merlin	3.58878	P59750	MERL
TRINITY_DN131145_c5_g4_i1	DN131145	c5	Nuclease-sensitive element-binding protein 1	3.58705	P67809	YBOX1
TRINITY_DN130509_c2_g1_i2	DN130509	c2	Acyl-coenzyme A synthetase ACSM3, mitochondrial	3.58299	Q53FZ2	ACSM3
TRINITY_DN123795_c2_g1_i2	DN123795	c2	Thyrotroph embryonic factor	3.58198	P97516	TEF
TRINITY_DN128108_c1_g2_i2	DN128108	c1	5-aminolevulinate synthase, nonspecific, mitochondrial	3.5749	P43091	HEM1
TRINITY_DN114739_c0_g3_i7	DN114739	c0	Monocarboxylate transporter 4	3.5707	P57788	MOT4
TRINITY_DN123795_c2_g1_i4	DN123795	c2	Thyrotroph embryonic factor	3.57008	P97516	TEF
TRINITY_DN127567_c2_g10_i2	DN127567	c2	Aldose reductase	3.56585	P16116	ALDR
TRINITY_DN113486_c0_g1_i1	DN113486	c0	Protein AF1q	3.55876	A3KQS5	AF1Q
TRINITY_DN116965_c6_g1_i1	DN116965	c6	Activin receptor type-1C	3.55271	P70539	ACV1C
TRINITY_DN123354_c3_g2_i2	DN123354	c3	ETS translocation variant 1	3.5523	P50549	ETV1
TRINITY_DN112876_c2_g1_i1	DN112876	c2	Disco-interacting protein 2 homolog C	3.54898	Q9Y2E4	DIP2C
TRINITY_DN130112_c7_g2_i7	DN130112	c7	Heat shock protein HSP 90-alpha	3.54773	P07901	HS90A
TRINITY_DN131089_c3_g7_i9	DN131089	c3	Insulin-degrading enzyme	3.53423	Q24K02	IDE
TRINITY_DN109398_c0_g1_i1	DN109398	c0	Tumor necrosis factor alpha-induced protein 2	3.52694	Q03169	TNAP2
TRINITY_DN123354_c2_g1_i5	DN123354	c2	ETS translocation variant 1	3.52299	P50549	ETV1
TRINITY_DN120204_c3_g1_i5	DN120204	c3	DNA helicase MCM8	3.52227	I0IUP3	MCM8
TRINITY_DN115500_c0_g1_i2	DN115500	c0	CMRF35-like molecule 3	3.52223	Q6SJQ5	CLM3
TRINITY_DN117346_c10_g2_i2	DN117346	c10	Mitochondrial enolase superfamily member 1	3.52078	Q7L5Y1	ENOF1
TRINITY_DN126017_c0_g1_i1	DN126017	c0	TNF receptor-associated factor 3	3.51981	Q60803	TRAF3
TRINITY_DN130789_c0_g5_i4	DN130789	c0	OX-2 membrane glycoprotein	3.50396	P41217	OX2G
TRINITY_DN124472_c0_g1_i1	DN124472	c0	Matrix metalloproteinase-14	3.50054	Q10739	MMP14
TRINITY_DN124053_c1_g1_i9	DN124053	c1	Insulin-like growth factor-binding protein 3	3.48573	P17936	IBP3
TRINITY_DN113413_c2_g1_i1	DN113413	c2	Heparan sulfate glucosamine 3-O-sulfotransferase 1	3.48399	O14792	HS3S1
TRINITY_DN117905_c0_g1_i8	DN117905	c0	Cyclic AMP-dependent transcription factor ATF-3	3.48042	Q60765	ATF3
TRINITY_DN109821_c0_g3_i3	DN109821	c0	Butyrophilin-like protein 10	3.47306	Q9JK39	BTNLA
TRINITY_DN130037_c0_g3_i5	DN130037	c0	A disintegrin and metalloproteinase with thrombospondin motifs 1	3.47296	Q9WUQ1	ATS1
TRINITY_DN127265_c6_g1_i1	DN127265	c6	UMP-CMP kinase	3.46689	Q7ZWE9	KCY
TRINITY_DN130353_c2_g1_i11	DN130353	c2	Heat shock 70 kDa protein 4	3.46461	Q61316	HSP74
TRINITY_DN128972_c2_g1_i14	DN128972	c2	B-cell lymphoma 3 protein	3.46234	P20749	BCL3
TRINITY_DN115169_c0_g1_i2	DN115169	c0	Serine/threonine-protein kinase pim-2	3.45905	Q9YHZ5	PIM2
TRINITY_DN127215_c3_g3_i12	DN127215	c3	Hemicentin-2	3.45882	A2AJ76	HMCN2
TRINITY_DN119110_c7_g1_i1	DN119110	c7	Phosphatidylcholine:ceramide cholinephosphotransferase 1	3.45666	Q86VZ5	SMS1
TRINITY_DN119147_c2_g4_i1	DN119147	c2	Aprataxin and PNK-like factor	3.43599	Q8IW19	APLF
TRINITY_DN113561_c0_g1_i10	DN113561	c0	C-C motif chemokine 19	3.43534	O70460	CCL19
TRINITY_DN118677_c0_g2_i11	DN118677	c0	Perilipin-2	3.43095	Q9TUM6	PLIN2
TRINITY_DN115406_c0_g2_i2	DN115406	c0	LIM domain and actin-binding protein 1	3.42429	Q9UHB6	LIMA1
TRINITY_DN100361_c0_g1_i1	DN100361	c0	Pleckstrin homology domain-containing family N member 1	3.42279	Q494U1	PKHN1
TRINITY_DN169578_c0_g1_i1	DN169578	c0	Vasotocin-neurophysin VT 1	3.42162	P16041	NEU3
TRINITY_DN131034_c3_g1_i2	DN131034	c3	cAMP-specific 3',5'-cyclic phosphodiesterase 4A	3.4147	P54748	PDE4A
TRINITY_DN125536_c7_g1_i12	DN125536	c7	Guanine deaminase	3.41007	Q9Y2T3	GUAD
TRINITY_DN130167_c5_g2_i2	DN130167	c5	Calsyntenin-1	3.39632	Q6Q0N0	CSTN1
TRINITY_DN112323_c1_g1_i5	DN112323	c1	Lysozyme C II	3.39408	P11941	LYSC2
TRINITY_DN130044_c0_g3_i2	DN130044	c0	Metalloreductase STEAP4	3.38331	Q687X5	STEA4
TRINITY_DN130044_c0_g3_i1	DN130044	c0	Metalloreductase STEAP4	3.38276	Q687X5	STEA4
TRINITY_DN117456_c0_g1_i5	DN117456	c0	Protein C-ets-2	3.38245	P10157	ETS2
TRINITY_DN124472_c1_g1_i1	DN124472	c1	Matrix metalloproteinase-14	3.3811	Q10739	MMP14
TRINITY_DN120204_c3_g1_i2	DN120204	c3	DNA helicase MCM8	3.36892	I0IUP3	MCM8
TRINITY_DN127106_c1_g1_i8	DN127106	c1	EMILIN-1	3.36795	Q9Y6C2	EMIL1
TRINITY_DN118683_c2_g1_i4	DN118683	c2	E3 ubiquitin/ISG15 ligase TRIM25	3.36699	Q61510	TRI25
TRINITY_DN113234_c1_g1_i1	DN113234	c1	Structure-specific endonuclease subunit slx1	3.3555	Q0IH86	SLX1
TRINITY_DN120776_c2_g1_i3	DN120776	c2	Tumor necrosis factor receptor superfamily member 11B	3.34903	O00300	TR11B
TRINITY_DN128925_c3_g1_i4	DN128925	c3	Ras and Rab interactor 1	3.33586	P97680	RIN1
TRINITY_DN123757_c0_g2_i5	DN123757	c0	C-X-C chemokine receptor type 1	3.32897	P21109	CXCR1
TRINITY_DN126460_c7_g6_i1	DN126460	c7	Potassium-transporting ATPase alpha chain 1	3.32465	P20648	ATP4A
TRINITY_DN119646_c0_g1_i11	DN119646	c0	Zinc transporter ZIP12	3.31569	Q5FWH7	S39AC
TRINITY_DN123894_c2_g2_i1	DN123894	c2	Uracil phosphoribosyltransferase homolog	3.31075	Q6NYU7	UPP
TRINITY_DN128602_c3_g2_i5	DN128602	c3	Disintegrin and metalloproteinase domain-containing protein 28	3.30872	Q9UKQ2	ADA28
TRINITY_DN124472_c1_g1_i3	DN124472	c1	Matrix metalloproteinase-14	3.30639	Q10739	MMP14
TRINITY_DN114680_c1_g3_i7	DN114680	c1	Metalloproteinase inhibitor 2	3.30281	Q9TTY1	TIMP2
TRINITY_DN117393_c4_g2_i1	DN117393	c4	28S ribosomal protein S2, mitochondrial	3.30271	Q924T2	RT02
TRINITY_DN123757_c0_g3_i1	DN123757	c0	C-X-C chemokine receptor type 1	3.30034	P21109	CXCR1
TRINITY_DN126797_c4_g2_i1	DN126797	c4	Cobra venom factor	3.30033	Q91132	VCO3
TRINITY_DN119770_c2_g1_i1	DN119770	c2	Leukotriene B4 receptor 1	3.2977	Q15722	LT4R1
TRINITY_DN120190_c2_g3_i3	DN120190	c2	Coenzyme Q-binding protein COQ10 homolog B, mitochondrial	3.29392	Q6GNP0	CQ10B
TRINITY_DN115576_c0_g2_i1	DN115576	c0	Transcription cofactor vestigial-like protein 2	3.28826	Q8N8G2	VGLL2
TRINITY_DN116929_c9_g12_i5	DN116929	c9	Probable RNA-directed DNA polymerase from transposon X-element	3.28494	Q9NBX4	RTXE
TRINITY_DN126024_c2_g1_i2	DN126024	c2	Metalloproteinase inhibitor 2	3.28205	Q60453	TIMP2
TRINITY_DN125536_c7_g1_i15	DN125536	c7	Guanine deaminase	3.269	Q9Y2T3	GUAD
TRINITY_DN119708_c5_g1_i3	DN119708	c5	Cationic trypsin-3	3.26292	P08426	TRY3
TRINITY_DN114991_c1_g3_i4	DN114991	c1	Krueppel-like factor 9	3.26255	Q13886	KLF9
TRINITY_DN119079_c1_g1_i1	DN119079	c1	Protein canopy homolog 3	3.26076	A3KNS2	CNPY3
TRINITY_DN52166_c0_g2_i1	DN52166	c0	Gastrotropin	3.25972	P51161	FABP6
TRINITY_DN121255_c0_g2_i1	DN121255	c0	Cathepsin L	3.25186	Q95029	CATL
TRINITY_DN124967_c1_g1_i1	DN124967	c1	Forkhead box protein F1	3.25088	A1L1S5	FOXF1
TRINITY_DN127247_c0_g2_i10	DN127247	c0	Probable phosphatase phospho1	3.24835	Q6DBV4	PHOP1
TRINITY_DN128417_c1_g4_i2	DN128417	c1	Protein c-ets-1-B	3.24621	P18756	ETS1B
TRINITY_DN128417_c1_g4_i3	DN128417	c1	Protein c-ets-1-B	3.23802	P18756	ETS1B
TRINITY_DN128893_c2_g1_i5	DN128893	c2	Merlin	3.23596	P59750	MERL
TRINITY_DN131772_c6_g1_i2	DN131772	c6	Phosphoinositide 3-kinase regulatory subunit 5	3.23264	Q5ZIB8	PIRK5
TRINITY_DN128602_c2_g1_i10	DN128602	c2	Disintegrin and metalloproteinase domain-containing protein 28	3.21307	Q9UKQ2	ADA28
TRINITY_DN128515_c0_g2_i4	DN128515	c0	Phosphoinositide 3-kinase regulatory subunit 6	3.17642	Q5UE93	PI3R6
TRINITY_DN124294_c0_g1_i9	DN124294	c0	Serine/threonine-protein kinase pim-1	3.16767	Q95LJ0	PIM1
TRINITY_DN116187_c0_g3_i2	DN116187	c0	Cysteine/serine-rich nuclear protein 2	3.1676	Q9H175	CSRN2
TRINITY_DN124670_c9_g1_i1	DN124670	c9	60S ribosomal protein L36a	3.15946	P61486	RL36A
TRINITY_DN118762_c2_g1_i2	DN118762	c2	F-box only protein 31	3.1579	Q0D2D2	FBX31
TRINITY_DN118260_c0_g4_i4	DN118260	c0	Serine incorporator 1	3.14936	Q9QZI8	SERC1
TRINITY_DN118825_c2_g1_i2	DN118825	c2	NADH dehydrogenase [ubiquinone] iron-sulfur protein 2, mitochondrial	3.1482	Q641Y2	NDUS2
TRINITY_DN124472_c1_g1_i4	DN124472	c1	Matrix metalloproteinase-14	3.14394	Q10739	MMP14
TRINITY_DN123795_c2_g2_i1	DN123795	c2	Thyrotroph embryonic factor	3.14289	P97516	TEF
TRINITY_DN118136_c0_g1_i4	DN118136	c0	Uncharacterized protein KIAA0247	3.14173	Q92537	K0247
TRINITY_DN126581_c0_g2_i1	DN126581	c0	Suppressor of cytokine signaling 1	3.1396	O15524	SOCS1
TRINITY_DN120549_c0_g2_i1	DN120549	c0	E3 ubiquitin-protein ligase znrf1	3.13727	Q6P4U6	ZNRF1
TRINITY_DN116181_c0_g1_i4	DN116181	c0	Claudin-1	3.13205	Q6L708	CLD1
TRINITY_DN131414_c3_g2_i1	DN131414	c3	Nucleobindin-2	3.12905	Q9JI85	NUCB2
TRINITY_DN129471_c2_g1_i8	DN129471	c2	Branched-chain-amino-acid aminotransferase, cytosolic	3.12782	Q9GKM4	BCAT1
TRINITY_DN125937_c0_g1_i1	DN125937	c0	Signal transducer and activator of transcription 1	3.11428	Q764M5	STAT1
TRINITY_DN129634_c4_g1_i1	DN129634	c4	Uncharacterized protein C11orf57	3.11395	Q6ZUT1	CK057
TRINITY_DN116181_c0_g1_i2	DN116181	c0	Claudin-1	3.11123	Q6L708	CLD1
TRINITY_DN113573_c0_g1_i2	DN113573	c0	Arylsulfatase J	3.10993	Q5FYB0	ARSJ
TRINITY_DN114680_c1_g3_i1	DN114680	c1	Metalloproteinase inhibitor 2	3.10489	Q9TTY1	TIMP2
TRINITY_DN108176_c0_g1_i1	DN108176	c0	Peptidase inhibitor 16	3.09103	Q9ET66	PI16
TRINITY_DN127106_c1_g1_i6	DN127106	c1	EMILIN-1	3.08844	Q9Y6C2	EMIL1
TRINITY_DN119384_c0_g1_i1	DN119384	c0	E3 SUMO-protein ligase PIAS4	3.08621	Q9JM05	PIAS4
TRINITY_DN127217_c1_g1_i1	DN127217	c1	Palmitoyltransferase ZDHHC15	3.07949	Q96MV8	ZDH15
TRINITY_DN118323_c0_g1_i4	DN118323	c0	Calcium-binding mitochondrial carrier protein SCaMC-2	3.07482	A2ASZ8	SCMC2
TRINITY_DN118474_c3_g1_i1	DN118474	c3	UPF0556 protein C19orf10 homolog	3.06498	Q9CPT4	CS010
TRINITY_DN130353_c2_g1_i12	DN130353	c2	Heat shock 70 kDa protein 4	3.06489	Q61316	HSP74
TRINITY_DN99879_c0_g1_i1	DN99879	c0	Draxin-B	3.06294	B5X1Q3	DRXIB
TRINITY_DN118429_c3_g3_i5	DN118429	c3	Prostamide/prostaglandin F synthase	3.05692	B5X9L9	PGFS
TRINITY_DN126636_c2_g1_i2	DN126636	c2	Filamin-A	3.05613	Q8BTM8	FLNA
TRINITY_DN119370_c0_g1_i2	DN119370	c0	Fibulin-5	3.05215	Q9WVH8	FBLN5
TRINITY_DN124596_c1_g1_i3	DN124596	c1	Homeobox and leucine zipper protein Homez	3.04979	Q8K3E9	HOMEZ
TRINITY_DN127217_c3_g1_i3	DN127217	c3	Palmitoyltransferase ZDHHC15	3.0493	Q96MV8	ZDH15
TRINITY_DN108134_c0_g1_i4	DN108134	c0	Protein EVI2A	3.04604	P20934	EVI2A
TRINITY_DN119376_c0_g1_i1	DN119376	c0	AH receptor-interacting protein	3.04468	Q7YRC1	AIP
TRINITY_DN122295_c0_g2_i1	DN122295	c0	Cholesterol 25-hydroxylase-like protein	3.03778	Q5PRC0	CH25H
TRINITY_DN108806_c0_g1_i3	DN108806	c0	Cytochrome c	3.03556	Q6IQM2	CYC
TRINITY_DN130465_c3_g6_i1	DN130465	c3	PDZ domain-containing protein 8	3.03246	Q8NEN9	PDZD8
TRINITY_DN121262_c1_g1_i2	DN121262	c1	Integrin beta-3	3.0201	O54890	ITB3
TRINITY_DN119449_c8_g1_i4	DN119449	c8	Acetyl-CoA carboxylase	3.01727	P11029	ACAC
TRINITY_DN120658_c2_g1_i6	DN120658	c2	Inverted formin-2	3.01624	Q27J81	INF2
TRINITY_DN127217_c3_g1_i2	DN127217	c3	Palmitoyltransferase ZDHHC15	3.01544	Q96MV8	ZDH15
TRINITY_DN120956_c0_g2_i1	DN120956	c0	P2X purinoceptor 4	3.00779	Q99571	P2RX4
TRINITY_DN115784_c7_g6_i2	DN115784	c7	Transcription factor BTF3 homolog 4	3.00356	Q6PC91	BT3L4
TRINITY_DN119823_c2_g1_i4	DN119823	c2	Complement C1q-like protein 2	2.99794	Q7Z5L3	C1QL2
TRINITY_DN129036_c2_g2_i3	DN129036	c2	Ornithine decarboxylase 1	2.98254	P27120	DCOR1
TRINITY_DN126874_c0_g1_i14	DN126874	c0	Hypoxia up-regulated protein 1	2.97687	Q7ZUW2	HYOU1
TRINITY_DN130167_c5_g2_i3	DN130167	c5	Calsyntenin-1	2.97093	Q6Q0N0	CSTN1
TRINITY_DN123757_c0_g2_i6	DN123757	c0	C-X-C chemokine receptor type 1	2.9658	P21109	CXCR1
TRINITY_DN124851_c1_g6_i2	DN124851	c1	Baculoviral IAP repeat-containing protein 2	2.95978	Q13490	BIRC2
TRINITY_DN113141_c0_g1_i1	DN113141	c0	Cathepsin S	2.95773	O70370	CATS
TRINITY_DN123757_c0_g2_i4	DN123757	c0	C-X-C chemokine receptor type 1	2.94836	P21109	CXCR1
TRINITY_DN127910_c2_g4_i1	DN127910	c2	Integrin beta-3	2.9432	P05106	ITB3
TRINITY_DN123643_c0_g1_i1	DN123643	c0	Chemokine-like receptor 1	2.94186	P97468	CML1
TRINITY_DN124814_c8_g2_i6	DN124814	c8	Beta-crystallin S-1	2.93371	P48646	CRBS1
TRINITY_DN118196_c0_g1_i6	DN118196	c0	Interleukin-8	2.92115	P08317	IL8
TRINITY_DN126187_c3_g2_i5	DN126187	c3	Amidophosphoribosyltransferase	2.91248	Q06203	PUR1
TRINITY_DN121042_c1_g1_i7	DN121042	c1	ATP-dependent RNA helicase DBP2	2.90978	A5DL80	DBP2
TRINITY_DN124075_c4_g2_i9	DN124075	c4	TNFAIP3-interacting protein 2	2.89995	Q99JG7	TNIP2
TRINITY_DN113687_c0_g9_i1	DN113687	c0	Fibronectin	2.89115	P11722	FINC
TRINITY_DN126545_c4_g2_i1	DN126545	c4	Nucleolar complex protein 2 homolog	2.88873	Q9WV70	NOC2L
TRINITY_DN126439_c4_g1_i6	DN126439	c4	GTPase IMAP family member 2	2.88774	Q9UG22	GIMA2
TRINITY_DN130051_c9_g1_i22	DN130051	c9	Transferrin receptor protein 1	2.88115	Q9GLD3	TFR1
TRINITY_DN123085_c0_g1_i4	DN123085	c0	UTP--glucose-1-phosphate uridylyltransferase	2.87812	Q16851	UGPA
TRINITY_DN118677_c0_g2_i5	DN118677	c0	Perilipin-2	2.87441	Q9TUM6	PLIN2
TRINITY_DN129199_c3_g1_i1	DN129199	c3	C-terminal-binding protein 2	2.87003	Q9W758	CTBP2
TRINITY_DN129917_c3_g1_i1	DN129917	c3	Leucine-rich repeat-containing protein 16B	2.86742	Q8ND23	LR16B
TRINITY_DN128328_c4_g3_i1	DN128328	c4	Cyclic nucleotide-gated cation channel beta-1	2.86622	Q28181	CNGB1
TRINITY_DN126629_c5_g7_i1	DN126629	c5	Transposable element Tc1 transposase	2.86596	P03934	TC1A
TRINITY_DN118182_c0_g1_i1	DN118182	c0	Protein tyrosine phosphatase type IVA 3	2.86487	A2VDT1	TP4A3
TRINITY_DN126369_c0_g2_i5	DN126369	c0	Mitogen-activated protein kinase kinase kinase MLT	2.85687	Q9NYL2	MLTK
TRINITY_DN110196_c0_g1_i1	DN110196	c0	BTB/POZ domain-containing protein KCTD20	2.85671	Q7Z5Y7	KCD20
TRINITY_DN120956_c0_g1_i10	DN120956	c0	P2X purinoceptor 4	2.85412	Q99571	P2RX4
TRINITY_DN128921_c1_g5_i3	DN128921	c1	ATP-binding cassette sub-family F member 3	2.85356	Q9NUQ8	ABCF3
TRINITY_DN126024_c1_g1_i1	DN126024	c1	Metalloproteinase inhibitor 2	2.84763	Q60453	TIMP2
TRINITY_DN123643_c0_g1_i4	DN123643	c0	Chemokine-like receptor 1	2.84412	P97468	CML1
TRINITY_DN118621_c1_g2_i2	DN118621	c1	60 kDa heat shock protein, mitochondrial	2.84123	P63039	CH60
TRINITY_DN118403_c0_g5_i20	DN118403	c0	cAMP-specific 3',5'-cyclic phosphodiesterase 4A	2.83706	P54748	PDE4A
TRINITY_DN124110_c6_g1_i1	DN124110	c6	Ig kappa chain V-II region TEW	2.83281	P01617	KV204
TRINITY_DN118677_c0_g2_i21	DN118677	c0	Perilipin-2	2.83083	Q9TUM6	PLIN2
TRINITY_DN114978_c3_g9_i3	DN114978	c3	G-protein-signaling modulator 1	2.83064	Q9R080	GPSM1
TRINITY_DN130051_c9_g1_i14	DN130051	c9	Transferrin receptor protein 1	2.82891	Q9GLD3	TFR1
TRINITY_DN130903_c5_g3_i1	DN130903	c5	Intercellular adhesion molecule 1	2.82857	Q00238	ICAM1
TRINITY_DN128550_c1_g1_i1	DN128550	c1	Protein virilizer homolog	2.82852	Q69YN4	VIR
TRINITY_DN113561_c0_g1_i3	DN113561	c0	C-C motif chemokine 19	2.82542	O70460	CCL19
TRINITY_DN130051_c9_g1_i4	DN130051	c9	Transferrin receptor protein 1	2.82486	Q9GLD3	TFR1
TRINITY_DN120956_c0_g3_i1	DN120956	c0	P2X purinoceptor 4	2.8234	Q99571	P2RX4
TRINITY_DN129331_c0_g2_i3	DN129331	c0	Annexin A6	2.82102	P79134	ANXA6
TRINITY_DN119972_c1_g2_i8	DN119972	c1	C-C chemokine receptor type 9	2.81929	Q9WUT7	CCR9
TRINITY_DN119605_c4_g5_i1	DN119605	c4	Exosome complex component RRP45	2.81432	Q3SWZ4	EXOS9
TRINITY_DN127530_c2_g2_i2	DN127530	c2	Cellular tumor antigen p53	2.80581	P25035	P53
TRINITY_DN125534_c5_g1_i3	DN125534	c5	Centromere protein L	2.80135	Q6DRD4	CENPL
TRINITY_DN111833_c0_g1_i3	DN111833	c0	Glutathione-specific gamma-glutamylcyclotransferase 1	2.79795	Q5SPB6	CHAC1
TRINITY_DN88328_c0_g1_i1	DN88328	c0	Phytanoyl-CoA hydroxylase-interacting protein	2.78787	Q8K0S0	PHYIP
TRINITY_DN115693_c0_g1_i1	DN115693	c0	C-C motif chemokine 2	2.78268	P52203	CCL2
TRINITY_DN121350_c11_g6_i7	DN121350	c11	CD81 antigen	2.77577	Q62745	CD81
TRINITY_DN123106_c3_g1_i1	DN123106	c3	SET and MYND domain-containing protein 4	2.76742	Q5R5X9	SMYD4
TRINITY_DN114512_c0_g1_i7	DN114512	c0	Probable ATP-dependent RNA helicase DDX5	2.76626	Q5R4I9	DDX5
TRINITY_DN120956_c0_g1_i9	DN120956	c0	P2X purinoceptor 4	2.76412	Q99571	P2RX4
TRINITY_DN123795_c2_g1_i8	DN123795	c2	Thyrotroph embryonic factor	2.76316	P97516	TEF
TRINITY_DN128569_c0_g3_i2	DN128569	c0	Growth factor receptor-bound protein 10	2.76116	Q13322	GRB10
TRINITY_DN105161_c0_g1_i1	DN105161	c0	EMILIN-2	2.75841	Q8K482	EMIL2
TRINITY_DN119841_c1_g2_i2	DN119841	c1	Sarcoplasmic/endoplasmic reticulum calcium ATPase 1	2.7547	P70083	AT2A1
TRINITY_DN119748_c2_g6_i2	DN119748	c2	Caldesmon	2.75191	Q05682	CALD1
TRINITY_DN125041_c5_g2_i5	DN125041	c5	Calcium-binding mitochondrial carrier protein SCaMC-2	2.749	Q7ZYD5	SCMC2
TRINITY_DN117425_c4_g2_i1	DN117425	c4	C3a anaphylatoxin chemotactic receptor	2.74664	Q2WED0	C3AR
TRINITY_DN123882_c4_g1_i2	DN123882	c4	Acetylcholinesterase 1	2.74519	P38433	ACE1
TRINITY_DN124110_c4_g2_i2	DN124110	c4	Ig kappa chain V-II region TEW	2.74401	P01617	KV204
TRINITY_DN117114_c0_g4_i2	DN117114	c0	N-alpha-acetyltransferase 15, NatA auxiliary subunit	2.73543	Q9BXJ9	NAA15
TRINITY_DN129714_c6_g1_i1	DN129714	c6	Rho guanine nucleotide exchange factor 6	2.72953	Q5ZLR6	ARHG6
TRINITY_DN118891_c9_g1_i1	DN118891	c9	Calbindin	2.72583	P04354	CALB1
TRINITY_DN128731_c1_g6_i1	DN128731	c1	Transposable element Tcb1 transposase	2.72413	P35072	TCB1
TRINITY_DN129331_c0_g3_i2	DN129331	c0	Annexin A6	2.72372	P79134	ANXA6
TRINITY_DN129331_c0_g3_i1	DN129331	c0	Annexin A6	2.72108	P79134	ANXA6
TRINITY_DN122827_c4_g3_i7	DN122827	c4	28S ribosomal protein S18c, mitochondrial	2.71212	Q9Y3D5	RT18C
TRINITY_DN114964_c4_g5_i1	DN114964	c4	Nucleoporin NUP188 homolog	2.71165	Q5SRE5	NU188
TRINITY_DN129264_c1_g1_i16	DN129264	c1	Gamma-aminobutyric acid type B receptor subunit 2	2.70948	O88871	GABR2
TRINITY_DN124796_c5_g1_i3	DN124796	c5	DNA primase small subunit	2.70521	P49642	PRI1
TRINITY_DN118762_c2_g1_i1	DN118762	c2	F-box only protein 31	2.69746	Q0D2D2	FBX31
TRINITY_DN109985_c0_g1_i2	DN109985	c0	EH domain-containing protein 1	2.69636	Q5E9R3	EHD1
TRINITY_DN118445_c1_g2_i2	DN118445	c1	Potassium voltage-gated channel subfamily H member 2	2.69503	Q9PT84	KCNH2
TRINITY_DN130353_c2_g1_i6	DN130353	c2	Heat shock 70 kDa protein 4	2.688	Q61316	HSP74
TRINITY_DN118381_c1_g3_i1	DN118381	c1	ATPase family AAA domain-containing protein 3	2.68728	Q6NVR9	ATAD3
TRINITY_DN127318_c1_g1_i1	DN127318	c1	UTP--glucose-1-phosphate uridylyltransferase	2.67337	Q91ZJ5	UGPA
TRINITY_DN130789_c0_g5_i3	DN130789	c0	OX-2 membrane glycoprotein	2.66954	P41217	OX2G
TRINITY_DN127080_c2_g1_i1	DN127080	c2	S-adenosylmethionine decarboxylase proenzyme	2.65939	P79888	DCAM
TRINITY_DN123882_c4_g2_i1	DN123882	c4	Acetylcholinesterase 1	2.64395	P38433	ACE1
TRINITY_DN119605_c4_g5_i3	DN119605	c4	Exosome complex component RRP45	2.64276	Q3SWZ4	EXOS9
TRINITY_DN118830_c2_g2_i4	DN118830	c2	Vesicle transport protein GOT1B	2.63146	Q9CR60	GOT1B
TRINITY_DN26826_c0_g2_i1	DN26826	c0	Perilipin-2	2.62565	Q9TUM6	PLIN2
TRINITY_DN120784_c0_g1_i1	DN120784	c0	Aminopeptidase N	2.62294	P15684	AMPN
TRINITY_DN113023_c1_g2_i1	DN113023	c1	Zinc transporter ZIP1	2.61604	Q3SYU3	S39A1
TRINITY_DN125233_c2_g1_i2	DN125233	c2	DnaJ homolog subfamily B member 11	2.61279	Q5RAJ6	DJB11
TRINITY_DN106076_c0_g2_i1	DN106076	c0	Mesencephalic astrocyte-derived neurotrophic factor	2.60893	P80513	MANF
TRINITY_DN128789_c1_g1_i1	DN128789	c1	Microphthalmia-associated transcription factor	2.60697	Q08874	MITF
TRINITY_DN114512_c0_g1_i8	DN114512	c0	Probable ATP-dependent RNA helicase DDX5	2.6042	Q5R4I9	DDX5
TRINITY_DN129901_c2_g3_i1	DN129901	c2	Neuronal acetylcholine receptor subunit alpha-7	2.59326	Q866A2	ACHA7
TRINITY_DN118677_c0_g2_i10	DN118677	c0	Perilipin-2	2.5874	Q9TUM6	PLIN2
TRINITY_DN124572_c3_g5_i1	DN124572	c3	T-complex protein 1 subunit gamma	2.58095	Q6P502	TCPG
TRINITY_DN123339_c3_g1_i3	DN123339	c3	Heat shock protein beta-8	2.57849	Q5RAB0	HSPB8
TRINITY_DN117106_c4_g2_i5	DN117106	c4	Diamine acetyltransferase 1	2.5779	Q8AXL1	SAT1
TRINITY_DN129430_c1_g1_i5	DN129430	c1	Tyrosine-protein kinase JAK1	2.57705	Q09178	JAK1
TRINITY_DN130027_c2_g4_i13	DN130027	c2	Disintegrin and metalloproteinase domain-containing protein 12	2.57629	O43184	ADA12
TRINITY_DN128297_c0_g1_i6	DN128297	c0	Selenium-binding protein 1	2.5719	Q6PHD9	SBP1
TRINITY_DN131319_c4_g2_i9	DN131319	c4	ATP-binding cassette sub-family F member 2	2.56718	Q9UG63	ABCF2
TRINITY_DN113670_c0_g2_i1	DN113670	c0	Chemokine-like receptor 1	2.56427	P97468	CML1
TRINITY_DN115572_c4_g5_i1	DN115572	c4	AP-1 complex subunit sigma-1A	2.564	P61967	AP1S1
TRINITY_DN121827_c4_g1_i1	DN121827	c4	CMP-N-acetylneuraminate-beta-galactosamide-alpha-2,3-sialyltransferase 4	2.56082	Q91Y74	SIA4C
TRINITY_DN112323_c1_g1_i1	DN112323	c1	Lysozyme C II	2.5509	P11941	LYSC2
TRINITY_DN131266_c3_g2_i4	DN131266	c3	Heat shock 70 kDa protein 4	2.5466	Q61316	HSP74
TRINITY_DN127099_c0_g2_i15	DN127099	c0	Angiopoietin-related protein 4	2.54547	Q6TMA8	ANGL4
TRINITY_DN124294_c0_g1_i16	DN124294	c0	Serine/threonine-protein kinase pim-1	2.54351	Q95LJ0	PIM1
TRINITY_DN127965_c4_g4_i5	DN127965	c4	60S ribosomal protein L31	2.53779	Q9IA76	RL31
TRINITY_DN119310_c3_g3_i1	DN119310	c3	T-complex protein 1 subunit gamma	2.5339	P50143	TCPG
TRINITY_DN117570_c10_g3_i1	DN117570	c10	MAP3K12-binding inhibitory protein 1	2.53093	Q9NS73	MBIP1
TRINITY_DN122827_c2_g1_i6	DN122827	c2	28S ribosomal protein S18c, mitochondrial	2.52619	Q9Y3D5	RT18C
TRINITY_DN118677_c0_g2_i17	DN118677	c0	Perilipin-2	2.52415	Q9TUM6	PLIN2
TRINITY_DN126397_c0_g4_i6	DN126397	c0	Amyloid beta A4 precursor protein-binding family A member 1	2.52399	Q02410	APBA1
TRINITY_DN128983_c0_g1_i12	DN128983	c0	Aspartate aminotransferase, mitochondrial	2.51948	Q4R559	AATM
TRINITY_DN116201_c0_g2_i1	DN116201	c0	Phosphoserine aminotransferase	2.51846	Q9Y617	SERC
TRINITY_DN119972_c0_g1_i1	DN119972	c0	C-C chemokine receptor type 9	2.5166	Q9WUT7	CCR9
TRINITY_DN128730_c3_g3_i5	DN128730	c3	EH domain-containing protein 1	2.51322	Q641Z6	EHD1
TRINITY_DN122087_c5_g1_i12	DN122087	c5	Leukocyte surface antigen CD53	2.50261	P24485	CD53
TRINITY_DN127730_c4_g1_i2	DN127730	c4	Activin receptor type-1	2.50136	Q90ZK6	ACVR1
TRINITY_DN126269_c4_g5_i7	DN126269	c4	von Willebrand factor A domain-containing protein 1	2.50037	Q6PCB0	VWA1
TRINITY_DN128972_c2_g1_i7	DN128972	c2	B-cell lymphoma 3 protein	2.49778	P20749	BCL3
TRINITY_DN124294_c0_g1_i2	DN124294	c0	Serine/threonine-protein kinase pim-1	2.49211	Q95LJ0	PIM1
TRINITY_DN131223_c2_g3_i1	DN131223	c2	Putative RNA-binding protein 15B	2.4904	Q8NDT2	RB15B
TRINITY_DN128926_c1_g9_i1	DN128926	c1	Aminopeptidase N	2.48454	P97449	AMPN
TRINITY_DN122700_c1_g3_i2	DN122700	c1	cAMP-specific 3',5'-cyclic phosphodiesterase 4B	2.48184	P14646	PDE4B
TRINITY_DN3451_c0_g1_i1	DN3451	c0	Protein ccsmst1	2.47863	Q4G0I0	CSMT1
TRINITY_DN117247_c1_g1_i8	DN117247	c1	Anaphase-promoting complex subunit CDC26	2.4774	Q68EK9	CDC26
TRINITY_DN131217_c2_g1_i1	DN131217	c2	Kinase suppressor of Ras 1	2.47338	Q8IVT5	KSR1
TRINITY_DN122087_c5_g1_i3	DN122087	c5	Leukocyte surface antigen CD53	2.47199	P24485	CD53
TRINITY_DN125346_c5_g2_i1	DN125346	c5	Cytochrome b-245 heavy chain	2.46943	Q61093	CY24B
TRINITY_DN53957_c0_g1_i1	DN53957	c0	Plastin-3	2.46392	P13797	PLST
TRINITY_DN120555_c3_g2_i1	DN120555	c3	tRNA (guanine(26)-N(2))-dimethyltransferase	2.46286	Q3TX08	TRM1
TRINITY_DN121970_c6_g1_i1	DN121970	c6	60 kDa heat shock protein, mitochondrial	2.45834	Q5ZL72	CH60
TRINITY_DN129985_c2_g1_i1	DN129985	c2	Differentially expressed in FDCP 6	2.45632	Q8C2K1	DEFI6
TRINITY_DN128585_c0_g2_i8	DN128585	c0	Leukotriene A-4 hydrolase	2.44709	Q6S9C8	LKHA4
TRINITY_DN130903_c5_g4_i9	DN130903	c5	Intercellular adhesion molecule 1	2.43578	Q00238	ICAM1
TRINITY_DN127450_c4_g2_i1	DN127450	c4	SAM and SH3 domain-containing protein 1	2.43544	P59808	SASH1
TRINITY_DN122700_c1_g1_i1	DN122700	c1	cAMP-specific 3',5'-cyclic phosphodiesterase 4B	2.43111	P14646	PDE4B
TRINITY_DN114972_c1_g1_i2	DN114972	c1	Annexin A2	2.43051	P17785	ANXA2
TRINITY_DN122446_c3_g1_i1	DN122446	c3	Chromatin complexes subunit BAP18	2.42009	Q9DCT6	BAP18
TRINITY_DN124107_c1_g1_i1	DN124107	c1	PR domain zinc finger protein 1	2.42005	Q60636	PRDM1
TRINITY_DN122700_c1_g2_i1	DN122700	c1	cAMP-specific 3',5'-cyclic phosphodiesterase 4B	2.41912	P14646	PDE4B
TRINITY_DN126063_c4_g1_i3	DN126063	c4	Translocating chain-associated membrane protein 2	2.41315	Q924Z5	TRAM2
TRINITY_DN123845_c8_g3_i4	DN123845	c8	Acetyl-coenzyme A synthetase 2-like, mitochondrial	2.41151	Q9NUB1	ACS2L
TRINITY_DN127390_c2_g1_i2	DN127390	c2	Fibronectin	2.4115	P07589	FINC
TRINITY_DN119972_c1_g2_i6	DN119972	c1	C-C chemokine receptor type 9	2.4053	Q9WUT7	CCR9
TRINITY_DN120179_c0_g1_i11	DN120179	c0	SAM and SH3 domain-containing protein 1	2.40112	P59808	SASH1
TRINITY_DN121584_c1_g2_i5	DN121584	c1	Class E basic helix-loop-helix protein 40	2.39403	Q5RAI7	BHE40
TRINITY_DN122700_c1_g3_i1	DN122700	c1	cAMP-specific 3',5'-cyclic phosphodiesterase 4B	2.39012	P14646	PDE4B
TRINITY_DN114512_c0_g1_i9	DN114512	c0	Probable ATP-dependent RNA helicase DDX5	2.38973	Q5R4I9	DDX5
TRINITY_DN130051_c9_g1_i12	DN130051	c9	Transferrin receptor protein 1	2.38616	Q9GLD3	TFR1
TRINITY_DN121286_c0_g1_i3	DN121286	c0	Interleukin-17 receptor A	2.37966	Q60943	I17RA
TRINITY_DN121970_c5_g1_i2	DN121970	c5	60 kDa heat shock protein, mitochondrial	2.3765	Q5ZL72	CH60
TRINITY_DN130903_c5_g4_i6	DN130903	c5	Intercellular adhesion molecule 1	2.37283	Q00238	ICAM1
TRINITY_DN127582_c3_g3_i2	DN127582	c3	SH3 domain-binding protein 5	2.37222	Q9Z131	3BP5
TRINITY_DN129435_c4_g8_i2	DN129435	c4	60S ribosomal protein L22	2.37208	P47198	RL22
TRINITY_DN126335_c0_g2_i1	DN126335	c0	Neuroepithelial cell-transforming gene 1 protein	2.36836	Q9Z206	ARHG8
TRINITY_DN121405_c0_g1_i1	DN121405	c0	Heat shock 70 kDa protein 4L	2.36352	O95757	HS74L
TRINITY_DN131319_c4_g2_i8	DN131319	c4	ATP-binding cassette sub-family F member 2	2.36335	Q9UG63	ABCF2
TRINITY_DN126942_c2_g3_i15	DN126942	c2	Ras GTPase-activating protein-binding protein 1	2.36155	Q5RB87	G3BP1
TRINITY_DN131846_c14_g1_i1	DN131846	c14	Nitrogen permease regulator 2-like protein	2.34074	Q9WUE4	NPRL2
TRINITY_DN123643_c0_g1_i3	DN123643	c0	Chemokine-like receptor 1	2.3325	P97468	CML1
TRINITY_DN127094_c1_g1_i1	DN127094	c1	Asparagine synthetase [glutamine-hydrolyzing]	2.32713	Q5ZJU3	ASNS
TRINITY_DN127094_c2_g1_i1	DN127094	c2	Asparagine synthetase [glutamine-hydrolyzing]	2.31686	Q5ZJU3	ASNS
TRINITY_DN129391_c1_g1_i5	DN129391	c1	Probable ATP-dependent RNA helicase DDX17	2.31661	Q92841	DDX17
TRINITY_DN111023_c0_g1_i1	DN111023	c0	PCTP-like protein	2.30961	Q9Y365	PCTL
TRINITY_DN115169_c0_g1_i3	DN115169	c0	Serine/threonine-protein kinase pim-2	2.30424	Q9YHZ5	PIM2
TRINITY_DN120956_c0_g1_i32	DN120956	c0	P2X purinoceptor 4	2.30047	Q99571	P2RX4
TRINITY_DN128035_c3_g1_i4	DN128035	c3	Glutaminase kidney isoform, mitochondrial	2.29781	P13264	GLSK
TRINITY_DN114512_c0_g1_i6	DN114512	c0	Probable ATP-dependent RNA helicase DDX5	2.29255	Q5R4I9	DDX5
TRINITY_DN126104_c2_g6_i10	DN126104	c2	Transmembrane protein 41B	2.29021	Q5ZIL6	TM41B
TRINITY_DN122700_c0_g1_i1	DN122700	c0	cAMP-specific 3',5'-cyclic phosphodiesterase 4B	2.28913	P14646	PDE4B
TRINITY_DN131170_c4_g2_i1	DN131170	c4	Sarcoplasmic/endoplasmic reticulum calcium ATPase 1	2.2878	Q64578	AT2A1
TRINITY_DN114338_c0_g1_i1	DN114338	c0	CCAAT/enhancer-binding protein beta	2.28529	Q05826	CEBPB
TRINITY_DN61829_c0_g1_i1	DN61829	c0	Leucine-rich repeat-containing G-protein coupled receptor 4	2.27643	A2ARI4	LGR4
TRINITY_DN113864_c0_g1_i1	DN113864	c0	C-X-C chemokine receptor type 4	2.27634	Q3LSL6	CXCR4
TRINITY_DN125674_c6_g1_i4	DN125674	c6	C-reactive protein	2.27413	O19062	CRP
TRINITY_DN126777_c2_g1_i17	DN126777	c2	26S proteasome non-ATPase regulatory subunit 11A	2.27366	F6P3G4	PS11A
TRINITY_DN126302_c1_g1_i3	DN126302	c1	Serine--tRNA ligase, cytoplasmic	2.26778	Q6P799	SYSC
TRINITY_DN119972_c0_g2_i1	DN119972	c0	C-C chemokine receptor type 9	2.26693	Q9WUT7	CCR9
TRINITY_DN110719_c0_g1_i3	DN110719	c0	HAUS augmin-like complex subunit 8	2.25763	Q0IHJ3	HAUS8
TRINITY_DN119139_c0_g1_i1	DN119139	c0	Tyrosine-protein kinase transforming protein erbB	2.25578	P00534	ERBB
TRINITY_DN123684_c7_g1_i1	DN123684	c7	Sarcoplasmic/endoplasmic reticulum calcium ATPase 2	2.24548	Q03669	AT2A2
TRINITY_DN117743_c4_g2_i1	DN117743	c4	Deoxynucleotidyltransferase terminal-interacting protein 2	2.24431	Q0P5H2	TDIF2
TRINITY_DN118276_c0_g2_i4	DN118276	c0	Lon protease homolog, mitochondrial	2.24316	Q924S5	LONM
TRINITY_DN117106_c4_g2_i3	DN117106	c4	Diamine acetyltransferase 1	2.24022	Q8AXL1	SAT1
TRINITY_DN125049_c3_g2_i2	DN125049	c3	EH domain-containing protein 3	2.23755	Q9NZN3	EHD3
TRINITY_DN122469_c2_g1_i2	DN122469	c2	Metalloproteinase inhibitor 2	2.22522	Q9WUC6	TIMP2
TRINITY_DN112268_c1_g5_i1	DN112268	c1	Sorting nexin-10	2.22185	Q9CWT3	SNX10
TRINITY_DN130689_c1_g1_i1	DN130689	c1	Numb-like protein	2.21953	O08919	NUMBL
TRINITY_DN130027_c2_g4_i4	DN130027	c2	Disintegrin and metalloproteinase domain-containing protein 12	2.21837	O43184	ADA12
TRINITY_DN117863_c0_g1_i3	DN117863	c0	Sarcoplasmic/endoplasmic reticulum calcium ATPase 2	2.21833	O46674	AT2A2
TRINITY_DN123684_c2_g1_i1	DN123684	c2	Sarcoplasmic/endoplasmic reticulum calcium ATPase 2	2.21482	Q03669	AT2A2
TRINITY_DN126633_c2_g1_i1	DN126633	c2	Transcriptional repressor protein YY1	2.21453	P25490	TYY1
TRINITY_DN113561_c0_g1_i6	DN113561	c0	C-C motif chemokine 19	2.21227	O70460	CCL19
TRINITY_DN131170_c4_g6_i3	DN131170	c4	Sarcoplasmic/endoplasmic reticulum calcium ATPase 1	2.20428	Q64578	AT2A1
TRINITY_DN131893_c11_g1_i1	DN131893	c11	Actin cytoskeleton-regulatory complex protein SLA1	2.19788	A7TKW4	SLA1
TRINITY_DN123370_c6_g2_i2	DN123370	c6	Mitochondrial import receptor subunit TOM40 homolog	2.19591	Q6P825	TOM40
TRINITY_DN121042_c1_g1_i6	DN121042	c1	ATP-dependent RNA helicase DBP2	2.19569	A5DL80	DBP2
TRINITY_DN118543_c0_g2_i9	DN118543	c0	Protein strawberry notch homolog 2	2.18909	Q7TNB8	SBNO2
TRINITY_DN108806_c0_g1_i4	DN108806	c0	Cytochrome c	2.18739	Q6IQM2	CYC
TRINITY_DN123253_c0_g1_i2	DN123253	c0	Nuclear factor interleukin-3-regulated protein	2.18684	Q66J36	NFIL3
TRINITY_DN121404_c0_g1_i2	DN121404	c0	Proline-serine-threonine phosphatase-interacting protein 2	2.18536	Q9H939	PPIP2
TRINITY_DN122404_c1_g1_i2	DN122404	c1	Keratinocyte-associated protein 3	2.18257	Q53RY4	KCP3
TRINITY_DN127094_c1_g2_i6	DN127094	c1	Asparagine synthetase [glutamine-hydrolyzing]	2.16908	Q5ZJU3	ASNS
TRINITY_DN114978_c1_g1_i1	DN114978	c1	G-protein-signaling modulator 1	2.16605	Q9R080	GPSM1
TRINITY_DN124899_c0_g1_i6	DN124899	c0	78 kDa glucose-regulated protein	2.1654	Q91883	GRP78
TRINITY_DN118276_c0_g2_i1	DN118276	c0	Lon protease homolog, mitochondrial	2.16466	Q924S5	LONM
TRINITY_DN122866_c7_g1_i2	DN122866	c7	Histone-lysine N-methyltransferase SETD2	2.16362	Q9BYW2	SETD2
TRINITY_DN115748_c1_g2_i1	DN115748	c1	Mitochondrial import receptor subunit TOM22 homolog	2.1561	Q4R3C7	TOM22
TRINITY_DN131698_c1_g2_i1	DN131698	c1	Fatty acid synthase	2.15496	P12276	FAS
TRINITY_DN122329_c0_g1_i5	DN122329	c0	Endothelin B receptor	2.15356	O62709	EDNRB
TRINITY_DN115529_c6_g1_i4	DN115529	c6	Dual specificity protein phosphatase 5	2.15335	Q16690	DUS5
TRINITY_DN118130_c0_g1_i2	DN118130	c0	15-hydroxyprostaglandin dehydrogenase [NAD(+)]	2.15216	Q8VCC1	PGDH
TRINITY_DN126335_c0_g2_i13	DN126335	c0	Neuroepithelial cell-transforming gene 1 protein	2.14738	Q9Z206	ARHG8
TRINITY_DN124899_c0_g1_i10	DN124899	c0	78 kDa glucose-regulated protein	2.1473	Q91883	GRP78
TRINITY_DN129362_c1_g1_i1	DN129362	c1	Chondroitin sulfate glucuronyltransferase	2.1437	Q9P2E5	CHPF2
TRINITY_DN125233_c2_g1_i1	DN125233	c2	DnaJ homolog subfamily B member 11	2.12836	Q5RAJ6	DJB11
TRINITY_DN125665_c0_g1_i1	DN125665	c0	Midnolin	2.11874	Q6NYU6	MIDN
TRINITY_DN128555_c3_g1_i1	DN128555	c3	RAC-gamma serine/threonine-protein kinase	2.11833	Q9Y243	AKT3
TRINITY_DN125560_c4_g1_i5	DN125560	c4	25-hydroxycholesterol 7-alpha-hydroxylase	2.10737	O75881	CP7B1
TRINITY_DN126302_c1_g1_i7	DN126302	c1	Serine--tRNA ligase, cytoplasmic	2.10733	Q6P799	SYSC
TRINITY_DN123919_c2_g1_i3	DN123919	c2	Eukaryotic translation initiation factor 4E	2.1006	P48597	IF4E
TRINITY_DN118979_c4_g1_i1	DN118979	c4	Esterase FE4	2.09596	P35502	ESTF
TRINITY_DN108806_c0_g1_i2	DN108806	c0	Cytochrome c	2.08873	Q6IQM2	CYC
TRINITY_DN128756_c6_g1_i1	DN128756	c6	Protein dopey-2	2.07677	Q642P2	DOP2
TRINITY_DN119972_c1_g2_i7	DN119972	c1	C-C chemokine receptor type 9	2.05213	Q9WUT7	CCR9
TRINITY_DN77859_c0_g1_i1	DN77859	c0	Mannose-1-phosphate guanyltransferase beta	2.0492	Q6DBU5	GMPPB
TRINITY_DN115996_c4_g2_i7	DN115996	c4	10 kDa heat shock protein, mitochondrial	2.04654	Q9W6X3	CH10
TRINITY_DN114713_c0_g2_i2	DN114713	c0	Tubulin alpha chain	2.04468	Q91060	TBA
TRINITY_DN129391_c1_g1_i6	DN129391	c1	Probable ATP-dependent RNA helicase DDX17	2.04363	Q92841	DDX17
TRINITY_DN115340_c0_g1_i2	DN115340	c0	CCAAT/enhancer-binding protein delta	2.02819	Q00322	CEBPD
TRINITY_DN126104_c2_g6_i1	DN126104	c2	Transmembrane protein 41B	2.02736	Q5ZIL6	TM41B
TRINITY_DN117677_c0_g1_i1	DN117677	c0	C-C motif chemokine 2	2.02637	Q08782	CCL2
TRINITY_DN124899_c0_g1_i7	DN124899	c0	78 kDa glucose-regulated protein	2.01193	Q91883	GRP78
TRINITY_DN125908_c0_g1_i7	DN125908	c0	Stress-70 protein, mitochondrial	2.01124	Q5ZM98	GRP75
TRINITY_DN121970_c5_g1_i6	DN121970	c5	60 kDa heat shock protein, mitochondrial	1.99513	Q5ZL72	CH60
TRINITY_DN123684_c6_g1_i2	DN123684	c6	Sarcoplasmic/endoplasmic reticulum calcium ATPase 2	1.98994	Q03669	AT2A2
TRINITY_DN124508_c6_g1_i5	DN124508	c6	Vacuole membrane protein 1	1.98056	Q91ZQ0	VMP1
TRINITY_DN130027_c2_g4_i9	DN130027	c2	Disintegrin and metalloproteinase domain-containing protein 12	1.97648	O43184	ADA12
TRINITY_DN126607_c0_g2_i13	DN126607	c0	ER lumen protein-retaining receptor 2	1.97385	Q6PEH1	ERD22
TRINITY_DN126391_c1_g1_i14	DN126391	c1	Ubiquitin-like modifier-activating enzyme 5	1.92814	Q6IVA4	UBA5
TRINITY_DN131590_c6_g1_i2	DN131590	c6	Protein RER1	1.91454	Q5R5U4	RER1
TRINITY_DN100761_c0_g1_i1	DN100761	c0	60 kDa heat shock protein, mitochondrial	1.89689	Q5ZL72	CH60
TRINITY_DN106076_c0_g2_i5	DN106076	c0	Mesencephalic astrocyte-derived neurotrophic factor	1.8692	P80513	MANF
TRINITY_DN125908_c0_g1_i9	DN125908	c0	Stress-70 protein, mitochondrial	1.86441	Q5ZM98	GRP75
TRINITY_DN126982_c0_g2_i1	DN126982	c0	ATP synthase F(0) complex subunit C2, mitochondrial	1.86374	Q06056	AT5G2
TRINITY_DN126052_c0_g1_i15	DN126052	c0	Hypoxia-inducible factor 1-alpha	1.8625	Q9YIB9	HIF1A
TRINITY_DN114790_c0_g1_i2	DN114790	c0	Ictacalcin	-2.21051	Q91061	S10I
TRINITY_DN120772_c1_g3_i6	DN120772	c1	Hemoglobin subunit alpha-4	-2.3647	P14527	HBA4
TRINITY_DN130871_c3_g1_i2	DN130871	c3	Collagen alpha-1(I) chain	-2.3694	Q9YIB4	CO1A1
TRINITY_DN120409_c3_g3_i2	DN120409	c3	Glypican-5	-2.38443	P78333	GPC5
TRINITY_DN123948_c0_g2_i5	DN123948	c0	Probable ATP-dependent RNA helicase DDX17	-2.41555	Q92841	DDX17
TRINITY_DN121330_c2_g3_i1	DN121330	c2	Zinc finger protein 36, C3H1 type-like 1	-2.42569	Q07352	TISB
TRINITY_DN125004_c2_g8_i9	DN125004	c2	Calpain-1 catalytic subunit	-2.42773	P06815	CAN1
TRINITY_DN131962_c6_g3_i5	DN131962	c6	Haloacid dehalogenase-like hydrolase domain-containing protein 3	-2.44824	Q7T012	HDHD3
TRINITY_DN127390_c1_g1_i1	DN127390	c1	Fibronectin	-2.46451	P07589	FINC
TRINITY_DN121337_c3_g4_i1	DN121337	c3	Eukaryotic translation initiation factor 4B	-2.49373	Q8BGD9	IF4B
TRINITY_DN115568_c2_g1_i2	DN115568	c2	Protein Jumonji	-2.49501	Q1LVC2	JARD2
TRINITY_DN130107_c1_g7_i9	DN130107	c1	E3 ubiquitin-protein ligase MARCH6	-2.51364	Q6ZQ89	MARH6
TRINITY_DN122118_c0_g1_i8	DN122118	c0	Fc receptor-like A	-2.52451	Q920A9	FCRLA
TRINITY_DN127390_c2_g3_i1	DN127390	c2	Fibronectin	-2.52963	P07589	FINC
TRINITY_DN121709_c1_g6_i5	DN121709	c1	Ceramide kinase	-2.54518	Q8TCT0	CERK1
TRINITY_DN129425_c4_g3_i10	DN129425	c4	Fibronectin	-2.54856	Q28377	FINC
TRINITY_DN129391_c2_g1_i1	DN129391	c2	Probable ATP-dependent RNA helicase DDX17	-2.60067	Q92841	DDX17
TRINITY_DN125407_c4_g2_i3	DN125407	c4	Rho-related GTP-binding protein RhoE	-2.60276	Q6SA80	RND3
TRINITY_DN124833_c0_g2_i1	DN124833	c0	Transcription factor COE1	-2.6239	Q07802	COE1
TRINITY_DN123887_c5_g7_i1	DN123887	c5	Transposon Tf2-9 polyprotein	-2.62583	P0CT40	TF29
TRINITY_DN116992_c1_g1_i1	DN116992	c1	Protein Jumonji	-2.63876	Q62315	JARD2
TRINITY_DN126148_c14_g4_i4	DN126148	c14	Eukaryotic translation elongation factor 1 epsilon-1	-2.64669	Q9D1M4	MCA3
TRINITY_DN120772_c1_g3_i4	DN120772	c1	Hemoglobin subunit alpha-4	-2.69507	P14527	HBA4
TRINITY_DN120041_c6_g5_i1	DN120041	c6	Transmembrane protein 229B	-2.69532	Q8NBD8	T229B
TRINITY_DN118376_c1_g1_i2	DN118376	c1	Fatty acid-binding protein, heart	-2.72192	Q99P61	FABPH
TRINITY_DN120772_c1_g3_i2	DN120772	c1	Hemoglobin subunit alpha-4	-2.72973	P14527	HBA4
TRINITY_DN129332_c3_g1_i2	DN129332	c3	Receptor-type tyrosine-protein phosphatase epsilon	-2.73956	P23469	PTPRE
TRINITY_DN124990_c3_g1_i1	DN124990	c3	Fumarylacetoacetate hydrolase domain-containing protein 2	-2.75388	Q6GLT8	FAHD2
TRINITY_DN119777_c6_g2_i5	DN119777	c6	Eukaryotic translation initiation factor 3 subunit F	-2.76159	Q9DCH4	EIF3F
TRINITY_DN129425_c4_g3_i3	DN129425	c4	Fibronectin	-2.77891	Q28377	FINC
TRINITY_DN125690_c1_g1_i1	DN125690	c1	Homeobox protein Meis1	-2.78831	O00470	MEIS1
TRINITY_DN125919_c7_g3_i1	DN125919	c7	C-type lectin domain family 4 member E	-2.80061	Q9ULY5	CLC4E
TRINITY_DN122791_c0_g1_i1	DN122791	c0	Protein FAM212A	-2.80728	Q9CX62	F212A
TRINITY_DN131962_c6_g2_i1	DN131962	c6	Haloacid dehalogenase-like hydrolase domain-containing protein 3	-2.80969	Q7T012	HDHD3
TRINITY_DN126781_c5_g3_i9	DN126781	c5	Endonuclease domain-containing 1 protein	-2.81223	Q8C522	ENDD1
TRINITY_DN120772_c1_g3_i1	DN120772	c1	Hemoglobin subunit alpha-4	-2.81532	P14527	HBA4
TRINITY_DN114748_c8_g1_i4	DN114748	c8	CMP-N-acetylneuraminate-poly-alpha-2,8-sialyltransferase	-2.81638	Q6ZXC9	SIA8D
TRINITY_DN121337_c3_g2_i7	DN121337	c3	Eukaryotic translation initiation factor 4B	-2.82619	Q8BGD9	IF4B
TRINITY_DN123257_c0_g2_i9	DN123257	c0	Membrane-spanning 4-domains subfamily A member 4A	-2.83446	Q96JQ5	M4A4A
TRINITY_DN127072_c2_g2_i1	DN127072	c2	Protein Jumonji	-2.83661	Q5F363	JARD2
TRINITY_DN129089_c1_g4_i10	DN129089	c1	Ras-related protein Rab-26	-2.84519	Q9VP48	RAB26
TRINITY_DN117751_c0_g2_i2	DN117751	c0	Protein phosphatase 1 regulatory subunit 3C-B	-2.86575	Q6P950	PR3CB
TRINITY_DN120772_c1_g5_i2	DN120772	c1	Hemoglobin subunit alpha-4	-2.88197	P14527	HBA4
TRINITY_DN128810_c8_g1_i5	DN128810	c8	FK506-binding protein 15	-2.89602	Q5T1M5	FKB15
TRINITY_DN121152_c2_g3_i1	DN121152	c2	Multidrug resistance-associated protein 1	-2.90898	Q6UR05	MRP1
TRINITY_DN96192_c0_g1_i1	DN96192	c0	Dickkopf-related protein 3	-2.90917	Q9QUN9	DKK3
TRINITY_DN129672_c3_g5_i1	DN129672	c3	Pol polyprotein	-2.93337	P10273	POL
TRINITY_DN131962_c6_g5_i1	DN131962	c6	Haloacid dehalogenase-like hydrolase domain-containing protein 3	-2.93439	Q7T012	HDHD3
TRINITY_DN117469_c10_g18_i1	DN117469	c10	Kazal-type serine protease inhibitor domain-containing protein 1	-2.94244	Q8BJ66	KAZD1
TRINITY_DN116992_c3_g1_i1	DN116992	c3	Protein Jumonji	-2.95689	Q62315	JARD2
TRINITY_DN122994_c6_g4_i2	DN122994	c6	Adipocyte enhancer-binding protein 1	-2.96264	Q8IUX7	AEBP1
TRINITY_DN129947_c9_g2_i13	DN129947	c9	Peroxisomal carnitine O-octanoyltransferase	-2.96442	P11466	OCTC
TRINITY_DN131962_c6_g4_i1	DN131962	c6	Haloacid dehalogenase-like hydrolase domain-containing protein 3	-2.97642	Q7T012	HDHD3
TRINITY_DN128550_c1_g12_i1	DN128550	c1	Protein virilizer homolog	-3.00565	Q69YN4	VIR
TRINITY_DN128122_c0_g1_i6	DN128122	c0	Tyrosine-protein kinase receptor Tie-2	-3.00642	O73791	TIE2
TRINITY_DN131962_c6_g3_i2	DN131962	c6	Haloacid dehalogenase-like hydrolase domain-containing protein 3	-3.01061	Q7T012	HDHD3
TRINITY_DN131283_c1_g1_i10	DN131283	c1	Mitogen-activated protein kinase kinase kinase 5	-3.0109	Q99683	M3K5
TRINITY_DN130570_c3_g1_i1	DN130570	c3	Tetraspanin-9	-3.02012	B5X3I6	TSN9
TRINITY_DN129301_c1_g1_i8	DN129301	c1	Fc receptor-like protein 5	-3.02119	Q68SN8	FCRL5
TRINITY_DN95537_c0_g1_i1	DN95537	c0	Hemoglobin subunit beta	-3.02173	P84652	HBB
TRINITY_DN109032_c0_g1_i3	DN109032	c0	Macoilin-1	-3.02842	Q2TLY2	MACO1
TRINITY_DN117152_c3_g1_i2	DN117152	c3	Hairy/enhancer-of-split related with YRPW motif protein 1	-3.03006	Q8AXV6	HEY1
TRINITY_DN121046_c2_g1_i2	DN121046	c2	Basal cell adhesion molecule	-3.03195	Q9R069	BCAM
TRINITY_DN131962_c6_g1_i1	DN131962	c6	Haloacid dehalogenase-like hydrolase domain-containing protein 3	-3.04179	Q7T012	HDHD3
TRINITY_DN129425_c4_g3_i2	DN129425	c4	Fibronectin	-3.04739	Q28377	FINC
TRINITY_DN115805_c0_g1_i1	DN115805	c0	Platelet-activating factor receptor	-3.0531	Q9XSD4	PTAFR
TRINITY_DN129486_c3_g4_i1	DN129486	c3	FCH and double SH3 domains protein 2	-3.05373	Q3USJ8	FCSD2
TRINITY_DN120570_c4_g2_i2	DN120570	c4	Disintegrin and metalloproteinase domain-containing protein 23	-3.05793	Q9R1V7	ADA23
TRINITY_DN123157_c13_g7_i1	DN123157	c13	Heterogeneous nuclear ribonucleoprotein U	-3.08831	Q8VEK3	HNRPU
TRINITY_DN131962_c6_g3_i3	DN131962	c6	Haloacid dehalogenase-like hydrolase domain-containing protein 3	-3.09114	Q7T012	HDHD3
TRINITY_DN122916_c2_g4_i3	DN122916	c2	Tetraspanin-8	-3.09344	Q2KIS9	TSN8
TRINITY_DN131986_c6_g3_i1	DN131986	c6	Envelope glycoprotein	-3.10417	P10269	ENV
TRINITY_DN120639_c0_g2_i4	DN120639	c0	DCN1-like protein 4	-3.13627	Q5RHX6	DCNL4
TRINITY_DN131842_c2_g2_i1	DN131842	c2	Macoilin	-3.19072	Q7TQE6	MACOI
TRINITY_DN120570_c4_g3_i1	DN120570	c4	Disintegrin and metalloproteinase domain-containing protein 23	-3.30122	Q9R1V7	ADA23
TRINITY_DN130491_c1_g9_i3	DN130491	c1	Hemoglobin subunit beta-1	-3.3258	P02142	HBB1
TRINITY_DN115410_c0_g2_i1	DN115410	c0	Matrix metalloproteinase-15	-3.33764	P51511	MMP15
TRINITY_DN130491_c1_g8_i2	DN130491	c1	Hemoglobin subunit beta-1	-3.34072	P02142	HBB1
TRINITY_DN108897_c0_g4_i1	DN108897	c0	Hemoglobin subunit alpha-4	-3.36117	P14527	HBA4
TRINITY_DN125448_c3_g1_i5	DN125448	c3	Solute carrier family 40 member 1	-3.40436	Q9I9R3	S40A1
TRINITY_DN120772_c1_g3_i3	DN120772	c1	Hemoglobin subunit alpha-4	-3.41565	P14527	HBA4
TRINITY_DN123224_c2_g2_i2	DN123224	c2	Septin-7	-3.43529	Q5R481	SEPT7
TRINITY_DN113290_c5_g4_i2	DN113290	c5	cAMP-regulated phosphoprotein 21	-3.43769	Q9DCB4	ARP21
TRINITY_DN16279_c0_g1_i1	DN16279	c0	Glutathione S-transferase P	-3.44915	P09211	GSTP1
TRINITY_DN130491_c1_g9_i4	DN130491	c1	Hemoglobin subunit beta-1	-3.48107	P02142	HBB1
TRINITY_DN128753_c4_g2_i2	DN128753	c4	Protein phosphatase 1 regulatory subunit 12A	-3.50148	Q6DRG7	MYPT1
TRINITY_DN117468_c1_g3_i6	DN117468	c1	Aquaporin FA-CHIP	-3.50465	P50501	AQPA
TRINITY_DN131009_c1_g1_i3	DN131009	c1	Hemoglobin subunit alpha	-3.51772	P11251	HBA
TRINITY_DN130989_c2_g4_i10	DN130989	c2	Zinc finger protein 653	-3.5365	Q96CK0	ZN653
TRINITY_DN122590_c10_g1_i11	DN122590	c10	Immunoglobulin superfamily DCC subclass member 3	-3.54764	Q8IVU1	IGDC3
TRINITY_DN128288_c2_g4_i3	DN128288	c2	Transforming growth factor-beta-induced protein ig-h3	-3.58911	Q95215	BGH3
TRINITY_DN107457_c0_g3_i2	DN107457	c0	Hemoglobin subunit alpha-1	-3.59061	P02019	HBA1
TRINITY_DN131962_c6_g3_i1	DN131962	c6	Haloacid dehalogenase-like hydrolase domain-containing protein 3	-3.59847	Q7T012	HDHD3
TRINITY_DN129967_c8_g11_i3	DN129967	c8	Retrotransposon-derived protein PEG10	-3.60798	Q7TN75	PEG10
TRINITY_DN102956_c0_g1_i9	DN102956	c0	Dehydrogenase/reductase SDR family member 13	-3.6081	Q17QU7	DHR13
TRINITY_DN131009_c1_g3_i1	DN131009	c1	Hemoglobin subunit alpha	-3.6146	P11251	HBA
TRINITY_DN122059_c0_g3_i3	DN122059	c0	39S ribosomal protein L12, mitochondrial	-3.64414	Q9DB15	RM12
TRINITY_DN130491_c1_g8_i4	DN130491	c1	Hemoglobin subunit beta-1	-3.6486	P02142	HBB1
TRINITY_DN131009_c1_g1_i2	DN131009	c1	Hemoglobin subunit alpha	-3.65468	P11251	HBA
TRINITY_DN131179_c2_g1_i5	DN131179	c2	Krueppel-like factor 11	-3.70782	Q8K1S5	KLF11
TRINITY_DN128976_c2_g11_i3	DN128976	c2	Adenosine receptor A1	-3.71221	P49892	AA1R
TRINITY_DN124012_c3_g1_i3	DN124012	c3	Glutamate dehydrogenase 1, mitochondrial	-3.72621	P00368	DHE3
TRINITY_DN122994_c6_g4_i7	DN122994	c6	Adipocyte enhancer-binding protein 1	-3.72984	Q8IUX7	AEBP1
TRINITY_DN130003_c4_g1_i2	DN130003	c4	Histone deacetylase 3	-3.73777	Q4SFA0	HDAC3
TRINITY_DN130491_c1_g9_i2	DN130491	c1	Hemoglobin subunit beta-1	-3.73791	P02142	HBB1
TRINITY_DN131962_c6_g5_i2	DN131962	c6	Haloacid dehalogenase-like hydrolase domain-containing protein 3	-3.74195	Q7T012	HDHD3
TRINITY_DN131528_c4_g9_i2	DN131528	c4	Adenosine receptor A1	-3.74431	P49892	AA1R
TRINITY_DN119015_c1_g5_i1	DN119015	c1	Glutamate--cysteine ligase regulatory subunit	-3.75164	Q2T9Y6	GSH0
TRINITY_DN131009_c1_g1_i5	DN131009	c1	Hemoglobin subunit alpha	-3.7613	P11251	HBA
TRINITY_DN130491_c1_g9_i1	DN130491	c1	Hemoglobin subunit beta-1	-3.76862	P02142	HBB1
TRINITY_DN131009_c1_g1_i4	DN131009	c1	Hemoglobin subunit alpha	-3.77763	P11251	HBA
TRINITY_DN126373_c2_g5_i12	DN126373	c2	SCAN domain-containing protein 3	-3.78255	Q6R2W3	SCND3
TRINITY_DN127555_c0_g1_i7	DN127555	c0	G-protein coupled receptor 56	-3.78875	Q9Y653	GPR56
TRINITY_DN108897_c0_g2_i1	DN108897	c0	Hemoglobin subunit alpha-4	-3.79078	P14527	HBA4
TRINITY_DN116716_c0_g1_i6	DN116716	c0	Krueppel-like factor 2	-3.83957	Q9Y5W3	KLF2
TRINITY_DN107457_c0_g2_i1	DN107457	c0	Hemoglobin subunit alpha-1	-3.84792	P02019	HBA1
TRINITY_DN121652_c1_g1_i3	DN121652	c1	Cytochrome b reductase 1	-3.85088	Q6DDR3	CYBR1
TRINITY_DN56316_c0_g3_i1	DN56316	c0	Krueppel-like factor 11	-3.88934	Q8K1S5	KLF11
TRINITY_DN131009_c1_g1_i6	DN131009	c1	Hemoglobin subunit alpha	-3.89063	P11251	HBA
TRINITY_DN129400_c3_g3_i25	DN129400	c3	Alpha-2-antiplasmin	-3.89639	Q61247	A2AP
TRINITY_DN113270_c0_g2_i1	DN113270	c0	Cytochrome c oxidase subunit 4 isoform 2, mitochondrial	-3.90735	P80971	COX42
TRINITY_DN130491_c1_g8_i3	DN130491	c1	Hemoglobin subunit beta-1	-3.90892	P02142	HBB1
TRINITY_DN123561_c2_g1_i1	DN123561	c2	Adenosine receptor A1	-3.92149	P28190	AA1R
TRINITY_DN120772_c1_g5_i1	DN120772	c1	Hemoglobin subunit alpha-4	-3.93272	P14527	HBA4
TRINITY_DN130003_c1_g1_i1	DN130003	c1	Histone deacetylase 3	-3.94644	Q4SFA0	HDAC3
TRINITY_DN124550_c5_g3_i13	DN124550	c5	Phosphatidate cytidylyltransferase 1	-3.95481	O35052	CDS1
TRINITY_DN129792_c1_g6_i20	DN129792	c1	Protein SZT2	-3.9868	Q5T011	SZT2
TRINITY_DN129171_c2_g4_i2	DN129171	c2	Membrane-spanning 4-domains subfamily A member 12	-3.99161	Q9NXJ0	M4A12
TRINITY_DN106079_c0_g1_i4	DN106079	c0	Serine protease HTRA3	-4.00549	D3ZA76	HTRA3
TRINITY_DN123433_c0_g2_i3	DN123433	c0	C-X-C chemokine receptor type 3	-4.01187	Q867B2	CXCR3
TRINITY_DN117093_c0_g1_i1	DN117093	c0	Myosin heavy chain, embryonic smooth muscle isoform	-4.01463	Q99105	MYSU
TRINITY_DN128030_c0_g3_i1	DN128030	c0	Transmembrane protein 136	-4.01751	Q1LXV8	TM136
TRINITY_DN122916_c2_g4_i1	DN122916	c2	Tetraspanin-8	-4.01911	Q2KIS9	TSN8
TRINITY_DN120327_c1_g1_i14	DN120327	c1	Down syndrome cell adhesion molecule	-4.02141	O60469	DSCAM
TRINITY_DN125407_c4_g2_i8	DN125407	c4	Rho-related GTP-binding protein RhoE	-4.03739	Q6SA80	RND3
TRINITY_DN124281_c3_g5_i1	DN124281	c3	H/ACA ribonucleoprotein complex subunit 3	-4.0405	Q6DRH5	NOP10
TRINITY_DN131348_c3_g2_i11	DN131348	c3	Cytosolic purine 5'-nucleotidase	-4.08052	Q6DKB0	5NTC
TRINITY_DN122059_c0_g2_i2	DN122059	c0	39S ribosomal protein L12, mitochondrial	-4.08223	Q9DB15	RM12
TRINITY_DN125580_c1_g8_i2	DN125580	c1	RNA-binding protein 25	-4.08314	P49756	RBM25
TRINITY_DN126530_c4_g2_i3	DN126530	c4	Microtubule-associated proteins 1A/1B light chain 3B	-4.08694	Q9GZQ8	MLP3B
TRINITY_DN116987_c2_g2_i3	DN116987	c2	SH2 domain-containing protein 1A	-4.11637	Q3ZBB1	SH21A
TRINITY_DN110781_c0_g1_i3	DN110781	c0	Hemoglobin subunit beta-1	-4.13507	P02142	HBB1
TRINITY_DN131967_c5_g6_i3	DN131967	c5	Endogenous retrovirus group PABLB member 1 Env polyprotein	-4.14321	P60509	ERB1
TRINITY_DN122059_c0_g2_i1	DN122059	c0	39S ribosomal protein L12, mitochondrial	-4.1575	Q9DB15	RM12
TRINITY_DN123380_c0_g4_i2	DN123380	c0	Cathepsin F	-4.17833	Q9UBX1	CATF
TRINITY_DN131536_c3_g1_i7	DN131536	c3	Oxysterol-binding protein-related protein 10	-4.181	Q9BXB5	OSB10
TRINITY_DN129837_c7_g1_i14	DN129837	c7	Single-stranded DNA-binding protein 2	-4.20659	Q9CYZ8	SSBP2
TRINITY_DN106079_c0_g1_i3	DN106079	c0	Serine protease HTRA3	-4.20726	D3ZA76	HTRA3
TRINITY_DN112278_c1_g2_i1	DN112278	c1	Olfactomedin-like protein 2A	-4.21039	A4IIT5	OLM2A
TRINITY_DN130400_c3_g1_i5	DN130400	c3	Beta-adducin	-4.21344	Q9QYB8	ADDB
TRINITY_DN114944_c0_g3_i1	DN114944	c0	Leucine-rich repeat-containing protein 16C	-4.21929	Q6F5E8	LR16C
TRINITY_DN102956_c0_g1_i3	DN102956	c0	Dehydrogenase/reductase SDR family member 13	-4.22233	Q17QU7	DHR13
TRINITY_DN114964_c3_g8_i2	DN114964	c3	Nucleoporin NUP188 homolog	-4.22263	Q5SRE5	NU188
TRINITY_DN112278_c1_g2_i2	DN112278	c1	Olfactomedin-like protein 2A	-4.22534	A4IIT5	OLM2A
TRINITY_DN129792_c1_g6_i17	DN129792	c1	Protein SZT2	-4.22599	Q5T011	SZT2
TRINITY_DN125649_c6_g16_i5	DN125649	c6	Interleukin-6 receptor subunit beta	-4.26527	Q00560	IL6RB
TRINITY_DN126781_c5_g3_i1	DN126781	c5	Endonuclease domain-containing 1 protein	-4.27996	Q8C522	ENDD1
TRINITY_DN120772_c1_g4_i1	DN120772	c1	Hemoglobin subunit alpha-4	-4.30575	P14527	HBA4
TRINITY_DN127163_c3_g1_i14	DN127163	c3	V-type proton ATPase subunit D	-4.31166	Q5RCS8	VATD
TRINITY_DN120772_c1_g5_i3	DN120772	c1	Hemoglobin subunit alpha-4	-4.32233	P14527	HBA4
TRINITY_DN111330_c1_g1_i1	DN111330	c1	LIM domain only protein 3	-4.33537	Q9YH16	LMO3
TRINITY_DN103475_c0_g2_i3	DN103475	c0	EGF-like repeat and discoidin I-like domain-containing protein 3	-4.33858	O43854	EDIL3
TRINITY_DN121793_c1_g5_i6	DN121793	c1	Cytochrome P450 3A27	-4.38502	O42563	CP3AR
TRINITY_DN131011_c1_g2_i1	DN131011	c1	Soluble calcium-activated nucleotidase 1	-4.38751	Q8WVQ1	CANT1
TRINITY_DN123237_c2_g5_i8	DN123237	c2	Septin-10	-4.40536	Q9P0V9	SEPT10
TRINITY_DN130115_c1_g1_i5	DN130115	c1	Thymosin beta-11	-4.43188	P26351	TYB11
TRINITY_DN110781_c0_g1_i1	DN110781	c0	Hemoglobin subunit beta-1	-4.43654	P02142	HBB1
TRINITY_DN119553_c2_g4_i13	DN119553	c2	Protein pelota homolog	-4.44416	Q7ZWC4	PELO
TRINITY_DN125004_c2_g8_i5	DN125004	c2	Calpain-1 catalytic subunit	-4.44891	P06815	CAN1
TRINITY_DN125448_c3_g1_i1	DN125448	c3	Solute carrier family 40 member 1	-4.46003	Q9I9R3	S40A1
TRINITY_DN127995_c6_g1_i1	DN127995	c6	Carboxy-terminal domain RNA polymerase II polypeptide A small phosphatase 1	-4.48954	Q9GZU7	CTDS1
TRINITY_DN56316_c0_g2_i1	DN56316	c0	Krueppel-like factor 11	-4.50284	Q8K1S5	KLF11
TRINITY_DN122573_c1_g5_i5	DN122573	c1	Receptor-type tyrosine-protein phosphatase F	-4.52224	A4IFW2	PTPRF
TRINITY_DN127404_c3_g1_i4	DN127404	c3	Cell surface A33 antigen	-4.5388	Q99795	GPA33
TRINITY_DN120398_c0_g3_i4	DN120398	c0	Transmembrane protein 131	-4.56273	Q92545	TM131
TRINITY_DN122164_c4_g2_i17	DN122164	c4	Nectin-3	-4.56508	Q9JLB9	PVRL3
TRINITY_DN119248_c1_g2_i2	DN119248	c1	Cation channel sperm-associated protein 1	-4.60624	Q91ZR5	CTSR1
TRINITY_DN118662_c9_g3_i1	DN118662	c9	DENN domain-containing protein 2D	-4.60727	Q9H6A0	DEN2D
TRINITY_DN121793_c1_g5_i2	DN121793	c1	Cytochrome P450 3A27	-4.62286	O42563	CP3AR
TRINITY_DN122542_c7_g3_i5	DN122542	c7	Glyoxalase domain-containing protein 4	-4.62354	Q9HC38	GLOD4
TRINITY_DN119898_c4_g2_i1	DN119898	c4	Synaptopodin-2	-4.63706	Q9UMS6	SYNP2
TRINITY_DN110611_c0_g1_i1	DN110611	c0	Neuroblastoma suppressor of tumorigenicity 1	-4.65803	Q6NZ13	NBL1
TRINITY_DN129716_c6_g4_i12	DN129716	c6	ER degradation-enhancing alpha-mannosidase-like protein 3	-4.68618	Q6GQB9	EDEM3
TRINITY_DN123257_c0_g2_i6	DN123257	c0	Membrane-spanning 4-domains subfamily A member 4A	-4.7517	Q96JQ5	M4A4A
TRINITY_DN122791_c0_g1_i2	DN122791	c0	Protein FAM212A	-4.75442	Q9CX62	F212A
TRINITY_DN114685_c4_g1_i17	DN114685	c4	Lipase maturation factor 1	-4.77782	Q3U3R4	LMF1
TRINITY_DN115490_c4_g1_i3	DN115490	c4	Iron-sulfur cluster co-chaperone protein HscB, mitochondrial	-4.79954	Q8K3A0	HSC20
TRINITY_DN130750_c1_g1_i9	DN130750	c1	Ankyrin-1	-4.85689	Q02357	ANK1
TRINITY_DN129672_c2_g1_i2	DN129672	c2	Pol polyprotein	-4.86515	P10273	POL
TRINITY_DN127485_c5_g2_i10	DN127485	c5	Bcl-2/adenovirus E1B 19 kDa-interacting protein 2-like protein	-4.86927	Q99JU7	BNIPL
TRINITY_DN131608_c5_g3_i2	DN131608	c5	Ankyrin repeat and SOCS box protein 13	-4.88605	Q8WXK3	ASB13
TRINITY_DN127265_c4_g1_i3	DN127265	c4	UMP-CMP kinase	-4.89056	Q7ZWE9	KCY
TRINITY_DN116585_c3_g7_i4	DN116585	c3	NADPH oxidase organizer 1	-4.90482	Q8NFA2	NOXO1
TRINITY_DN129426_c5_g2_i7	DN129426	c5	Thymus-specific serine protease	-4.90976	Q9QXE5	TSSP
TRINITY_DN128649_c0_g1_i6	DN128649	c0	Serum albumin 1	-4.93917	P21848	ALBU1
TRINITY_DN113081_c2_g1_i8	DN113081	c2	cAMP-dependent protein kinase type I-alpha regulatory subunit	-4.94356	Q5REL1	KAP0
TRINITY_DN115645_c2_g2_i2	DN115645	c2	FXYD domain-containing ion transport regulator 6	-4.95553	Q3MHZ5	FXYD6
TRINITY_DN129301_c1_g5_i4	DN129301	c1	Fc receptor-like protein 5	-4.96004	Q68SN8	FCRL5
TRINITY_DN121151_c4_g3_i2	DN121151	c4	Endogenous retrovirus group FC1 Env polyprotein	-4.96242	Q8MIB6	EFC1
TRINITY_DN120853_c0_g1_i1	DN120853	c0	Leucine-rich repeat-containing protein 17	-4.96683	Q9CXD9	LRC17
TRINITY_DN126148_c14_g4_i6	DN126148	c14	Eukaryotic translation elongation factor 1 epsilon-1	-4.97232	Q9D1M4	MCA3
TRINITY_DN126254_c5_g3_i3	DN126254	c5	DnaJ homolog subfamily B member 5	-4.98731	Q5BIP8	DNJB5
TRINITY_DN127984_c3_g9_i7	DN127984	c3	Cytochrome P450 3A27	-5.0159	O42563	CP3AR
TRINITY_DN121345_c5_g3_i4	DN121345	c5	Syntaxin-11	-5.04465	Q9D3G5	STX11
TRINITY_DN122236_c3_g2_i2	DN122236	c3	3-mercaptopyruvate sulfurtransferase	-5.09764	P97532	THTM
TRINITY_DN110611_c0_g1_i2	DN110611	c0	Neuroblastoma suppressor of tumorigenicity 1	-5.1003	Q6NZ13	NBL1
TRINITY_DN120494_c2_g1_i3	DN120494	c2	Centrosomal protein of 78 kDa	-5.15872	Q5JTW2	CEP78
TRINITY_DN125763_c1_g2_i3	DN125763	c1	Eosinophil peroxidase	-5.19719	P11678	PERE
TRINITY_DN128873_c4_g2_i5	DN128873	c4	Telokin	-5.2024	P56276	MYLK
TRINITY_DN126678_c8_g1_i1	DN126678	c8	CapZ-interacting protein	-5.26279	Q3UZA1	CPZIP
TRINITY_DN130983_c2_g2_i17	DN130983	c2	Elongation factor 2	-5.26596	Q90705	EF2
TRINITY_DN114287_c1_g1_i2	DN114287	c1	Peroxiredoxin-4	-5.29844	Q13162	PRDX4
TRINITY_DN120533_c1_g2_i6	DN120533	c1	Inter-alpha-trypsin inhibitor heavy chain H6	-5.34005	Q6UXX5	ITIH6
TRINITY_DN131052_c3_g2_i4	DN131052	c3	Poly [ADP-ribose] polymerase 12	-5.34288	Q9H0J9	PAR12
TRINITY_DN129074_c3_g2_i14	DN129074	c3	Mitochondrial intermediate peptidase	-5.34654	Q5RF14	MIPEP
TRINITY_DN122009_c7_g1_i9	DN122009	c7	Serine/threonine-protein phosphatase 6 regulatory subunit 2	-5.3492	Q8R3Q2	PP6R2
TRINITY_DN114542_c1_g1_i3	DN114542	c1	Complement C1q subcomponent subunit C	-5.36478	Q02105	C1QC
TRINITY_DN124281_c3_g1_i12	DN124281	c3	H/ACA ribonucleoprotein complex subunit 3	-5.36544	Q6DRH5	NOP10
TRINITY_DN113458_c0_g2_i3	DN113458	c0	Centrosomal protein of 120 kDa	-5.43196	Q8N960	CE120
TRINITY_DN123127_c0_g1_i23	DN123127	c0	Eosinophil peroxidase	-5.52219	P11678	PERE
TRINITY_DN125582_c2_g2_i3	DN125582	c2	Amine oxidase [flavin-containing]	-5.61554	P49253	AOF
TRINITY_DN101684_c0_g1_i2	DN101684	c0	Transcription regulator protein BACH1	-5.63596	O14867	BACH1
TRINITY_DN119077_c0_g2_i18	DN119077	c0	Uncharacterized protein C14orf37	-5.65391	Q86TY3	CN037
TRINITY_DN122773_c3_g2_i2	DN122773	c3	Cell surface glycoprotein MUC18	-5.67249	Q8R2Y2	MUC18
TRINITY_DN124209_c1_g1_i11	DN124209	c1	Filamin-C	-5.6766	Q8VHX6	FLNC
TRINITY_DN129216_c0_g3_i3	DN129216	c0	VPS9 domain-containing protein 1	-5.70177	Q9Y2B5	VP9D1
TRINITY_DN124842_c0_g1_i6	DN124842	c0	Sialoadhesin	-5.70757	A7LCJ3	SN
TRINITY_DN119042_c1_g3_i2	DN119042	c1	Protein FAM168A	-5.74537	Q8BGZ2	F168A
TRINITY_DN126183_c3_g1_i9	DN126183	c3	Mitochondrial dynamics protein MID51	-5.74773	A4IG61	MID51
TRINITY_DN99528_c0_g1_i3	DN99528	c0	F-box/LRR-repeat protein 13	-5.75843	Q8NEE6	FXL13
TRINITY_DN123366_c2_g1_i1	DN123366	c2	C-type lectin domain family 17, member A	-5.79455	Q6ZS10	CL17A
TRINITY_DN126418_c0_g1_i4	DN126418	c0	Serine/threonine-protein kinase PLK2	-5.83099	Q9R012	PLK2
TRINITY_DN130079_c1_g1_i3	DN130079	c1	NACHT, LRR and PYD domains-containing protein 3	-5.85888	Q8R4B8	NALP3
TRINITY_DN125311_c3_g4_i12	DN125311	c3	MBT domain-containing protein 1	-5.86116	Q6DIN3	MBTD1
TRINITY_DN118665_c6_g2_i1	DN118665	c6	C-type lectin domain family 4 member F	-5.86575	Q8N1N0	CLC4F
TRINITY_DN126857_c3_g2_i1	DN126857	c3	Coiled-coil domain-containing protein 103	-5.92906	Q6DGB6	CC103
TRINITY_DN120842_c0_g1_i1	DN120842	c0	Angiopoietin-2	-5.95016	O15123	ANGP2
TRINITY_DN127555_c0_g1_i15	DN127555	c0	G-protein coupled receptor 56	-5.9794	Q9Y653	GPR56
TRINITY_DN122916_c2_g4_i6	DN122916	c2	Tetraspanin-8	-5.99743	Q2KIS9	TSN8
TRINITY_DN120206_c4_g2_i3	DN120206	c4	Secretory carrier-associated membrane protein 1	-6.00885	P56603	SCAM1
TRINITY_DN122287_c0_g4_i17	DN122287	c0	Peptidyl-prolyl cis-trans isomerase FKBP8	-6.07062	Q14318	FKBP8
TRINITY_DN127386_c1_g1_i5	DN127386	c1	DENN domain-containing protein 2A	-6.13295	Q9ULE3	DEN2A
TRINITY_DN104729_c0_g2_i2	DN104729	c0	Regulating synaptic membrane exocytosis protein 1	-6.15235	Q86UR5	RIMS1
TRINITY_DN110208_c0_g2_i1	DN110208	c0	Smoothelin-like protein 1	-6.15881	A8MU46	SMTL1
TRINITY_DN109032_c0_g1_i1	DN109032	c0	Macoilin-1	-6.18963	Q2TLY2	MACO1
TRINITY_DN128911_c1_g2_i21	DN128911	c1	N-alpha-acetyltransferase 25, NatB auxiliary subunit	-6.20031	Q14CX7	NAA25
TRINITY_DN116422_c0_g1_i9	DN116422	c0	Transmembrane protein 108	-6.20687	Q8BHE4	TM108
TRINITY_DN116165_c0_g4_i8	DN116165	c0	AMP deaminase 2	-6.21948	Q9DBT5	AMPD2
TRINITY_DN119108_c1_g1_i3	DN119108	c1	Electron transfer flavoprotein subunit alpha, mitochondrial	-6.21987	Q8HXY0	ETFA
TRINITY_DN129649_c1_g1_i2	DN129649	c1	Striatin-3	-6.24085	Q13033	STRN3
TRINITY_DN69249_c0_g1_i1	DN69249	c0	PDZ domain-containing RING finger protein 4	-6.25814	Q6ZMN7	PZRN4
TRINITY_DN130749_c1_g2_i18	DN130749	c1	Myelin-associated glycoprotein	-6.26151	P07722	MAG
TRINITY_DN129672_c3_g7_i1	DN129672	c3	Pol polyprotein	-6.26607	P10273	POL
TRINITY_DN127590_c3_g1_i11	DN127590	c3	Molybdenum cofactor sulfurase	-6.26851	A2VD33	MOCOS
TRINITY_DN128668_c0_g2_i16	DN128668	c0	Lysosomal amino acid transporter 1 homolog	-6.279	Q8C4N4	LAAT1
TRINITY_DN128061_c2_g3_i9	DN128061	c2	Protein phosphatase 1 regulatory subunit 1B	-6.28296	P07516	PPR1B
TRINITY_DN130257_c4_g2_i9	DN130257	c4	Low-density lipoprotein receptor class A domain-containing protein 1	-6.34226	Q5T700	LRAD1
TRINITY_DN123815_c2_g2_i3	DN123815	c2	Integrin beta-5	-6.36654	P80747	ITB5
TRINITY_DN118727_c0_g1_i1	DN118727	c0	60S ribosomal protein L12	-6.37637	Q6QMZ7	RL12
TRINITY_DN131733_c0_g5_i1	DN131733	c0	Myosin heavy chain, fast skeletal muscle	-6.38023	Q90339	MYSS
TRINITY_DN107411_c1_g2_i1	DN107411	c1	Atrophin-1	-6.38424	Q5IS70	ATN1
TRINITY_DN130178_c0_g2_i4	DN130178	c0	Bromodomain adjacent to zinc finger domain protein 1A	-6.39058	Q8UVR5	BAZ1A
TRINITY_DN111213_c0_g2_i1	DN111213	c0	Syntaxin-binding protein 5	-6.39339	Q9WU70	STXB5
TRINITY_DN111145_c0_g2_i6	DN111145	c0	Tricarboxylate transport protein, mitochondrial	-6.406	P79110	TXTP
TRINITY_DN129870_c5_g1_i9	DN129870	c5	Discoidin, CUB and LCCL domain-containing protein 2	-6.4273	Q96PD2	DCBD2
TRINITY_DN129909_c4_g5_i8	DN129909	c4	BTB/POZ domain-containing protein 2	-6.45249	Q9BX70	BTBD2
TRINITY_DN127006_c0_g2_i6	DN127006	c0	Copper-transporting ATPase 1	-6.45668	Q04656	ATP7A
TRINITY_DN119898_c3_g3_i1	DN119898	c3	Synaptopodin-2	-6.45958	Q9UMS6	SYNP2
TRINITY_DN125541_c2_g1_i6	DN125541	c2	60S ribosomal protein L9	-6.47319	P51410	RL9
TRINITY_DN124623_c5_g1_i10	DN124623	c5	1-acyl-sn-glycerol-3-phosphate acyltransferase alpha	-6.47496	Q99943	PLCA
TRINITY_DN118022_c2_g9_i1	DN118022	c2	Sodium- and chloride-dependent betaine transporter	-6.48299	P31651	S6A12
TRINITY_DN122916_c2_g4_i14	DN122916	c2	Tetraspanin-8	-6.48313	Q2KIS9	TSN8
TRINITY_DN131626_c4_g4_i5	DN131626	c4	Melanoma inhibitory activity protein 3	-6.49121	Q8BI84	MIA3
TRINITY_DN130198_c0_g2_i1	DN130198	c0	28S ribosomal protein S29, mitochondrial	-6.49136	P51398	RT29
TRINITY_DN114685_c4_g1_i5	DN114685	c4	Lipase maturation factor 1	-6.50637	Q3U3R4	LMF1
TRINITY_DN125691_c2_g1_i4	DN125691	c2	Ras-related protein Rab-11A	-6.51219	Q5ZJN2	RB11A
TRINITY_DN129143_c1_g5_i5	DN129143	c1	Cell division cycle-associated protein 4	-6.52029	Q9CWM2	CDCA4
TRINITY_DN130807_c3_g10_i14	DN130807	c3	Uncharacterized protein K02A2.6	-6.52089	Q09575	YRD6
TRINITY_DN124836_c3_g2_i8	DN124836	c3	Arf-GAP with Rho-GAP domain, ANK repeat and PH domain-containing protein 1	-6.54999	Q96P48	ARAP1
TRINITY_DN123482_c1_g1_i4	DN123482	c1	PTB-containing, cubilin and LRP1-interacting protein	-6.55211	Q3UBG2	PCLI1
TRINITY_DN130803_c0_g3_i5	DN130803	c0	Importin subunit beta-1	-6.56509	P70168	IMB1
TRINITY_DN121217_c4_g2_i5	DN121217	c4	BTB/POZ domain-containing adapter for CUL3-mediated RhoA degradation protein 1	-6.5853	Q2T9W0	BACD1
TRINITY_DN130080_c0_g1_i19	DN130080	c0	Vacuolar protein sorting-associated protein 35	-6.59335	Q9EQH3	VPS35
TRINITY_DN122496_c0_g2_i9	DN122496	c0	Schwann cell myelin protein	-6.6002	Q92154	SMP
TRINITY_DN124823_c6_g1_i5	DN124823	c6	Lysine-specific demethylase 2A	-6.60669	Q9Y2K7	KDM2A
TRINITY_DN113945_c0_g3_i2	DN113945	c0	Tumor protein D52	-6.60708	Q95212	TPD52
TRINITY_DN119432_c3_g2_i3	DN119432	c3	Carboxy-terminal domain RNA polymerase II polypeptide A small phosphatase 1	-6.61878	Q9GZU7	CTDS1
TRINITY_DN129531_c0_g1_i3	DN129531	c0	Sushi, von Willebrand factor type A, EGF and pentraxin domain-containing protein 1	-6.62489	A2AVA0	SVEP1
TRINITY_DN124550_c4_g2_i1	DN124550	c4	Phosphatidate cytidylyltransferase 1	-6.62727	O35052	CDS1
TRINITY_DN127420_c0_g2_i2	DN127420	c0	Coiled-coil and C2 domain-containing protein 1A	-6.65915	Q6P1N0	C2D1A
TRINITY_DN119848_c0_g1_i6	DN119848	c0	Feline leukemia virus subgroup C receptor-related protein 1	-6.66471	Q9Y5Y0	FLVC1
TRINITY_DN115868_c3_g8_i2	DN115868	c3	DENN domain-containing protein 1B	-6.6721	Q6P3S1	DEN1B
TRINITY_DN125902_c4_g3_i1	DN125902	c4	BRCA1-associated ATM activator 1	-6.6755	Q1RLU1	BRAT1
TRINITY_DN124408_c2_g1_i1	DN124408	c2	Apelin receptor A	-6.6818	Q7SZP9	APJA
TRINITY_DN121804_c1_g1_i1	DN121804	c1	E3 SUMO-protein ligase PIAS4	-6.68655	Q9JM05	PIAS4
TRINITY_DN127366_c2_g16_i1	DN127366	c2	Synaptogyrin-2	-6.68867	O54980	SNG2
TRINITY_DN118282_c5_g3_i5	DN118282	c5	FCH and double SH3 domains protein 2	-6.69174	Q3USJ8	FCSD2
TRINITY_DN127973_c6_g1_i2	DN127973	c6	Transmembrane protein 117	-6.71046	Q7ZVW1	TM117
TRINITY_DN125787_c4_g2_i8	DN125787	c4	ADP-ribosyl cyclase/cyclic ADP-ribose hydrolase 1	-6.71142	Q64244	CD38
TRINITY_DN129915_c3_g2_i8	DN129915	c3	Cell growth regulator with RING finger domain protein 1	-6.71646	Q99675	CGRF1
TRINITY_DN128506_c2_g2_i2	DN128506	c2	Transient receptor potential cation channel subfamily M member 4	-6.71673	Q7TN37	TRPM4
TRINITY_DN111513_c0_g1_i17	DN111513	c0	Omega-amidase NIT2	-6.71997	Q4VBV9	NIT2
TRINITY_DN123255_c0_g3_i6	DN123255	c0	PTB domain-containing engulfment adapter protein 1	-6.7253	Q9UBP9	GULP1
TRINITY_DN123646_c4_g1_i4	DN123646	c4	Creatine kinase B-type	-6.72753	P12277	KCRB
TRINITY_DN122638_c0_g2_i2	DN122638	c0	Glucosidase 2 subunit beta	-6.73441	P14314	GLU2B
TRINITY_DN119820_c2_g2_i7	DN119820	c2	Normal mucosa of esophagus-specific gene 1 protein	-6.73779	Q9C002	NMES1
TRINITY_DN117400_c0_g1_i3	DN117400	c0	DNA-(apurinic or apyrimidinic site) lyase	-6.74596	A0MTA1	APEX1
TRINITY_DN123656_c2_g1_i2	DN123656	c2	Rho GTPase-activating protein 18	-6.75074	Q8N392	RHG18
TRINITY_DN127896_c1_g1_i9	DN127896	c1	Chemokine-like receptor 1	-6.75852	B9VR26	CML1
TRINITY_DN116159_c1_g2_i1	DN116159	c1	P2Y purinoceptor 2	-6.75861	P41231	P2RY2
TRINITY_DN130906_c12_g1_i4	DN130906	c12	Protein canopy homolog 2	-6.76017	Q9Y2B0	CNPY2
TRINITY_DN111245_c0_g1_i1	DN111245	c0	T-box transcription factor TBX20	-6.76458	Q9I9K7	TBX20
TRINITY_DN120852_c1_g2_i10	DN120852	c1	Pleckstrin homology domain-containing family B member 2	-6.76807	Q5F3S2	PKHB2
TRINITY_DN127835_c5_g1_i5	DN127835	c5	40S ribosomal protein S12	-6.78529	P63324	RS12
TRINITY_DN131114_c5_g1_i14	DN131114	c5	Glycerophosphocholine phosphodiesterase GPCPD1	-6.78787	Q9NPB8	GPCP1
TRINITY_DN121440_c0_g3_i7	DN121440	c0	F-box/WD repeat-containing protein 7	-6.81631	Q969H0	FBXW7
TRINITY_DN112228_c0_g1_i12	DN112228	c0	WD repeat-containing protein WRAP73	-6.83607	Q9P2S5	WRP73
TRINITY_DN129544_c2_g1_i6	DN129544	c2	ATP-dependent DNA helicase Q4	-6.83673	Q75NR7	RECQ4
TRINITY_DN131035_c2_g2_i5	DN131035	c2	Equilibrative nucleoside transporter 1	-6.84874	Q99808	S29A1
TRINITY_DN129753_c6_g1_i1	DN129753	c6	Toll-like receptor 2	-6.85128	Q9QUN7	TLR2
TRINITY_DN120994_c3_g1_i18	DN120994	c3	Oxysterol-binding protein 1	-6.85887	P22059	OSBP1
TRINITY_DN126614_c0_g1_i6	DN126614	c0	Armadillo repeat-containing protein 5	-6.85912	Q96C12	ARMC5
TRINITY_DN122509_c1_g1_i1	DN122509	c1	Microtubule-associated protein 2	-6.86729	P15146	MTAP2
TRINITY_DN131316_c3_g1_i3	DN131316	c3	Nucleoporin p58/p45	-6.87474	Q9BVL2	NUPL1
TRINITY_DN120688_c4_g5_i4	DN120688	c4	Lactoylglutathione lyase	-6.88582	Q9CPU0	LGUL
TRINITY_DN117966_c4_g5_i1	DN117966	c4	Inactive carboxypeptidase-like protein X2	-6.88957	Q9D2L5	CPXM2
TRINITY_DN126281_c5_g4_i4	DN126281	c5	Sorting nexin-10A	-6.89357	F1Q506	SNXAA
TRINITY_DN124968_c1_g4_i2	DN124968	c1	DnaJ homolog subfamily C member 5	-6.91189	P60905	DNJC5
TRINITY_DN129779_c0_g2_i22	DN129779	c0	Ephrin type-A receptor 2	-6.916	Q03145	EPHA2
TRINITY_DN126877_c0_g3_i4	DN126877	c0	Interferon-induced protein with tetratricopeptide repeats 5	-6.9177	Q13325	IFIT5
TRINITY_DN131844_c3_g5_i5	DN131844	c3	Nuclear distribution protein nudE homolog 1	-6.91977	Q9NXR1	NDE1
TRINITY_DN117543_c4_g5_i16	DN117543	c4	DnaJ homolog subfamily C member 4	-6.94166	Q9D844	DNJC4
TRINITY_DN111245_c0_g1_i4	DN111245	c0	T-box transcription factor TBX20	-6.9424	Q9I9K7	TBX20
TRINITY_DN125548_c3_g1_i25	DN125548	c3	Rap guanine nucleotide exchange factor 3	-6.9442	O95398	RPGF3
TRINITY_DN123354_c3_g1_i11	DN123354	c3	ETS translocation variant 1	-6.95895	P50549	ETV1
TRINITY_DN127166_c1_g1_i3	DN127166	c1	Endoplasmic reticulum aminopeptidase 2	-6.97326	Q6P179	ERAP2
TRINITY_DN120347_c5_g2_i4	DN120347	c5	Nuclear receptor-binding protein	-6.9874	Q5RBH9	NRBP
TRINITY_DN128008_c5_g12_i2	DN128008	c5	Bromo adjacent homology domain-containing 1 protein	-7.0068	Q8TBE0	BAHD1
TRINITY_DN126702_c1_g4_i7	DN126702	c1	Dual specificity mitogen-activated protein kinase kinase 6	-7.00797	P52564	MP2K6
TRINITY_DN127020_c4_g2_i4	DN127020	c4	Polycystin-1	-7.00929	P98161	PKD1
TRINITY_DN122505_c1_g2_i1	DN122505	c1	PIH1 domain-containing protein 2	-7.00938	Q5XGG3	PIHD2
TRINITY_DN125072_c2_g1_i4	DN125072	c2	E3 ubiquitin-protein ligase LRSAM1	-7.01638	Q80ZI6	LRSM1
TRINITY_DN116385_c0_g1_i9	DN116385	c0	Aldehyde oxidase 1	-7.03149	Q5FB27	AOXA
TRINITY_DN126092_c1_g2_i11	DN126092	c1	Chromatin assembly factor 1 subunit B	-7.04862	Q9D0N7	CAF1B
TRINITY_DN121329_c0_g1_i7	DN121329	c0	Epidermal growth factor receptor substrate 15-like 1	-7.04876	Q60902	EP15R
TRINITY_DN128381_c0_g1_i10	DN128381	c0	Rho GTPase-activating protein 6	-7.06052	O54834	RHG06
TRINITY_DN118707_c0_g2_i9	DN118707	c0	Tetratricopeptide repeat protein 21B	-7.07364	Q7Z4L5	TT21B
TRINITY_DN121789_c3_g5_i2	DN121789	c3	Aflatoxin B1 aldehyde reductase member 2	-7.08555	Q8CG76	ARK72
TRINITY_DN126023_c3_g6_i7	DN126023	c3	Squamous cell carcinoma antigen recognized by T-cells 3	-7.09917	Q9JLI8	SART3
TRINITY_DN129581_c3_g7_i1	DN129581	c3	Myotubularin	-7.12037	Q5R9S3	MTM1
TRINITY_DN122735_c5_g2_i1	DN122735	c5	Translation initiation factor eIF-2B subunit beta	-7.1233	Q90511	EI2BB
TRINITY_DN123145_c7_g1_i14	DN123145	c7	Rab3 GTPase-activating protein catalytic subunit	-7.12467	Q6NUV0	RB3GP
TRINITY_DN127699_c1_g1_i5	DN127699	c1	60S ribosomal protein L22	-7.12534	Q90YU6	RL22
TRINITY_DN109222_c0_g1_i2	DN109222	c0	Alcohol dehydrogenase 1	-7.12775	P26325	ADH1
TRINITY_DN126078_c1_g3_i4	DN126078	c1	Transmembrane and coiled-coil domains protein 1	-7.14048	Q69ZZ6	TMCC1
TRINITY_DN127902_c0_g2_i14	DN127902	c0	Long-chain-fatty-acid--CoA ligase ACSBG2	-7.14445	Q7ZYC4	ACBG2
TRINITY_DN125283_c3_g8_i1	DN125283	c3	Cytosolic sulfotransferase 2	-7.1539	Q7ZUS4	ST2S2
TRINITY_DN131064_c3_g1_i11	DN131064	c3	Caldesmon	-7.15676	Q05682	CALD1
TRINITY_DN126242_c5_g2_i2	DN126242	c5	Transketolase	-7.16242	Q6B855	TKT
TRINITY_DN122752_c7_g3_i1	DN122752	c7	Thiosulfate sulfurtransferase/rhodanese-like domain-containing protein 2	-7.16327	Q5RCP1	TSTD2
TRINITY_DN130428_c2_g1_i3	DN130428	c2	BCL-6 corepressor-like protein 1	-7.1764	A2AQH4	BCORL
TRINITY_DN118764_c1_g1_i3	DN118764	c1	Prolargin	-7.18319	Q9GKN8	PRELP
TRINITY_DN117133_c0_g4_i2	DN117133	c0	S-adenosylmethionine synthase isoform type-1	-7.18907	Q2KJC6	METK1
TRINITY_DN113698_c0_g1_i2	DN113698	c0	Scavenger receptor class A member 5	-7.19897	Q5RFW0	SCAR5
TRINITY_DN129547_c1_g3_i7	DN129547	c1	Serine/threonine-protein kinase PAK 1	-7.20032	P35465	PAK1
TRINITY_DN115166_c0_g2_i1	DN115166	c0	Glutamate receptor ionotropic, NMDA 3B	-7.23035	Q8VHN2	NMD3B
TRINITY_DN120477_c3_g1_i23	DN120477	c3	Protein artemis	-7.24056	Q5RGE5	DCR1C
TRINITY_DN128469_c3_g2_i12	DN128469	c3	F-box only protein 11	-7.24464	Q7TSL3	FBX11
TRINITY_DN126699_c3_g5_i7	DN126699	c3	Dolichyl-diphosphooligosaccharide--protein glycosyltransferase subunit 1	-7.24525	Q9GMB0	RPN1
TRINITY_DN121337_c3_g3_i7	DN121337	c3	Eukaryotic translation initiation factor 4B	-7.25709	Q8BGD9	IF4B
TRINITY_DN128019_c3_g1_i5	DN128019	c3	Motile sperm domain-containing protein 2	-7.26842	Q9CWP6	MSPD2
TRINITY_DN126434_c1_g1_i11	DN126434	c1	Integrin alpha-IIb	-7.28045	Q9QUM0	ITA2B
TRINITY_DN126448_c8_g1_i5	DN126448	c8	Muscleblind-like protein 1	-7.28644	Q9NR56	MBNL1
TRINITY_DN128583_c4_g6_i4	DN128583	c4	Protein unc-119 homolog A	-7.30189	Q9Z2R6	U119A
TRINITY_DN125539_c1_g1_i2	DN125539	c1	Dedicator of cytokinesis protein 8	-7.31954	Q8NF50	DOCK8
TRINITY_DN125072_c2_g1_i5	DN125072	c2	E3 ubiquitin-protein ligase LRSAM1	-7.32395	Q80ZI6	LRSM1
TRINITY_DN119151_c0_g1_i24	DN119151	c0	Protein FAM214A	-7.33286	Q1LV22	F214A
TRINITY_DN122356_c1_g5_i17	DN122356	c1	C-type lectin domain family 17, member A	-7.34716	Q6ZS10	CL17A
TRINITY_DN129915_c3_g2_i12	DN129915	c3	Cell growth regulator with RING finger domain protein 1	-7.34847	Q99675	CGRF1
TRINITY_DN129228_c2_g2_i11	DN129228	c2	Influenza virus NS1A-binding protein homolog	-7.35513	Q920Q8	NS1BP
TRINITY_DN125321_c5_g4_i1	DN125321	c5	Delta(24)-sterol reductase	-7.37893	Q8VCH6	DHC24
TRINITY_DN124006_c1_g3_i1	DN124006	c1	Histone deacetylase 4	-7.3823	P56524	HDAC4
TRINITY_DN122313_c4_g1_i4	DN122313	c4	BTB/POZ domain-containing protein KCTD2	-7.38899	Q14681	KCTD2
TRINITY_DN128809_c5_g2_i3	DN128809	c5	Retrovirus-related Pol polyprotein from transposon 297	-7.40034	P20825	POL2
TRINITY_DN129936_c1_g1_i4	DN129936	c1	Sushi, von Willebrand factor type A, EGF and pentraxin domain-containing protein 1	-7.40118	P0C6B8	SVEP1
TRINITY_DN120714_c1_g1_i5	DN120714	c1	Nardilysin	-7.40238	Q8BHG1	NRDC
TRINITY_DN131348_c3_g2_i4	DN131348	c3	Cytosolic purine 5'-nucleotidase	-7.41267	Q6DKB0	5NTC
TRINITY_DN123243_c2_g4_i2	DN123243	c2	BRO1 domain-containing protein BROX	-7.43155	A3KQV2	BROX
TRINITY_DN110117_c1_g1_i1	DN110117	c1	Sulfatase-modifying factor 1	-7.43214	Q8R0F3	SUMF1
TRINITY_DN124536_c1_g5_i13	DN124536	c1	Cytokine receptor-like factor 1	-7.4562	Q9JM58	CRLF1
TRINITY_DN128151_c3_g2_i5	DN128151	c3	Exonuclease V	-7.47247	F1Q514	EXO5
TRINITY_DN108946_c0_g2_i4	DN108946	c0	Gamma-aminobutyric acid receptor subunit delta	-7.48327	P22933	GBRD
TRINITY_DN124294_c0_g1_i1	DN124294	c0	Serine/threonine-protein kinase pim-1	-7.48339	Q95LJ0	PIM1
TRINITY_DN120773_c4_g1_i4	DN120773	c4	Chondroitin sulfate N-acetylgalactosaminyltransferase 1	-7.49388	Q8TDX6	CGAT1
TRINITY_DN124141_c3_g2_i15	DN124141	c3	Aldo-keto reductase family 4 member C9	-7.52279	Q0PGJ6	AKRC9
TRINITY_DN109929_c0_g1_i4	DN109929	c0	Sulfite oxidase	-7.53314	P07850	SUOX
TRINITY_DN130802_c2_g2_i13	DN130802	c2	Hepatocyte cell adhesion molecule	-7.57018	Q14CZ8	HECAM
TRINITY_DN121046_c2_g1_i11	DN121046	c2	Basal cell adhesion molecule	-7.57286	Q9R069	BCAM
TRINITY_DN111749_c0_g1_i7	DN111749	c0	Regulator of G-protein signaling 6	-7.59638	Q9Z2H2	RGS6
TRINITY_DN119463_c0_g2_i17	DN119463	c0	LMBR1 domain-containing protein 2	-7.60177	Q5F3F5	LMBD2
TRINITY_DN119294_c0_g1_i9	DN119294	c0	Angiopoietin-1 receptor	-7.6297	Q06807	TIE2
TRINITY_DN130538_c1_g2_i1	DN130538	c1	LINE-1 retrotransposable element ORF2 protein	-7.64241	P11369	LORF2
TRINITY_DN131675_c3_g1_i2	DN131675	c3	Gag-Pol polyprotein	-7.67048	O92815	POL
TRINITY_DN127856_c0_g1_i3	DN127856	c0	Huntingtin	-7.67333	P51112	HD
TRINITY_DN129632_c3_g1_i3	DN129632	c3	Dehydrogenase/reductase SDR family member 13	-7.68292	Q6UX07	DHR13
TRINITY_DN131085_c8_g11_i1	DN131085	c8	Hypoxanthine-guanine phosphoribosyltransferase	-7.68979	Q9W719	HPRT
TRINITY_DN128665_c5_g1_i14	DN128665	c5	Calcium-activated potassium channel subunit alpha-1	-7.70521	Q28265	KCMA1
TRINITY_DN119869_c0_g4_i10	DN119869	c0	Ubiquitin-like modifier-activating enzyme 1	-7.7119	Q29504	UBA1
TRINITY_DN123043_c13_g1_i1	DN123043	c13	Claudin-7-A	-7.73759	Q6DHP1	CLD7A
TRINITY_DN117007_c0_g2_i3	DN117007	c0	Perilipin-2	-7.73953	Q4PLW0	PLIN2
TRINITY_DN99722_c0_g1_i3	DN99722	c0	Putative defense protein Hdd11	-7.74583	O96382	DFP11
TRINITY_DN122908_c5_g1_i15	DN122908	c5	Serine/arginine repetitive matrix protein 1	-7.75043	Q5ZMJ9	SRRM1
TRINITY_DN123488_c2_g2_i3	DN123488	c2	Dimethylaniline monooxygenase [N-oxide-forming] 2	-7.7594	P36366	FMO2
TRINITY_DN131817_c1_g1_i3	DN131817	c1	WASH complex subunit CCDC53	-7.80203	B5X3I1	CCD53
TRINITY_DN126052_c0_g1_i4	DN126052	c0	Hypoxia-inducible factor 1-alpha	-7.81591	Q9YIB9	HIF1A
TRINITY_DN127126_c2_g4_i20	DN127126	c2	Exportin-6	-7.82688	Q96QU8	XPO6
TRINITY_DN126399_c0_g2_i5	DN126399	c0	Cyclin-dependent kinase 8	-7.83588	Q8JH47	CDK8
TRINITY_DN131080_c5_g1_i2	DN131080	c5	Thymidylate kinase	-7.85993	P97930	KTHY
TRINITY_DN120570_c4_g2_i12	DN120570	c4	Disintegrin and metalloproteinase domain-containing protein 23	-7.87666	Q9R1V7	ADA23
TRINITY_DN124932_c1_g2_i7	DN124932	c1	cAMP-dependent protein kinase type II-alpha regulatory subunit	-7.88083	P00515	KAP2
TRINITY_DN129420_c3_g1_i1	DN129420	c3	Cadherin-like and PC-esterase domain-containing protein 1	-7.88556	A4D0V7	CPED1
TRINITY_DN129212_c0_g6_i7	DN129212	c0	Nuclear GTPase SLIP-GC	-7.89904	Q68CJ6	SLIP
TRINITY_DN131793_c1_g1_i4	DN131793	c1	Ig kappa chain C region	-7.90404	P01837	IGKC
TRINITY_DN125228_c0_g2_i4	DN125228	c0	Rap1 GTPase-activating protein 1	-7.91618	P47736	RPGP1
TRINITY_DN111709_c0_g2_i1	DN111709	c0	Sterile alpha motif domain-containing protein 9	-7.9288	Q5K651	SAMD9
TRINITY_DN122270_c0_g3_i1	DN122270	c0	Apoptotic protease-activating factor 1	-7.93292	Q9I9H8	APAF
TRINITY_DN120398_c0_g3_i8	DN120398	c0	Transmembrane protein 131	-7.94149	Q92545	TM131
TRINITY_DN126264_c3_g3_i11	DN126264	c3	Kinesin-like protein KIF15-A	-7.96295	Q91785	KI15A
TRINITY_DN125407_c4_g2_i5	DN125407	c4	Rho-related GTP-binding protein RhoE	-7.97503	Q6SA80	RND3
TRINITY_DN129469_c2_g2_i26	DN129469	c2	Arf-GAP with coiled-coil, ANK repeat and PH domain-containing protein 1	-7.97706	Q8K2H4	ACAP1
TRINITY_DN131068_c2_g2_i15	DN131068	c2	General transcription factor II-I repeat domain-containing protein 2	-7.98579	Q99NI3	GT2D2
TRINITY_DN127127_c0_g3_i1	DN127127	c0	Nesprin-1	-7.98753	Q8NF91	SYNE1
TRINITY_DN129813_c1_g3_i6	DN129813	c1	cAMP-dependent protein kinase type I-alpha regulatory subunit	-8.03329	Q5ZM91	KAP0
TRINITY_DN128849_c0_g1_i3	DN128849	c0	Erythropoietin receptor	-8.04282	Q2KL21	EPOR
TRINITY_DN118897_c3_g1_i7	DN118897	c3	Retrotransposon-derived protein PEG10	-8.06221	Q86TG7	PEG10
TRINITY_DN125788_c0_g3_i14	DN125788	c0	Serine/arginine-rich splicing factor 2	-8.10777	Q5R1W5	SRSF2
TRINITY_DN109904_c0_g1_i2	DN109904	c0	Oxidative stress-induced growth inhibitor 2	-8.11242	Q9Y236	OSGI2
TRINITY_DN115849_c3_g1_i23	DN115849	c3	Periphilin-1	-8.12461	Q8K2H1	PPHLN
TRINITY_DN131372_c3_g1_i6	DN131372	c3	Cohesin subunit SA-2	-8.16095	Q9DGN0	STAG2
TRINITY_DN130877_c2_g2_i8	DN130877	c2	A-kinase anchor protein 11	-8.16322	Q9UKA4	AKA11
TRINITY_DN126559_c3_g1_i5	DN126559	c3	Serine/threonine-protein kinase 38	-8.18756	Q5R8M1	STK38
TRINITY_DN123192_c0_g1_i12	DN123192	c0	Vesicle transport protein USE1	-8.20121	Q7ZTY7	USE1
TRINITY_DN114924_c4_g3_i1	DN114924	c4	60S ribosomal protein L34	-8.27336	Q9D1R9	RL34
TRINITY_DN131882_c2_g1_i14	DN131882	c2	Protein 4.1	-8.28451	P48193	41
TRINITY_DN123948_c0_g2_i2	DN123948	c0	Probable ATP-dependent RNA helicase DDX17	-8.28746	Q92841	DDX17
TRINITY_DN128341_c5_g4_i4	DN128341	c5	Caspase recruitment domain-containing protein 9	-8.29993	Q9H257	CARD9
TRINITY_DN131458_c3_g2_i1	DN131458	c3	AP-3 complex subunit delta-1	-8.3562	Q865S1	AP3D1
TRINITY_DN126373_c2_g5_i7	DN126373	c2	SCAN domain-containing protein 3	-8.40583	Q6R2W3	SCND3
TRINITY_DN111881_c0_g1_i5	DN111881	c0	RAB6-interacting golgin	-8.40785	Q7T320	GORAB
TRINITY_DN120735_c0_g1_i2	DN120735	c0	Ammonium transporter Rh type B	-8.41242	Q7T070	RHBG
TRINITY_DN130107_c1_g3_i17	DN130107	c1	E3 ubiquitin-protein ligase MARCH6	-8.41665	Q6ZQ89	MARH6
TRINITY_DN121006_c4_g1_i1	DN121006	c4	Protein quaking-A	-8.4203	Q6P0D0	QKIA
TRINITY_DN127024_c7_g4_i16	DN127024	c7	LIM domain-binding protein 1	-8.44074	Q86U70	LDB1
TRINITY_DN123725_c3_g5_i6	DN123725	c3	GTP-binding nuclear protein Ran	-8.47634	Q9YGC0	RAN
TRINITY_DN117180_c2_g11_i2	DN117180	c2	Ankyrin repeat domain-containing protein SOWAHC	-8.49317	Q8C0J6	SWAHC
TRINITY_DN121933_c2_g2_i15	DN121933	c2	Coiled-coil domain-containing protein 25	-8.50955	Q7T312	CCD25
TRINITY_DN113466_c1_g1_i3	DN113466	c1	Phytanoyl-CoA hydroxylase-interacting protein-like	-8.5249	A4QNW7	PHIPL
TRINITY_DN130107_c1_g3_i2	DN130107	c1	E3 ubiquitin-protein ligase MARCH6	-8.55044	Q6ZQ89	MARH6
TRINITY_DN127989_c0_g3_i1	DN127989	c0	Transposon TX1 uncharacterized 149 kDa protein	-8.55683	P14381	YTX2
TRINITY_DN115712_c1_g1_i5	DN115712	c1	Krueppel-like factor 6	-8.56568	O08584	KLF6
TRINITY_DN120558_c3_g5_i7	DN120558	c3	Ras association domain-containing protein 1	-8.56685	Q9NS23	RASF1
TRINITY_DN127393_c3_g3_i9	DN127393	c3	Calpain small subunit 1	-8.57618	Q64537	CPNS1
TRINITY_DN127336_c1_g4_i10	DN127336	c1	Mitoferrin-1	-8.58102	Q287T7	MFRN1
TRINITY_DN117633_c4_g2_i12	DN117633	c4	Androgen-dependent TFPI-regulating protein	-8.59199	Q96IZ2	ADTRP
TRINITY_DN127811_c1_g3_i18	DN127811	c1	Cryptochrome-1	-8.61411	Q8WP19	CRY1
TRINITY_DN130182_c0_g1_i4	DN130182	c0	Probable ATP-dependent RNA helicase DDX17	-8.62068	Q501J6	DDX17
TRINITY_DN129129_c2_g3_i28	DN129129	c2	Lysine-specific histone demethylase 1A	-8.6212	Q6ZQ88	KDM1A
TRINITY_DN120044_c1_g3_i9	DN120044	c1	Sperm-specific antigen 2	-8.66908	P28290	SSFA2
TRINITY_DN129787_c0_g2_i21	DN129787	c0	Calcium homeostasis endoplasmic reticulum protein	-8.68256	Q8IWX8	CHERP
TRINITY_DN125458_c1_g3_i16	DN125458	c1	Choline transporter-like protein 2	-8.70006	Q6IP59	CTL2
TRINITY_DN113256_c0_g3_i21	DN113256	c0	Sorting nexin-14	-8.70042	Q9Y5W7	SNX14
TRINITY_DN124489_c0_g1_i3	DN124489	c0	Heat shock protein 75 kDa, mitochondrial	-8.71866	Q12931	TRAP1
TRINITY_DN116260_c0_g1_i6	DN116260	c0	Beta-1,3-galactosyl-O-glycosyl-glycoprotein beta-1,6-N-acetylglucosaminyltransferase 4	-8.72518	Q71SG7	GCNT4
TRINITY_DN127082_c1_g2_i1	DN127082	c1	Small G protein signaling modulator 1	-8.73469	Q8BPQ7	SGSM1
TRINITY_DN124632_c2_g1_i5	DN124632	c2	Anaphase-promoting complex subunit 1	-8.77665	P53995	APC1
TRINITY_DN115712_c1_g1_i9	DN115712	c1	Krueppel-like factor 6	-8.78088	O08584	KLF6
TRINITY_DN48456_c0_g2_i1	DN48456	c0	Heat shock factor-binding protein 1	-8.78341	O75506	HSBP1
TRINITY_DN122203_c4_g4_i12	DN122203	c4	Breast cancer type 2 susceptibility protein	-8.79188	P51587	BRCA2
TRINITY_DN113386_c0_g1_i5	DN113386	c0	Rho-related BTB domain-containing protein 2	-8.80056	Q9BYZ6	RHBT2
TRINITY_DN129469_c2_g2_i27	DN129469	c2	Arf-GAP with coiled-coil, ANK repeat and PH domain-containing protein 1	-8.83411	Q8K2H4	ACAP1
TRINITY_DN108974_c0_g1_i2	DN108974	c0	Leucine-rich repeat-containing protein 15	-8.84454	Q8R5M3	LRC15
TRINITY_DN131047_c0_g1_i13	DN131047	c0	AP-1 complex subunit gamma-1	-8.85209	O43747	AP1G1
TRINITY_DN131279_c0_g1_i7	DN131279	c0	Zinc finger protein 462	-8.87772	Q96JM2	ZN462
TRINITY_DN126379_c5_g1_i2	DN126379	c5	Transposon TX1 uncharacterized 149 kDa protein	-8.89454	P14381	YTX2
TRINITY_DN125155_c2_g1_i7	DN125155	c2	Riboflavin transporter 2	-8.92278	B5X4H8	RFT2
TRINITY_DN120294_c1_g2_i3	DN120294	c1	Myomegalin	-8.94974	Q9WUJ3	MYOME
TRINITY_DN122071_c1_g8_i1	DN122071	c1	G protein-activated inward rectifier potassium channel 1	-8.95302	P48549	KCNJ3
TRINITY_DN129541_c0_g1_i3	DN129541	c0	Nucleolar protein 11-like	-8.96457	Q4V9P9	NOL11
TRINITY_DN128228_c0_g1_i10	DN128228	c0	Rho GDP-dissociation inhibitor 1	-8.98273	P19803	GDIR1
TRINITY_DN130461_c3_g1_i5	DN130461	c3	Protein tweety homolog 3	-9.00696	Q32LT7	TTYH3
TRINITY_DN129516_c4_g1_i3	DN129516	c4	NEDD4-binding protein 2-like 1	-9.22135	Q3V2Q8	N42L1
TRINITY_DN129487_c4_g2_i23	DN129487	c4	Coiled-coil alpha-helical rod protein 1	-9.22844	Q8HZ60	CCHCR
TRINITY_DN126292_c2_g3_i1	DN126292	c2	Multimerin-2	-9.23221	Q9H8L6	MMRN2
TRINITY_DN129575_c4_g2_i1	DN129575	c4	Antileukoproteinase	-9.25778	P97430	SLPI
TRINITY_DN124634_c0_g2_i6	DN124634	c0	BRCA1-associated RING domain protein 1	-9.34375	Q99728	BARD1
TRINITY_DN122074_c0_g3_i5	DN122074	c0	L-lactate dehydrogenase B chain	-9.35708	P20373	LDHB
TRINITY_DN125276_c4_g2_i14	DN125276	c4	Toll-like receptor 2	-9.37968	Q95M53	TLR2
TRINITY_DN118410_c0_g1_i1	DN118410	c0	COP9 signalosome complex subunit 5	-9.43603	Q6PC30	CSN5
TRINITY_DN125532_c2_g1_i8	DN125532	c2	Gamma-glutamyltransferase 5	-9.43783	Q9QWE9	GGT5
TRINITY_DN124634_c0_g2_i8	DN124634	c0	BRCA1-associated RING domain protein 1	-9.49873	Q99728	BARD1
TRINITY_DN129747_c0_g1_i12	DN129747	c0	Transmembrane channel-like protein 6	-9.52968	Q7Z403	TMC6
TRINITY_DN127906_c6_g4_i1	DN127906	c6	Microtubule-associated protein tau	-9.54882	Q6TS35	TAU
TRINITY_DN114253_c3_g1_i3	DN114253	c3	Gastrula zinc finger protein XlCGF17.1	-9.56116	P18713	ZG17
TRINITY_DN121389_c3_g4_i15	DN121389	c3	Keratin, type I cytoskeletal 18	-9.57497	Q7ZTS4	K1C18
TRINITY_DN114568_c0_g1_i7	DN114568	c0	Heme-binding protein 2	-9.63912	Q9Y5Z4	HEBP2
TRINITY_DN125788_c0_g5_i3	DN125788	c0	Serine/arginine-rich splicing factor 2	-9.84381	Q5R1W5	SRSF2
TRINITY_DN130059_c3_g3_i1	DN130059	c3	Dolichyl-diphosphooligosaccharide--protein glycosyltransferase subunit STT3B	-10.1708	Q8TCJ2	STT3B
TRINITY_DN123127_c0_g1_i20	DN123127	c0	Eosinophil peroxidase	-10.5131	P11678	PERE
TRINITY_DN123993_c4_g3_i9	DN123993	c4	[3-methyl-2-oxobutanoate dehydrogenase [lipoamide]] kinase, mitochondrial	-10.7102	O55028	BCKD
TRINITY_DN125728_c3_g2_i5	DN125728	c3	Elongation factor 1-delta	-11.8661	Q717R8	EF1D
TRINITY_DN128780_c1_g1_i13	DN128780	c1	Matrix metalloproteinase-9	-14.4181	P52176	MMP9

## Sheet: Control, 1v2
Trinity ID	Gene ID	logFC	logCPM	PValue	FDR	Uniprot	HUGO
TRINITY_DN128780_c1_g1_i13	Matrix metalloproteinase-9	14.9595	7.52895	1.83048e-10	2.7148e-06	P52176	MMP9
TRINITY_DN125728_c3_g2_i5	Elongation factor 1-delta	12.3276	4.90296	1.41487e-07	0.0004555	Q717R8	EF1D
TRINITY_DN129036_c2_g2_i14	Ornithine decarboxylase 1	11.5956	4.17569	1.3515e-07	0.000444293	P27120	DCOR1
TRINITY_DN128228_c0_g1_i10	Rho GDP-dissociation inhibitor 1	10.7181	3.30787	8.42512e-07	0.00170486	P19803	GDIR1
TRINITY_DN117677_c3_g1_i2	C-C motif chemokine 2	10.5219	3.11491	8.89329e-06	0.00833631	Q08782	CCL2
TRINITY_DN127835_c5_g1_i13	40S ribosomal protein S12	10.4126	4.63139	1.39965e-06	0.00235874	P63324	RS12
TRINITY_DN123993_c4_g3_i9	[3-methyl-2-oxobutanoate dehydrogenase [lipoamide]] kinase, mitochondrial	10.1996	2.79896	1.5314e-08	8.93594e-05	O55028	BCKD
TRINITY_DN125518_c0_g1_i3	Histone chaperone asf1a-B	9.78178	2.39058	1.96178e-05	0.0140673	Q7T0M6	AS1AB
TRINITY_DN124635_c2_g1_i3	Gelsolin	9.59823	2.21342	1.01301e-07	0.000345172	P06396	GELS
TRINITY_DN129036_c2_g2_i4	Ornithine decarboxylase 1	9.56228	2.1784	8.18641e-07	0.00168348	P27120	DCOR1
TRINITY_DN130059_c3_g3_i1	Dolichyl-diphosphooligosaccharide--protein glycosyltransferase subunit STT3B	9.51944	2.1371	1.18916e-06	0.00215996	Q8TCJ2	STT3B
TRINITY_DN124634_c0_g2_i8	BRCA1-associated RING domain protein 1	9.42315	2.04438	6.28267e-12	1.99989e-07	Q99728	BARD1
TRINITY_DN125532_c2_g1_i8	Gamma-glutamyltransferase 5	9.39634	2.01893	1.74693e-07	0.000521775	Q9QWE9	GGT5
TRINITY_DN123127_c0_g1_i20	Eosinophil peroxidase	9.19658	1.82821	4.91877e-05	0.0257126	P11678	PERE
TRINITY_DN127159_c4_g3_i5	Transposable element Tc1 transposase	9.1892	1.8186	4.7842e-05	0.0253007	P03934	TC1A
TRINITY_DN124663_c3_g1_i16	Alpha-actinin-2	9.13453	1.76754	0.000112289	0.0448781	P20111	ACTN2
TRINITY_DN124634_c0_g2_i6	BRCA1-associated RING domain protein 1	8.93248	1.57339	5.40195e-05	0.0274994	Q99728	BARD1
TRINITY_DN129130_c1_g1_i16	Dipeptidyl peptidase 3	8.93006	1.57361	3.69071e-05	0.0215627	Q9NY33	DPP3
TRINITY_DN117838_c2_g1_i2	Engulfment and cell motility protein 2	8.92872	1.5703	1.82035e-05	0.0132568	Q8BHL5	ELMO2
TRINITY_DN125155_c2_g1_i7	Riboflavin transporter 2	8.89527	1.53914	2.36547e-09	2.20846e-05	B5X4H8	RFT2
TRINITY_DN127393_c3_g3_i9	Calpain small subunit 1	8.86335	1.50859	3.3887e-12	1.31824e-07	Q64537	CPNS1
TRINITY_DN128939_c0_g3_i2	Neuroblastoma-amplified sequence	8.85751	1.50395	4.17174e-05	0.0235195	Q5TYW4	NBAS
TRINITY_DN127127_c0_g3_i1	Nesprin-1	8.85395	1.49986	5.92605e-07	0.00132361	Q8NF91	SYNE1
TRINITY_DN127082_c1_g2_i1	Small G protein signaling modulator 1	8.82256	1.47119	8.27202e-05	0.0367759	Q8BPQ7	SGSM1
TRINITY_DN129212_c0_g6_i7	Nuclear GTPase SLIP-GC	8.80204	1.4511	8.57243e-07	0.00171877	Q68CJ6	SLIP
TRINITY_DN114568_c0_g1_i7	Heme-binding protein 2	8.79101	1.44123	4.37204e-05	0.0239826	Q9Y5Z4	HEBP2
TRINITY_DN123658_c1_g2_i1	Delta-aminolevulinic acid dehydratase	8.76764	1.4184	3.76404e-10	4.88082e-06	Q60HH9	HEM2
TRINITY_DN126410_c2_g2_i4	Bromodomain-containing protein 3	8.75981	1.41096	3.36753e-06	0.00449143	Q8K2F0	BRD3
TRINITY_DN126264_c3_g3_i11	Kinesin-like protein KIF15-A	8.73232	1.38428	1.18064e-06	0.00215996	Q91785	KI15A
TRINITY_DN129132_c3_g1_i1	2-acylglycerol O-acyltransferase 1	8.71389	1.36818	5.07386e-05	0.0262587	Q28C88	MOGT1
TRINITY_DN126292_c2_g3_i1	Multimerin-2	8.70429	1.35848	1.10588e-11	2.86798e-07	Q9H8L6	MMRN2
TRINITY_DN130376_c1_g1_i14	Ubiquitin carboxyl-terminal hydrolase 25	8.69282	1.34813	2.49116e-05	0.0166062	Q9UHP3	UBP25
TRINITY_DN129747_c0_g1_i12	Transmembrane channel-like protein 6	8.66385	1.32198	6.88201e-05	0.0320488	Q7Z403	TMC6
TRINITY_DN131108_c2_g1_i4	E3 ubiquitin-protein ligase rififylin	8.65541	1.3125	6.12146e-12	1.99989e-07	Q8CIN9	RFFL
TRINITY_DN127731_c1_g1_i15	5'-3' exoribonuclease 2	8.61017	1.2705	2.28185e-05	0.0156416	Q5ZIP4	XRN2
TRINITY_DN131326_c1_g3_i1	Ig lambda-3 chain C region	8.60953	2.82952	1.17507e-08	7.41267e-05	P01845	LAC3
TRINITY_DN120735_c0_g1_i2	Ammonium transporter Rh type B	8.56543	1.22811	2.48729e-10	3.41498e-06	Q7T070	RHBG
TRINITY_DN125289_c1_g2_i7	Mitochondrial import receptor subunit TOM70	8.56148	1.22518	5.9877e-05	0.0294533	O94826	TOM70
TRINITY_DN128849_c0_g1_i3	Erythropoietin receptor	8.51952	1.1857	4.48968e-07	0.00107479	Q2KL21	EPOR
TRINITY_DN115712_c1_g1_i9	Krueppel-like factor 6	8.51826	1.1833	7.59534e-05	0.0345574	O08584	KLF6
TRINITY_DN111208_c0_g1_i10	Alpha-(1,3)-fucosyltransferase 11	8.48351	1.15138	6.13532e-05	0.0297567	Q70AG8	FUT11
TRINITY_DN119463_c0_g2_i17	LMBR1 domain-containing protein 2	8.44707	1.11955	5.50776e-05	0.0278256	Q5F3F5	LMBD2
TRINITY_DN124125_c1_g3_i3	Suppressor of cytokine signaling 6	8.4157	1.08856	6.04885e-05	0.0295982	Q5RCM6	SOCS6
TRINITY_DN114255_c0_g2_i11	Membrane cofactor protein	8.40824	1.08051	0.000100282	0.0415995	Q6VE48	MCP
TRINITY_DN127959_c1_g1_i15	ATP-dependent RNA helicase DDX3Y	8.38503	1.05977	5.80492e-07	0.00130908	Q62095	DDX3Y
TRINITY_DN125889_c2_g2_i1	Hepatoma-derived growth factor-related protein 3	8.37982	1.0534	8.43691e-05	0.0371551	Q9Y3E1	HDGR3
TRINITY_DN120695_c6_g2_i2	E3 ubiquitin-protein ligase RBBP6	8.37336	1.0499	7.41919e-05	0.0339878	Q7Z6E9	RBBP6
TRINITY_DN128333_c5_g1_i4	1-phosphatidylinositol 4,5-bisphosphate phosphodiesterase delta-1	8.3599	1.03553	8.2846e-05	0.0367968	P10895	PLCD1
TRINITY_DN127645_c0_g1_i13	Separin	8.31742	0.998555	6.73995e-05	0.0317166	Q14674	ESPL1
TRINITY_DN130659_c4_g4_i31	Centrosome and spindle pole associated protein 1	8.28257	0.964738	3.19286e-05	0.0197151	B2RX88	CSPP1
TRINITY_DN130489_c0_g1_i19	NFX1-type zinc finger-containing protein 1	8.275	0.957688	8.52202e-05	0.0373187	Q9P2E3	ZNFX1
TRINITY_DN130413_c0_g6_i6	Myosin phosphatase Rho-interacting protein	8.2657	0.949782	5.60961e-08	0.000225744	Q9ERE6	MPRIP
TRINITY_DN126242_c5_g2_i2	Transketolase	8.20615	4.87713	5.21577e-07	0.00119352	Q6B855	TKT
TRINITY_DN121113_c0_g1_i3	Apolipoprotein D	8.20305	0.892176	9.67816e-05	0.0404465	P05090	APOD
TRINITY_DN116933_c7_g1_i4	Mediator of RNA polymerase II transcription subunit 13	8.19084	0.880307	2.12961e-06	0.00322767	Q5SWW4	MED13
TRINITY_DN123825_c4_g1_i8	Cytosolic phospholipase A2	8.19051	0.881171	1.85032e-05	0.0134269	P50392	PA24A
TRINITY_DN124489_c0_g1_i3	Heat shock protein 75 kDa, mitochondrial	8.17851	0.868592	8.45569e-05	0.0371594	Q12931	TRAP1
TRINITY_DN131835_c0_g1_i4	Retrovirus-related Pol polyprotein from transposon 412	8.14573	0.840819	3.18794e-05	0.0197151	P10394	POL4
TRINITY_DN114924_c4_g3_i1	60S ribosomal protein L34	8.13386	3.83512	1.08489e-06	0.00202576	Q9D1R9	RL34
TRINITY_DN130107_c1_g3_i2	E3 ubiquitin-protein ligase MARCH6	8.12516	0.8205	1.1094e-07	0.000372576	Q6ZQ89	MARH6
TRINITY_DN121806_c2_g2_i1	Tubulin beta chain	8.1183	0.811284	0.000132123	0.049699	P41386	TBB
TRINITY_DN120320_c2_g3_i6	GATA-binding factor 2	8.10916	0.805485	3.45696e-09	2.78232e-05	P23770	GATA2
TRINITY_DN127020_c4_g2_i4	Polycystin-1	8.06037	0.761761	1.80458e-05	0.0131649	P98161	PKD1
TRINITY_DN124342_c3_g2_i5	Cytosolic Fe-S cluster assembly factor nubp1	8.05859	0.760439	0.000109896	0.0443778	Q6P298	NUBP1
TRINITY_DN129416_c0_g1_i25	NEDD8-activating enzyme E1 regulatory subunit	8.05719	0.760657	0.000112779	0.0449971	Q7SXP2	ULA1
TRINITY_DN116810_c0_g1_i14	Glutamine--tRNA ligase	8.05153	0.75149	9.43824e-06	0.00860716	Q3MHH4	SYQ
TRINITY_DN126559_c3_g1_i5	Serine/threonine-protein kinase 38	8.02774	0.731462	1.64454e-06	0.00266558	Q5R8M1	STK38
TRINITY_DN126373_c2_g5_i7	SCAN domain-containing protein 3	8.00472	0.710642	1.57161e-09	1.59488e-05	Q6R2W3	SCND3
TRINITY_DN108974_c0_g1_i2	Leucine-rich repeat-containing protein 15	8.00222	0.706999	3.21692e-06	0.00435282	Q8R5M3	LRC15
TRINITY_DN120447_c2_g2_i7	HLA class II histocompatibility antigen, DQ beta 1 chain	7.99145	2.92486	0.000129927	0.0491386	P01920	DQB1
TRINITY_DN127849_c0_g1_i8	Inactive serine protease PAMR1	7.9538	0.665113	4.11045e-06	0.00513049	Q6UXH9	PAMR1
TRINITY_DN123725_c3_g5_i6	GTP-binding nuclear protein Ran	7.94123	0.652695	2.39848e-08	0.000127232	Q9YGC0	RAN
TRINITY_DN121706_c1_g3_i2	Low density lipoprotein receptor adapter protein 1	7.90573	0.620838	4.14883e-06	0.00516459	Q8C142	ARH
TRINITY_DN126078_c1_g3_i4	Transmembrane and coiled-coil domains protein 1	7.87346	0.592036	1.49991e-05	0.0115732	Q69ZZ6	TMCC1
TRINITY_DN124845_c6_g2_i19	Leupaxin	7.8663	0.585585	1.33967e-05	0.0107501	Q9N261	LPXN
TRINITY_DN125276_c4_g2_i2	Toll-like receptor 2	7.84433	0.564814	2.67773e-09	2.40383e-05	Q95M53	TLR2
TRINITY_DN125692_c3_g2_i10	5-formyltetrahydrofolate cyclo-ligase	7.82691	0.548937	3.5818e-06	0.00465744	P49914	MTHFS
TRINITY_DN131068_c2_g2_i15	General transcription factor II-I repeat domain-containing protein 2	7.81312	0.537851	6.78086e-10	7.72044e-06	Q99NI3	GT2D2
TRINITY_DN131461_c1_g1_i5	Histone-lysine N-methyltransferase 2E	7.7756	0.504312	2.99111e-05	0.0189198	Q8IZD2	KMT2E
TRINITY_DN127811_c1_g3_i18	Cryptochrome-1	7.76034	0.488686	6.01527e-06	0.00663829	Q8WP19	CRY1
TRINITY_DN128008_c5_g3_i15	Bromo adjacent homology domain-containing 1 protein	7.75374	0.483539	6.38572e-06	0.00690028	Q8TBE0	BAHD1
TRINITY_DN129544_c2_g1_i6	ATP-dependent DNA helicase Q4	7.72761	0.460536	1.90471e-08	0.000108432	Q75NR7	RECQ4
TRINITY_DN128824_c5_g2_i17	Protein BTG1	7.72138	0.454486	1.74501e-09	1.73317e-05	Q63073	BTG1
TRINITY_DN123948_c0_g2_i2	Probable ATP-dependent RNA helicase DDX17	7.70117	0.437213	6.95335e-09	4.84463e-05	Q92841	DDX17
TRINITY_DN129813_c1_g3_i6	cAMP-dependent protein kinase type I-alpha regulatory subunit	7.63957	0.381068	4.22807e-06	0.0052353	Q5ZM91	KAP0
TRINITY_DN127126_c2_g4_i20	Exportin-6	7.63319	1.79536	9.64396e-05	0.0404121	Q96QU8	XPO6
TRINITY_DN127537_c1_g1_i10	Striatin	7.61856	0.365327	4.85634e-05	0.0255868	P70483	STRN
TRINITY_DN130766_c1_g2_i21	Neuron navigator 2	7.58273	0.330136	2.30814e-05	0.0157986	Q8IVL1	NAV2
TRINITY_DN120709_c4_g15_i5	Synaptotagmin-like protein 1	7.56154	0.313493	7.23464e-09	4.96648e-05	Q99N80	SYTL1
TRINITY_DN120736_c1_g1_i7	Transcriptional regulator Myc	7.53156	0.288502	7.85748e-05	0.0353028	P06646	MYC
TRINITY_DN110117_c1_g1_i1	Sulfatase-modifying factor 1	7.52565	0.282182	6.22152e-08	0.000240023	Q8R0F3	SUMF1
TRINITY_DN121046_c2_g1_i11	Basal cell adhesion molecule	7.47609	0.23925	5.26799e-06	0.00610213	Q9R069	BCAM
TRINITY_DN79953_c0_g2_i1	Toll-like receptor 13	7.46937	0.232043	2.15368e-05	0.0151638	Q6R5N8	TLR13
TRINITY_DN131675_c3_g1_i2	Gag-Pol polyprotein	7.38195	0.156347	3.29445e-07	0.000835808	O92815	POL
TRINITY_DN128859_c0_g1_i15	Protein CBFA2T1	7.34124	0.121855	3.61889e-05	0.0213322	Q61909	MTG8
TRINITY_DN126806_c1_g5_i14	Chloride intracellular channel protein 2	7.33612	0.117042	2.57537e-05	0.0169804	Q5M883	CLIC2
TRINITY_DN125589_c2_g4_i11	Gamma-tubulin complex component 2	7.33383	0.11722	7.50486e-05	0.0343289	Q9BSJ2	GCP2
TRINITY_DN120644_c4_g3_i4	Interferon-induced protein 44	7.32432	0.108585	2.76695e-05	0.0178898	Q8TCB0	IFI44
TRINITY_DN122752_c7_g3_i1	Thiosulfate sulfurtransferase/rhodanese-like domain-containing protein 2	7.32218	0.104033	2.00241e-05	0.0142927	Q5RCP1	TSTD2
TRINITY_DN129269_c3_g2_i5	Amyloid beta A4 protein	7.29631	0.0814821	3.28218e-05	0.0201335	P53601	A4
TRINITY_DN118390_c3_g2_i2	Copper chaperone for superoxide dismutase	7.28777	0.075637	1.48399e-05	0.0114728	Q9JK72	CCS
TRINITY_DN131975_c76_g2_i7	Probable RNA-directed DNA polymerase from transposon BS	7.28244	0.071708	2.15052e-05	0.0151638	Q95SX7	RTBS
TRINITY_DN126256_c0_g3_i8	Endophilin-B1	7.25609	0.047726	1.26662e-05	0.0104836	Q6AYE2	SHLB1
TRINITY_DN122356_c1_g5_i17	C-type lectin domain family 17, member A	7.25526	0.0473148	2.19584e-07	0.000610144	Q6ZS10	CL17A
TRINITY_DN111059_c0_g1_i1	Glucagon family neuropeptides	7.24263	0.0375434	0.000106729	0.043551	P41585	PACA
TRINITY_DN131591_c3_g1_i2	Spectrin beta chain, non-erythrocytic 1	7.22174	0.0185593	4.40085e-07	0.00106444	Q62261	SPTB2
TRINITY_DN116980_c1_g1_i3	Protein unc-93 homolog B1	7.21408	0.0129084	2.24973e-05	0.0156048	Q9H1C4	UN93B
TRINITY_DN122765_c0_g2_i4	Peroxisome assembly protein 26	7.20977	0.00717682	2.72151e-05	0.0177187	Q7Z412	PEX26
TRINITY_DN120329_c0_g1_i1	Coilin	7.17903	-0.0179646	3.4569e-05	0.0206358	Q09003	COIL
TRINITY_DN130729_c3_g7_i19	Dol-P-Man:Man(5)GlcNAc(2)-PP-Dol alpha-1,3-mannosyltransferase	7.17753	-0.0188936	5.95905e-06	0.00659182	Q92685	ALG3
TRINITY_DN110036_c1_g3_i5	Fructose-1,6-bisphosphatase 1	7.16162	5.3541	1.26899e-05	0.0104846	P00637	F16P1
TRINITY_DN131326_c1_g2_i2	Ig lambda-3 chain C region	7.15778	2.10371	7.15898e-11	1.453e-06	P01845	LAC3
TRINITY_DN119820_c2_g2_i7	Normal mucosa of esophagus-specific gene 1 protein	7.13215	-0.0580775	9.2249e-08	0.000320867	Q9C002	NMES1
TRINITY_DN130413_c0_g6_i4	Myosin phosphatase Rho-interacting protein	7.10838	1.38799	3.29292e-06	0.00440451	Q9ERE6	MPRIP
TRINITY_DN119294_c0_g1_i9	Angiopoietin-1 receptor	7.0744	-0.106027	7.10642e-06	0.00740481	Q06807	TIE2
TRINITY_DN108946_c0_g2_i4	Gamma-aminobutyric acid receptor subunit delta	7.0701	-0.11012	7.15631e-05	0.0330757	P22933	GBRD
TRINITY_DN116789_c1_g3_i16	Protection of telomeres protein 1	7.05555	-0.121709	5.70767e-05	0.0285574	Q9NUX5	POTE1
TRINITY_DN126970_c1_g1_i4	Collagen alpha-2(VI) chain	7.0532	-0.123666	3.31858e-05	0.0202691	P15988	CO6A2
TRINITY_DN131461_c1_g1_i7	Histone-lysine N-methyltransferase 2E	7.04903	2.48284	1.68301e-05	0.0125022	Q8IZD2	KMT2E
TRINITY_DN128648_c1_g2_i22	Claspin	7.03207	-0.141548	6.49311e-05	0.0307721	Q9DF50	CLSPN
TRINITY_DN129162_c5_g3_i13	Pleckstrin homology domain-containing family A member 7	7.02729	-0.144086	4.45479e-05	0.0242371	Q6IQ23	PKHA7
TRINITY_DN128008_c5_g12_i2	Bromo adjacent homology domain-containing 1 protein	7.01749	-0.154488	0.000132743	0.0498922	Q8TBE0	BAHD1
TRINITY_DN128061_c2_g3_i6	Protein phosphatase 1 regulatory subunit 1B	7.01244	-0.157552	4.22397e-05	0.0236328	P07516	PPR1B
TRINITY_DN127535_c5_g2_i5	Rieske domain-containing protein	7.01052	-0.160067	7.16466e-07	0.00152025	Q8TAC1	RFESD
TRINITY_DN130428_c2_g1_i3	BCL-6 corepressor-like protein 1	6.98654	-0.180681	5.35333e-05	0.0273413	A2AQH4	BCORL
TRINITY_DN126111_c5_g1_i3	40S ribosomal protein S4, X isoform	6.97288	-0.192971	8.46972e-05	0.0371594	Q642H9	RS4X
TRINITY_DN115029_c0_g4_i6	Sushi repeat-containing protein SRPX	6.97114	-0.191595	8.36606e-07	0.00170486	P78539	SRPX
TRINITY_DN120735_c0_g1_i7	Ammonium transporter Rh type B	6.96982	-0.192052	0.00011976	0.0470187	Q7T070	RHBG
TRINITY_DN118707_c0_g2_i5	Tetratricopeptide repeat protein 21B	6.96603	-0.196574	4.18866e-06	0.0052003	Q7Z4L5	TT21B
TRINITY_DN126218_c4_g2_i6	High affinity cAMP-specific and IBMX-insensitive 3',5'-cyclic phosphodiesterase 8A	6.94873	-0.210809	5.22245e-06	0.00606443	O60658	PDE8A
TRINITY_DN128414_c0_g4_i11	Suppressor of tumorigenicity 7 protein	6.93523	-0.221849	5.75485e-05	0.0287011	Q2PG42	ST7
TRINITY_DN121289_c6_g11_i9	Protein quaking-A	6.92249	-0.232006	4.79669e-05	0.0253085	Q6P0D0	QKIA
TRINITY_DN118127_c0_g2_i2	E3 ubiquitin-protein ligase TRIM33	6.92177	-0.235184	8.66306e-05	0.0377201	Q56R14	TRI33
TRINITY_DN123607_c2_g2_i1	Kinesin light chain 1	6.90748	-0.244776	1.35461e-06	0.0023248	Q5R581	KLC1
TRINITY_DN119131_c2_g4_i6	Protein broad-minded	6.8969	-0.2541	4.20745e-05	0.0236328	Q5RHR6	BROMI
TRINITY_DN125993_c7_g9_i1	Ig kappa chain V-I region DEE	6.89614	-0.252556	6.58371e-05	0.0311383	P01597	KV105
TRINITY_DN122313_c4_g1_i4	BTB/POZ domain-containing protein KCTD2	6.88385	-0.264986	0.000112443	0.0449014	Q14681	KCTD2
TRINITY_DN123557_c5_g1_i4	Protein MON2 homolog	6.88057	-0.267976	6.15307e-05	0.029765	Q80TL7	MON2
TRINITY_DN109032_c0_g1_i1	Macoilin-1	6.87433	2.35349	1.72743e-11	4.24412e-07	Q2TLY2	MACO1
TRINITY_DN120028_c4_g4_i4	Interleukin-13 receptor subunit alpha-2	6.86535	-0.279232	1.13182e-05	0.00966257	Q95LF0	I13R2
TRINITY_DN122027_c0_g2_i1	Serum response factor	6.83974	-0.300893	6.1282e-05	0.0297567	Q90718	SRF
TRINITY_DN112987_c0_g1_i5	UDP-glucuronic acid/UDP-N-acetylgalactosamine transporter	6.83462	-0.304763	6.55419e-06	0.0070059	Q9NTN3	S35D1
TRINITY_DN124408_c2_g1_i1	Apelin receptor A	6.83307	-0.30604	1.33186e-05	0.0107501	Q7SZP9	APJA
TRINITY_DN128658_c0_g1_i1	Condensin-2 complex subunit H2	6.83226	-0.308219	6.17319e-05	0.0298191	Q5RH01	CNDH2
TRINITY_DN128672_c0_g5_i5	ATPase family AAA domain-containing protein 5	6.82608	-0.312354	4.57967e-05	0.0245583	Q4QY64	ATAD5
TRINITY_DN125539_c1_g1_i2	Dedicator of cytokinesis protein 8	6.81252	-0.322523	5.8541e-05	0.0290102	Q8NF50	DOCK8
TRINITY_DN125111_c2_g1_i2	Cytoskeleton-associated protein 2	6.8115	-0.32342	1.24828e-05	0.0104056	Q8WWK9	CKAP2
TRINITY_DN125111_c2_g1_i9	Cytoskeleton-associated protein 2	6.80094	-0.331248	6.7782e-05	0.0318644	Q8WWK9	CKAP2
TRINITY_DN116592_c4_g1_i4	Adenomatous polyposis coli protein	6.79193	-0.338887	2.04071e-06	0.00315467	P25054	APC
TRINITY_DN126052_c0_g1_i4	Hypoxia-inducible factor 1-alpha	6.78517	-0.345559	6.11251e-05	0.0297228	Q9YIB9	HIF1A
TRINITY_DN111296_c0_g1_i4	Rho guanine nucleotide exchange factor 39	6.77195	-0.354612	5.71851e-05	0.028581	Q8N4T4	ARG39
TRINITY_DN129392_c10_g1_i4	Cytoskeleton-associated protein 2-like	6.76188	-0.364936	9.66228e-05	0.0404163	A5PK21	CKP2L
TRINITY_DN127972_c3_g1_i3	Adenylosuccinate synthetase isozyme 1	6.7486	-0.374408	8.23621e-06	0.00798027	P28650	PURA1
TRINITY_DN122925_c1_g2_i2	Dynamin-1	6.71506	-0.401584	6.24941e-05	0.0300442	Q08DF4	DYN1
TRINITY_DN117133_c0_g4_i2	S-adenosylmethionine synthase isoform type-1	6.71267	-0.403332	6.76157e-06	0.00715732	Q2KJC6	METK1
TRINITY_DN117525_c0_g2_i8	Dr1-associated corepressor	6.71053	-0.404888	4.78764e-06	0.00577499	Q9D6N5	NC2A
TRINITY_DN127728_c1_g1_i1	Interferon regulatory factor 2-binding protein 1	6.70075	-0.413178	6.83713e-05	0.0320276	Q1LV17	I2BP1
TRINITY_DN125228_c0_g2_i4	Rap1 GTPase-activating protein 1	6.68608	-0.425109	3.21699e-06	0.00435282	P47736	RPGP1
TRINITY_DN118192_c3_g2_i2	Sorting nexin-5	6.66523	-0.44153	1.6203e-05	0.0122589	Q9D8U8	SNX5
TRINITY_DN119458_c0_g1_i4	Neurexin-1a	6.65703	-0.44917	0.000100088	0.0415995	A1XQX0	NR1AA
TRINITY_DN129332_c3_g1_i1	Receptor-type tyrosine-protein phosphatase epsilon	6.65329	-0.45074	2.41723e-05	0.0163298	P23469	PTPRE
TRINITY_DN124426_c2_g1_i4	Cleavage and polyadenylation specificity factor subunit 4	6.64844	-0.454916	7.34966e-05	0.0337687	Q6DJP7	CPSF4
TRINITY_DN128061_c2_g3_i9	Protein phosphatase 1 regulatory subunit 1B	6.64798	0.921724	6.22087e-07	0.0013698	P07516	PPR1B
TRINITY_DN111861_c0_g1_i2	Elongator complex protein 5	6.63772	-0.46314	8.07501e-06	0.00791913	A1A5V9	ELP5
TRINITY_DN108763_c1_g2_i2	5-aminolevulinate synthase, erythroid-specific, mitochondrial	6.63561	-0.465874	0.000111865	0.0448781	Q9YHT4	HEM0
TRINITY_DN113698_c0_g1_i2	Scavenger receptor class A member 5	6.62325	-0.475376	5.03482e-05	0.0261727	Q5RFW0	SCAR5
TRINITY_DN125321_c5_g4_i1	Delta(24)-sterol reductase	6.61122	-0.484941	8.34318e-05	0.0369274	Q8VCH6	DHC24
TRINITY_DN126699_c3_g5_i7	Dolichyl-diphosphooligosaccharide--protein glycosyltransferase subunit 1	6.59866	-0.496058	0.000112265	0.0448781	Q9GMB0	RPN1
TRINITY_DN128769_c1_g1_i8	Transcription regulator protein BACH2	6.5747	-0.514365	0.000129191	0.0490306	Q9BYV9	BACH2
TRINITY_DN123127_c0_g1_i23	Eosinophil peroxidase	6.56443	4.8939	8.0303e-09	5.27977e-05	P11678	PERE
TRINITY_DN123687_c0_g2_i6	Centrosomal protein of 192 kDa	6.52908	-0.549003	6.89348e-06	0.00723136	Q8TEP8	CE192
TRINITY_DN109125_c0_g2_i4	Calcineurin B homologous protein 3	6.49249	-0.577566	1.51309e-05	0.0115982	Q96BS2	CHP3
TRINITY_DN126023_c3_g6_i7	Squamous cell carcinoma antigen recognized by T-cells 3	6.48059	-0.586305	7.19723e-05	0.0331663	Q9JLI8	SART3
TRINITY_DN130257_c4_g2_i10	Low-density lipoprotein receptor class A domain-containing protein 1	6.47504	0.727926	1.66112e-05	0.0124392	Q5T700	LRAD1
TRINITY_DN130109_c0_g2_i11	Ubiquilin-1	6.45057	0.749648	2.91329e-05	0.0185028	Q9JJP9	UBQL1
TRINITY_DN121861_c1_g2_i9	Transcription factor AP-4	6.398	-0.650061	1.4166e-05	0.0111327	Q01664	TFAP4
TRINITY_DN129296_c3_g2_i3	Lysine-specific demethylase 4C	6.36546	-0.675512	5.09074e-05	0.0262877	Q9H3R0	KDM4C
TRINITY_DN109222_c0_g1_i2	Alcohol dehydrogenase 1	6.35504	2.42748	3.19661e-06	0.00435048	P26325	ADH1
TRINITY_DN123438_c3_g3_i6	Leukemia inhibitory factor receptor	6.34987	-0.687418	3.90091e-05	0.0224536	Q5XNR9	LIFR
TRINITY_DN129483_c0_g2_i4	Polyribonucleotide nucleotidyltransferase 1, mitochondrial	6.33091	-0.701556	1.92078e-05	0.0138183	Q8TCS8	PNPT1
TRINITY_DN123088_c3_g2_i8	T-lymphoma invasion and metastasis-inducing protein 2	6.3116	-0.717388	1.56556e-05	0.0119573	Q8IVF5	TIAM2
TRINITY_DN125763_c1_g2_i3	Eosinophil peroxidase	6.27884	2.81488	2.63697e-08	0.000136774	P11678	PERE
TRINITY_DN121142_c0_g2_i13	UDP-xylose and UDP-N-acetylglucosamine transporter	6.22087	-0.784565	4.20647e-05	0.0236328	Q7ZW46	S35B4
TRINITY_DN131009_c1_g1_i2	Hemoglobin subunit alpha	6.1677	8.39204	1.55205e-10	2.53545e-06	P11251	HBA
TRINITY_DN126548_c5_g1_i1	Armadillo repeat-containing protein 4	6.15424	-0.833887	0.000100203	0.0415995	B2RY50	ARMC4
TRINITY_DN110117_c1_g1_i10	Sulfatase-modifying factor 1	6.15006	-0.836268	6.10992e-05	0.0297228	Q8R0F3	SUMF1
TRINITY_DN111950_c1_g1_i8	Phosphatidate phosphatase LPIN2	6.12619	-0.853786	2.70708e-05	0.017674	Q99PI5	LPIN2
TRINITY_DN127850_c7_g1_i6	Solute carrier family 35 member F6	6.10014	-0.872783	2.93496e-05	0.0186151	Q8N357	S35F6
TRINITY_DN116374_c3_g1_i14	Beta-2-glycoprotein 1	6.08553	-0.884086	4.48118e-05	0.0242958	Q01339	APOH
TRINITY_DN125946_c4_g2_i12	Ensconsin	6.06827	-0.896169	5.08863e-05	0.0262877	Q5ZIA2	MAP7
TRINITY_DN122403_c2_g1_i5	Nuclear receptor ROR-beta	6.0626	-0.899454	5.09949e-05	0.0263039	Q92753	RORB
TRINITY_DN131229_c4_g1_i1	Probable palmitoyltransferase ZDHHC20	5.98062	0.348754	1.24451e-06	0.00221737	Q5Y5T1	ZDH20
TRINITY_DN111213_c0_g2_i1	Syntaxin-binding protein 5	5.96969	-0.96823	5.82588e-05	0.028901	Q9WU70	STXB5
TRINITY_DN121054_c0_g1_i19	Choline transporter-like protein 5	5.96907	-0.967457	4.41492e-05	0.0240763	B0JZD0	CTL5
TRINITY_DN130643_c2_g6_i12	G-protein-signaling modulator 1	5.87179	-1.03476	0.000117864	0.0465091	Q86YR5	GPSM1
TRINITY_DN119262_c10_g2_i1	Bcl-2-like protein 15	5.79067	-1.09249	8.69363e-05	0.0377749	Q0II48	B2L15
TRINITY_DN121723_c2_g1_i9	Beta-1,4-mannosyl-glycoprotein 4-beta-N-acetylglucosaminyltransferase	5.76065	0.13794	4.78578e-05	0.0253007	Q02527	MGAT3
TRINITY_DN120166_c1_g4_i2	Alpha-1,2-mannosyltransferase ALG9	5.73669	1.19317	3.77767e-05	0.0219336	Q9H6U8	ALG9
TRINITY_DN128169_c2_g4_i22	Inactive serine/threonine-protein kinase TEX14	5.61388	0.0405806	8.77968e-05	0.038019	F1MJR8	TEX14
TRINITY_DN128668_c0_g2_i16	Lysosomal amino acid transporter 1 homolog	5.59666	0.709521	7.94793e-05	0.0356063	Q8C4N4	LAAT1
TRINITY_DN129685_c7_g5_i3	Actin-related protein 2/3 complex subunit 1A	5.56511	2.84611	2.81236e-06	0.00389567	Q9R0Q6	ARC1A
TRINITY_DN125311_c3_g4_i12	MBT domain-containing protein 1	5.55191	0.543145	9.63527e-05	0.0404121	Q6DIN3	MBTD1
TRINITY_DN123165_c1_g1_i7	Casein kinase II subunit alpha	5.52961	1.96299	7.64113e-07	0.00158953	Q60737	CSK21
TRINITY_DN108897_c0_g1_i1	Hemoglobin subunit alpha-4	5.52781	-0.0948699	6.259e-05	0.0300576	P14527	HBA4
TRINITY_DN119108_c1_g1_i1	Electron transfer flavoprotein subunit alpha, mitochondrial	5.51476	0.577363	7.5075e-07	0.00157864	Q8HXY0	ETFA
TRINITY_DN126418_c0_g1_i4	Serine/threonine-protein kinase PLK2	5.43293	-0.170963	3.65097e-05	0.0214649	Q9R012	PLK2
TRINITY_DN131967_c5_g6_i3	Endogenous retrovirus group PABLB member 1 Env polyprotein	5.35869	1.47242	1.75486e-07	0.000521775	P60509	ERB1
TRINITY_DN126767_c8_g3_i8	Myotonin-protein kinase	5.35294	-0.210774	2.86235e-06	0.00395318	P54265	DMPK
TRINITY_DN127334_c4_g3_i8	Tumor protein D53	5.34201	-0.214805	1.79934e-05	0.0131649	Q16890	TPD53
TRINITY_DN107977_c0_g1_i7	HAUS augmin-like complex subunit 1	5.3171	-0.239625	6.06066e-06	0.0066726	Q8BHX1	HAUS1
TRINITY_DN123032_c0_g1_i17	Mitochondrial uncoupling protein 2	5.31376	1.75858	1.07669e-06	0.00201851	Q9W725	UCP2
TRINITY_DN121345_c5_g3_i4	Syntaxin-11	5.26303	0.354429	1.96956e-07	0.000567539	Q9D3G5	STX11
TRINITY_DN130736_c0_g2_i8	Rab GTPase-activating protein 1-like	5.22811	0.696842	1.07023e-06	0.00201851	Q5ZJ17	RBG1L
TRINITY_DN110781_c0_g1_i1	Hemoglobin subunit beta-1	5.14348	0.706312	1.81568e-06	0.00291265	P02142	HBB1
TRINITY_DN119108_c1_g1_i5	Electron transfer flavoprotein subunit alpha, mitochondrial	5.13457	-0.386382	5.49203e-05	0.0277762	Q8HXY0	ETFA
TRINITY_DN120268_c0_g2_i1	Haloacid dehalogenase-like hydrolase domain-containing protein 2	5.0301	1.29892	1.33876e-05	0.0107501	Q9H0R4	HDHD2
TRINITY_DN120772_c1_g4_i1	Hemoglobin subunit alpha-4	4.99774	0.615268	6.73274e-06	0.00714299	P14527	HBA4
TRINITY_DN130491_c1_g7_i1	Hemoglobin subunit beta-1	4.97411	0.900401	1.09701e-05	0.00944729	P02142	HBB1
TRINITY_DN114542_c1_g1_i3	Complement C1q subcomponent subunit C	4.88856	1.1717	1.17727e-05	0.00991992	Q02105	C1QC
TRINITY_DN115075_c1_g3_i1	Sodium- and chloride-dependent betaine transporter	4.88262	-0.60493	6.06271e-05	0.0296192	P48056	S6A12
TRINITY_DN130491_c1_g9_i2	Hemoglobin subunit beta-1	4.82561	8.87486	9.33949e-07	0.00181657	P02142	HBB1
TRINITY_DN123366_c2_g1_i1	C-type lectin domain family 17, member A	4.79763	-0.0473776	4.16884e-05	0.0235195	Q6ZS10	CL17A
TRINITY_DN108897_c0_g2_i1	Hemoglobin subunit alpha-4	4.79117	2.48513	2.91556e-06	0.00401479	P14527	HBA4
TRINITY_DN126697_c2_g2_i1	Ectoderm-neural cortex protein 1	4.7905	-0.632867	3.66121e-05	0.021471	O35709	ENC1
TRINITY_DN116101_c0_g1_i6	Complement decay-accelerating factor	4.78378	1.57466	7.90365e-06	0.00789806	P49457	DAF
TRINITY_DN118937_c2_g2_i1	Protein phosphatase PTC7 homolog	4.72776	-0.72112	0.000129005	0.0490001	Q5U3N5	PPTC7
TRINITY_DN122000_c3_g2_i6	Transcription factor MafB	4.72206	-0.104473	1.22925e-05	0.0102652	Q98UK5	MAFB
TRINITY_DN130750_c1_g1_i9	Ankyrin-1	4.72109	1.02637	4.37497e-06	0.00537443	Q02357	ANK1
TRINITY_DN126616_c0_g1_i4	Tensin-4	4.69415	-0.180627	0.000129638	0.0491386	Q8IZW8	TENS4
TRINITY_DN107457_c0_g3_i2	Hemoglobin subunit alpha-1	4.68764	1.27134	1.49275e-07	0.000470833	P02019	HBA1
TRINITY_DN130491_c1_g8_i1	Hemoglobin subunit beta-1	4.637	8.57765	5.20039e-08	0.00021675	P02142	HBB1
TRINITY_DN116716_c0_g1_i6	Krueppel-like factor 2	4.6163	0.802109	8.17523e-06	0.0079672	Q9Y5W3	KLF2
TRINITY_DN110781_c0_g1_i3	Hemoglobin subunit beta-1	4.6154	1.90235	4.41558e-08	0.000192639	P02142	HBB1
TRINITY_DN107457_c0_g2_i1	Hemoglobin subunit alpha-1	4.60905	3.21489	2.58339e-08	0.000135501	P02019	HBA1
TRINITY_DN131006_c4_g5_i7	Ig lambda chain V-III region LOI	4.60802	0.150882	4.25385e-05	0.023668	P80748	LV302
TRINITY_DN128873_c4_g2_i5	Telokin	4.58977	0.793716	5.86147e-06	0.0065303	P56276	MYLK
TRINITY_DN124626_c1_g3_i1	Fibronectin type III domain-containing protein 1	4.53735	0.458255	7.67955e-05	0.0347374	Q4ZHG4	FNDC1
TRINITY_DN120853_c0_g1_i1	Leucine-rich repeat-containing protein 17	4.49816	0.924426	0.000123879	0.0478071	Q9CXD9	LRC17
TRINITY_DN113903_c1_g9_i1	Inositol-tetrakisphosphate 1-kinase	4.49351	-0.289529	6.36725e-05	0.0303917	Q7ZU91	ITPK1
TRINITY_DN116047_c0_g1_i6	Abnormal spindle-like microcephaly-associated protein homolog	4.47396	0.675742	1.33473e-05	0.0107501	P62288	ASPM
TRINITY_DN127600_c2_g2_i8	Death-associated protein 1	4.44353	0.466803	4.08834e-05	0.0231893	Q5EAE6	DAP1
TRINITY_DN131348_c3_g2_i11	Cytosolic purine 5'-nucleotidase	4.43214	0.00634469	4.25079e-05	0.023668	Q6DKB0	5NTC
TRINITY_DN124748_c3_g8_i8	ATP-citrate synthase	4.43023	1.06767	3.03669e-05	0.0190874	Q91V92	ACLY
TRINITY_DN130265_c0_g1_i19	Rho guanine nucleotide exchange factor 10	4.42717	0.430733	1.34939e-05	0.0107677	Q8C033	ARHGA
TRINITY_DN123127_c0_g1_i3	Eosinophil peroxidase	4.38602	1.96085	5.37856e-06	0.00612384	P11678	PERE
TRINITY_DN126697_c2_g2_i9	Ectoderm-neural cortex protein 1	4.37892	0.910517	1.42357e-05	0.0111687	O35709	ENC1
TRINITY_DN116101_c0_g1_i2	Complement decay-accelerating factor	4.36719	0.25695	8.65218e-06	0.00815946	P49457	DAF
TRINITY_DN114978_c4_g5_i1	G-protein-signaling modulator 1	4.34898	0.486158	1.28234e-05	0.0105575	Q9R080	GPSM1
TRINITY_DN130491_c1_g8_i4	Hemoglobin subunit beta-1	4.33801	11.9863	4.11235e-09	3.19949e-05	P02142	HBB1
TRINITY_DN123887_c2_g1_i1	Transposon Tf2-9 polyprotein	4.29497	-0.472065	9.72416e-05	0.0405661	P0CT40	TF29
TRINITY_DN114766_c0_g2_i2	PDZ domain-containing protein 2	4.2824	-0.499385	9.08714e-05	0.0390966	O15018	PDZD2
TRINITY_DN122164_c4_g2_i17	Nectin-3	4.27548	0.851657	2.17697e-05	0.0152588	Q9JLB9	PVRL3
TRINITY_DN121376_c1_g3_i4	HMG box-containing protein 1	4.2447	0.674694	2.24927e-05	0.0156048	Q62661	HBP1
TRINITY_DN120772_c1_g5_i3	Hemoglobin subunit alpha-4	4.24289	2.67646	1.56633e-07	0.000483118	P14527	HBA4
TRINITY_DN131009_c1_g3_i1	Hemoglobin subunit alpha	4.20072	11.2355	2.78312e-08	0.000139698	P11251	HBA
TRINITY_DN119005_c2_g4_i3	Rhophilin-1	4.19074	0.428549	7.70308e-05	0.0348101	Q8TCX5	RHPN1
TRINITY_DN119514_c8_g1_i3	Zinc finger protein 180	4.1663	-0.15385	3.54756e-05	0.0210425	Q9UJW8	ZN180
TRINITY_DN131009_c1_g1_i5	Hemoglobin subunit alpha	4.1598	9.45809	7.73792e-08	0.000286678	P11251	HBA
TRINITY_DN122573_c1_g5_i5	Receptor-type tyrosine-protein phosphatase F	4.14813	2.32278	4.06447e-06	0.00509459	A4IFW2	PTPRF
TRINITY_DN125448_c3_g1_i1	Solute carrier family 40 member 1	4.10869	2.32702	4.29715e-07	0.00104477	Q9I9R3	S40A1
TRINITY_DN131009_c1_g1_i4	Hemoglobin subunit alpha	4.09105	10.988	5.16436e-09	3.76684e-05	P11251	HBA
TRINITY_DN121152_c2_g4_i7	Multidrug resistance-associated protein 1	4.06673	1.86161	1.26446e-05	0.0104836	Q6UR05	MRP1
TRINITY_DN131009_c1_g1_i3	Hemoglobin subunit alpha	4.03518	11.8875	1.44957e-08	8.56551e-05	P11251	HBA
TRINITY_DN128976_c2_g11_i3	Adenosine receptor A1	4.02604	1.17907	4.59288e-06	0.00559793	P49892	AA1R
TRINITY_DN131716_c7_g1_i1	Lysophosphatidic acid receptor 6	4.02315	0.004024	3.68431e-05	0.0215523	P43657	LPAR6
TRINITY_DN130481_c2_g6_i2	DNA-binding protein Ikaros	4.01863	0.0479472	9.11019e-05	0.0391596	O42410	IKZF1
TRINITY_DN122965_c3_g1_i1	5-hydroxytryptamine receptor 6	4.0173	-0.269954	9.07312e-05	0.0390723	Q5IS65	5HT6R
TRINITY_DN129792_c1_g6_i17	Protein SZT2	4.00124	0.491222	2.86311e-05	0.0182587	Q5T011	SZT2
TRINITY_DN130491_c1_g9_i1	Hemoglobin subunit beta-1	3.98596	4.57799	8.56577e-06	0.0081316	P02142	HBB1
TRINITY_DN128431_c1_g3_i1	CMRF35-like molecule 3	3.97106	0.295912	0.00012497	0.0480936	Q6SJQ5	CLM3
TRINITY_DN122912_c6_g1_i1	Ankyrin-1	3.90843	0.759948	6.36621e-05	0.0303917	Q02357	ANK1
TRINITY_DN130491_c1_g8_i3	Hemoglobin subunit beta-1	3.90698	10.9562	3.57599e-08	0.000166176	P02142	HBB1
TRINITY_DN109125_c0_g2_i1	Calcineurin B homologous protein 3	3.87131	-0.135693	8.31299e-05	0.0368527	Q96BS2	CHP3
TRINITY_DN131962_c6_g3_i3	Haloacid dehalogenase-like hydrolase domain-containing protein 3	3.86272	11.0025	3.7527e-07	0.000926879	Q7T012	HDHD3
TRINITY_DN124281_c3_g1_i10	H/ACA ribonucleoprotein complex subunit 3	3.85661	1.92113	1.88012e-05	0.0136071	Q6DRH5	NOP10
TRINITY_DN131967_c5_g5_i3	Endogenous retrovirus group PABLB member 1 Env polyprotein	3.84949	0.160343	7.80042e-05	0.0351074	P60509	ERB1
TRINITY_DN131009_c1_g1_i7	Hemoglobin subunit alpha	3.83441	9.26726	2.80865e-06	0.00389567	P11251	HBA
TRINITY_DN114964_c3_g8_i2	Nucleoporin NUP188 homolog	3.82451	1.18216	8.6017e-06	0.00814476	Q5SRE5	NU188
TRINITY_DN129378_c2_g2_i1	Anion exchange protein 2	3.82161	2.58705	3.91321e-06	0.00497746	Q9Z0S8	B3A2
TRINITY_DN121652_c1_g1_i3	Cytochrome b reductase 1	3.81122	2.4415	8.61573e-07	0.00171877	Q6DDR3	CYBR1
TRINITY_DN121617_c7_g1_i2	CCAAT/enhancer-binding protein gamma	3.78013	0.459202	0.000111969	0.0448781	P53567	CEBPG
TRINITY_DN122059_c0_g2_i1	39S ribosomal protein L12, mitochondrial	3.77976	0.800855	5.45451e-05	0.0277065	Q9DB15	RM12
TRINITY_DN131962_c6_g1_i1	Haloacid dehalogenase-like hydrolase domain-containing protein 3	3.77073	10.0886	7.00211e-07	0.00149939	Q7T012	HDHD3
TRINITY_DN130491_c1_g9_i3	Hemoglobin subunit beta-1	3.74925	11.4519	2.54327e-07	0.000690249	P02142	HBB1
TRINITY_DN126625_c0_g1_i3	7-dehydrocholesterol reductase	3.74205	2.98784	1.40434e-05	0.0110924	Q7SXF1	DHCR7
TRINITY_DN118932_c1_g1_i4	RING finger protein 151	3.70699	0.816355	1.05707e-05	0.00924071	Q9CQ29	RN151
TRINITY_DN130491_c1_g10_i1	Hemoglobin subunit beta-1	3.69893	0.21469	5.60761e-05	0.0281766	P02142	HBB1
TRINITY_DN116431_c1_g3_i1	Eukaryotic translation initiation factor 5A-1	3.69106	1.0166	1.1671e-05	0.00985199	P10160	IF5A1
TRINITY_DN100527_c0_g1_i1	Carbonic anhydrase	3.66252	0.784208	2.05677e-05	0.0146004	Q92051	CAHZ
TRINITY_DN120772_c1_g3_i6	Hemoglobin subunit alpha-4	3.65953	3.79409	2.58445e-06	0.00367254	P14527	HBA4
TRINITY_DN124012_c3_g1_i3	Glutamate dehydrogenase 1, mitochondrial	3.658	1.87255	2.55792e-06	0.00365157	P00368	DHE3
TRINITY_DN131009_c1_g1_i6	Hemoglobin subunit alpha	3.65382	8.71075	2.88345e-07	0.000756194	P11251	HBA
TRINITY_DN130941_c2_g1_i1	ATPase family AAA domain-containing protein 2B	3.62701	0.730574	0.000100343	0.0415995	Q9ULI0	ATD2B
TRINITY_DN121793_c1_g5_i2	Cytochrome P450 3A27	3.62584	0.670735	4.23066e-05	0.0236328	O42563	CP3AR
TRINITY_DN119806_c0_g3_i2	Indian hedgehog protein	3.61283	1.27507	7.32097e-05	0.03367	Q14623	IHH
TRINITY_DN124281_c3_g5_i1	H/ACA ribonucleoprotein complex subunit 3	3.60941	0.348967	6.90268e-05	0.0320907	Q6DRH5	NOP10
TRINITY_DN112278_c1_g2_i1	Olfactomedin-like protein 2A	3.59203	2.60528	2.11025e-06	0.00320876	A4IIT5	OLM2A
TRINITY_DN131842_c2_g2_i1	Macoilin	3.58481	0.478913	9.55773e-06	0.00867878	Q7TQE6	MACOI
TRINITY_DN130491_c1_g9_i4	Hemoglobin subunit beta-1	3.58479	9.56562	1.56763e-05	0.0119573	P02142	HBB1
TRINITY_DN130491_c1_g8_i2	Hemoglobin subunit beta-1	3.57425	10.4377	1.38843e-06	0.00235874	P02142	HBB1
TRINITY_DN130429_c1_g1_i5	Anion exchange protein 2	3.55215	0.461434	2.05802e-05	0.0146004	Q6SJP2	B3A2
TRINITY_DN131109_c8_g2_i2	Protein sidekick	3.54275	0.0649791	0.000123578	0.0478071	O97394	SDK
TRINITY_DN120772_c1_g5_i2	Hemoglobin subunit alpha-4	3.52522	3.20597	2.10151e-06	0.00320591	P14527	HBA4
TRINITY_DN122830_c4_g2_i2	Laminin subunit alpha-2	3.52139	0.606455	7.01235e-05	0.0325392	P24043	LAMA2
TRINITY_DN118588_c4_g1_i2	39S ribosomal protein L54, mitochondrial	3.50538	0.364909	1.76977e-05	0.0129932	Q1LXI5	RM54
TRINITY_DN95537_c0_g1_i1	Hemoglobin subunit beta	3.49545	2.12594	1.21567e-05	0.0101883	0	0
TRINITY_DN120421_c5_g6_i1	La-related protein 4B	3.49256	0.265375	3.61926e-05	0.0213322	Q92615	LAR4B
TRINITY_DN120772_c1_g3_i1	Hemoglobin subunit alpha-4	3.48442	8.31758	4.7833e-07	0.00113345	P14527	HBA4
TRINITY_DN120327_c1_g1_i14	Down syndrome cell adhesion molecule	3.48093	2.6044	2.27439e-05	0.0156416	O60469	DSCAM
TRINITY_DN118020_c4_g1_i1	Sodium/calcium exchanger 1	3.43108	1.68312	9.99755e-06	0.0089577	Q01728	NAC1
TRINITY_DN122059_c0_g2_i2	39S ribosomal protein L12, mitochondrial	3.41373	1.76077	8.65147e-05	0.0377201	Q9DB15	RM12
TRINITY_DN131962_c6_g4_i1	Haloacid dehalogenase-like hydrolase domain-containing protein 3	3.41023	10.6083	1.02105e-06	0.00193755	Q7T012	HDHD3
TRINITY_DN113290_c5_g4_i2	cAMP-regulated phosphoprotein 21	3.40034	0.66178	0.000106965	0.043609	Q9DCB4	ARP21
TRINITY_DN126040_c3_g2_i2	Cystatin	3.37469	0.702779	1.07664e-05	0.00932806	Q98967	CYT
TRINITY_DN130750_c1_g1_i23	Ankyrin-1	3.36424	2.28045	1.11729e-05	0.00958754	Q02357	ANK1
TRINITY_DN131962_c6_g5_i1	Haloacid dehalogenase-like hydrolase domain-containing protein 3	3.36417	13.0803	1.34419e-06	0.00231938	Q7T012	HDHD3
TRINITY_DN93499_c0_g1_i1	Hemoglobin subunit beta-4	3.35965	2.91343	3.19041e-05	0.0197151	P02141	HBB4
TRINITY_DN131326_c1_g2_i1	Ig lambda-3 chain C region	3.35289	3.47369	9.2472e-07	0.00181374	P01845	LAC3
TRINITY_DN128810_c8_g1_i5	FK506-binding protein 15	3.35234	1.63886	5.18209e-06	0.00603256	Q5T1M5	FKB15
TRINITY_DN131962_c6_g3_i2	Haloacid dehalogenase-like hydrolase domain-containing protein 3	3.34845	10.6628	2.09689e-06	0.00320591	Q7T012	HDHD3
TRINITY_DN121152_c2_g3_i1	Multidrug resistance-associated protein 1	3.32418	2.2543	2.43513e-06	0.00350847	Q6UR05	MRP1
TRINITY_DN120772_c1_g3_i3	Hemoglobin subunit alpha-4	3.28821	12.2841	3.48609e-06	0.00459955	P14527	HBA4
TRINITY_DN127555_c0_g1_i7	G-protein coupled receptor 56	3.28065	3.05834	5.0658e-06	0.00597164	Q9Y653	GPR56
TRINITY_DN120772_c1_g5_i1	Hemoglobin subunit alpha-4	3.26911	9.45327	3.49379e-06	0.00459955	P14527	HBA4
TRINITY_DN126373_c2_g5_i12	SCAN domain-containing protein 3	3.26857	2.13875	8.43609e-05	0.0371551	Q6R2W3	SCND3
TRINITY_DN108897_c0_g4_i1	Hemoglobin subunit alpha-4	3.26614	1.0812	4.88842e-05	0.0256431	P14527	HBA4
TRINITY_DN120772_c1_g3_i4	Hemoglobin subunit alpha-4	3.26278	10.485	2.97165e-06	0.00408	P14527	HBA4
TRINITY_DN129426_c5_g2_i3	Thymus-specific serine protease	3.20525	3.802	2.26619e-05	0.0156305	Q9QXE5	TSSP
TRINITY_DN122632_c1_g1_i1	Actin-like protein 6A	3.20212	0.907822	3.5168e-05	0.0209131	Q9Z2N8	ACL6A
TRINITY_DN128061_c2_g2_i1	Protein phosphatase 1 regulatory subunit 1B	3.19904	2.04427	5.39408e-05	0.0274892	P07516	PPR1B
TRINITY_DN108897_c0_g5_i1	Hemoglobin subunit alpha-4	3.18297	3.35399	1.66278e-05	0.0124392	P14527	HBA4
TRINITY_DN131962_c6_g3_i1	Haloacid dehalogenase-like hydrolase domain-containing protein 3	3.16165	9.94219	2.18164e-05	0.0152686	Q7T012	HDHD3
TRINITY_DN120772_c1_g3_i2	Hemoglobin subunit alpha-4	3.15423	13.9806	5.0107e-06	0.00593668	P14527	HBA4
TRINITY_DN131962_c6_g5_i2	Haloacid dehalogenase-like hydrolase domain-containing protein 3	3.10646	10.558	1.5128e-05	0.0115982	Q7T012	HDHD3
TRINITY_DN131557_c0_g1_i1	Thymus-specific serine protease	3.09454	3.83565	1.62638e-05	0.0122651	Q9NQE7	TSSP
TRINITY_DN110083_c0_g1_i2	Armadillo repeat-containing protein 6	3.07958	1.07885	8.99017e-05	0.0387866	Q8BNU0	ARMC6
TRINITY_DN129044_c1_g2_i3	Nuclear prelamin A recognition factor	3.06675	3.44371	2.71075e-06	0.00380002	Q6DHP6	NARF
TRINITY_DN129301_c1_g1_i8	Fc receptor-like protein 5	3.06333	1.13281	7.95347e-06	0.00791635	Q68SN8	FCRL5
TRINITY_DN131962_c6_g2_i1	Haloacid dehalogenase-like hydrolase domain-containing protein 3	3.05408	10.7758	9.01478e-06	0.0083996	Q7T012	HDHD3
TRINITY_DN124990_c3_g1_i1	Fumarylacetoacetate hydrolase domain-containing protein 2	3.03454	2.71827	7.15462e-06	0.0074082	Q6GLT8	FAHD2
TRINITY_DN111624_c1_g1_i1	Carbonic anhydrase	3.01802	2.08378	6.19176e-06	0.00674555	Q92051	CAHZ
TRINITY_DN131962_c6_g3_i5	Haloacid dehalogenase-like hydrolase domain-containing protein 3	2.98895	11.4127	8.57038e-06	0.0081316	Q7T012	HDHD3
TRINITY_DN121001_c2_g1_i1	Eukaryotic translation initiation factor 2 subunit 2	2.97512	3.30762	9.59275e-06	0.00867878	Q5E9D0	IF2B
TRINITY_DN127711_c5_g2_i1	Lysine-specific demethylase 6B	2.96137	0.818118	2.00114e-05	0.0142927	Q5NCY0	KDM6B
TRINITY_DN95537_c0_g2_i1	Hemoglobin subunit beta	2.95829	2.50982	0.000125623	0.0481262	0	0
TRINITY_DN109032_c0_g1_i3	Macoilin-1	2.94871	1.70099	7.30478e-06	0.00752748	Q2TLY2	MACO1
TRINITY_DN125896_c1_g2_i4	F-box/LRR-repeat protein 3	2.94761	1.92786	0.000103924	0.0427425	Q9UKT7	FBXL3
TRINITY_DN123628_c5_g1_i2	Gag-Pol polyprotein	2.93052	1.57594	2.42416e-05	0.016347	Q2F7J0	POL
TRINITY_DN102956_c0_g1_i9	Dehydrogenase/reductase SDR family member 13	2.89752	2.09332	4.79809e-05	0.0253085	Q17QU7	DHR13
TRINITY_DN122236_c3_g4_i2	3-mercaptopyruvate sulfurtransferase	2.89005	1.18856	7.3601e-05	0.0337834	P97532	THTM
TRINITY_DN117152_c3_g1_i2	Hairy/enhancer-of-split related with YRPW motif protein 1	2.87311	1.92869	1.31878e-05	0.0107438	Q8AXV6	HEY1
TRINITY_DN121301_c2_g4_i1	Ig kappa chain V-II region Cum	2.85437	4.02538	5.6741e-05	0.0284199	P01614	KV201
TRINITY_DN115805_c0_g1_i1	Platelet-activating factor receptor	2.82473	3.23934	1.13224e-05	0.00966257	Q9XSD4	PTAFR
TRINITY_DN118932_c1_g1_i8	RING finger protein 151	2.8128	3.66416	9.52534e-05	0.0403462	Q9CQ29	RN151
TRINITY_DN120041_c6_g5_i1	Transmembrane protein 229B	2.81015	3.67119	4.91917e-06	0.00587391	Q8NBD8	T229B
TRINITY_DN118767_c0_g1_i1	Multidrug resistance-associated protein 1	2.80577	2.96568	2.57062e-05	0.0169731	Q864R9	MRP1
TRINITY_DN121001_c2_g1_i12	Eukaryotic translation initiation factor 2 subunit 2	2.77486	4.74096	1.52276e-06	0.00252072	Q5E9D0	IF2B
TRINITY_DN122110_c3_g1_i2	Monocarboxylate transporter 10	2.76948	0.829076	0.000124942	0.0480936	A1L1W9	MOT10
TRINITY_DN116053_c1_g4_i2	ADP-ribosylation factor-like protein 4A	2.76442	3.17778	3.91973e-05	0.0225095	P61214	ARL4A
TRINITY_DN126148_c14_g4_i4	Eukaryotic translation elongation factor 1 epsilon-1	2.75737	5.53499	7.78723e-06	0.00784046	Q9D1M4	MCA3
TRINITY_DN131882_c1_g1_i1	Protein 4.1	2.75063	4.866	4.53063e-05	0.024422	P48193	41
TRINITY_DN125763_c1_g2_i4	Eosinophil peroxidase	2.71204	5.58394	4.30266e-05	0.0238065	P11678	PERE
TRINITY_DN121709_c1_g6_i5	Ceramide kinase	2.686	1.59821	5.07101e-05	0.0262587	Q8TCT0	CERK1
TRINITY_DN121152_c2_g3_i2	Multidrug resistance-associated protein 1	2.67965	1.13135	6.84073e-05	0.0320276	Q6UR05	MRP1
TRINITY_DN120320_c2_g3_i10	GATA-binding factor 2	2.64641	3.01155	6.6356e-06	0.00707208	P23770	GATA2
TRINITY_DN129883_c1_g7_i3	Microspherule protein 1	2.63777	3.82138	4.70293e-06	0.00568751	Q99L90	MCRS1
TRINITY_DN118722_c6_g2_i1	DNA repair protein XRCC4	2.63409	3.44434	6.21362e-06	0.00674555	Q924T3	XRCC4
TRINITY_DN130429_c1_g1_i4	Anion exchange protein 2	2.62613	5.024	7.36853e-06	0.00757646	Q6SJP2	B3A2
TRINITY_DN126582_c6_g1_i9	Ribosomal protein S6 kinase alpha-5	2.62188	1.41702	0.000120511	0.0471548	Q8C050	KS6A5
TRINITY_DN131127_c0_g1_i1	Dynamin-1	2.61351	1.90246	9.36948e-05	0.0399432	Q08DF4	DYN1
TRINITY_DN112589_c0_g3_i3	Cholesteryl ester transfer protein	2.5832	2.67139	9.95871e-05	0.0414704	Q3V6R6	CETP
TRINITY_DN122916_c2_g4_i3	Tetraspanin-8	2.5805	3.69627	0.00013162	0.0495898	Q2KIS9	TSN8
TRINITY_DN122629_c4_g5_i22	F-box/WD repeat-containing protein 1A	2.57674	2.27129	0.000102575	0.0423008	Q9Y297	FBW1A
TRINITY_DN121652_c1_g1_i6	Cytochrome b reductase 1	2.52586	2.60328	0.000119368	0.0469173	Q6DDR3	CYBR1
TRINITY_DN130429_c1_g1_i3	Anion exchange protein 2	2.51603	8.14709	1.62466e-05	0.0122651	Q6SJP2	B3A2
TRINITY_DN122912_c6_g1_i5	Ankyrin-1	2.50449	2.78809	6.1386e-05	0.0297567	Q02357	ANK1
TRINITY_DN129378_c2_g2_i10	Anion exchange protein 2	2.49799	6.24501	3.05731e-05	0.0191055	Q9Z0S8	B3A2
TRINITY_DN129425_c4_g3_i2	Fibronectin	2.46339	3.73328	8.74516e-05	0.0379047	Q28377	FINC
TRINITY_DN129378_c2_g2_i6	Anion exchange protein 2	2.45954	8.32259	2.67118e-05	0.0175378	Q9Z0S8	B3A2
TRINITY_DN130429_c1_g1_i2	Anion exchange protein 2	2.43844	4.21252	0.00011565	0.0457903	Q6SJP2	B3A2
TRINITY_DN100527_c0_g1_i4	Carbonic anhydrase	2.4345	8.60022	6.85407e-05	0.0320276	Q92051	CAHZ
TRINITY_DN111624_c1_g2_i1	Carbonic anhydrase	2.41406	9.00597	5.97537e-05	0.0294237	Q92051	CAHZ
TRINITY_DN115075_c1_g2_i8	Sodium- and chloride-dependent betaine transporter	2.39871	3.22035	8.50525e-05	0.0372802	P48056	S6A12
TRINITY_DN130429_c1_g1_i1	Anion exchange protein 2	2.38327	8.25931	3.52717e-05	0.0209481	Q6SJP2	B3A2
TRINITY_DN121001_c2_g1_i9	Eukaryotic translation initiation factor 2 subunit 2	2.38093	2.79355	0.000131404	0.0495483	Q5E9D0	IF2B
TRINITY_DN129378_c2_g2_i2	Anion exchange protein 2	2.31883	7.57391	5.1498e-05	0.0265048	Q9Z0S8	B3A2
TRINITY_DN121458_c3_g1_i8	Cytosolic purine 5'-nucleotidase	2.31828	4.39793	0.000114423	0.0454585	Q5RA22	5NTC
TRINITY_DN117468_c1_g3_i2	Aquaporin FA-CHIP	2.30086	4.38919	8.38536e-05	0.0370329	P50501	AQPA
TRINITY_DN116716_c0_g1_i8	Krueppel-like factor 2	2.27792	5.29788	0.000123668	0.0478071	Q9Y5W3	KLF2
TRINITY_DN128175_c3_g1_i7	Tropomodulin-2	2.26915	6.1327	6.88607e-05	0.0320488	Q9JKK7	TMOD2
TRINITY_DN121077_c3_g1_i6	Tumor protein p53-inducible nuclear protein 2	2.26898	2.77202	0.000113497	0.0452203	Q8IXH6	T53I2
TRINITY_DN121868_c7_g3_i9	Oxygen-dependent coproporphyrinogen-III oxidase, mitochondrial	2.2607	5.25302	5.88574e-05	0.0291052	Q3B7D0	HEM6
TRINITY_DN130750_c1_g1_i19	Ankyrin-1	2.2561	3.98633	9.15239e-05	0.0392637	Q02357	ANK1
TRINITY_DN122037_c1_g1_i9	Crystallin J1B	2.25042	3.9658	5.80589e-05	0.0288632	Q03443	CRJ1B
TRINITY_DN128175_c3_g1_i1	Tropomodulin-2	2.24544	6.13157	0.000102076	0.0421681	Q9JKK7	TMOD2
TRINITY_DN130342_c5_g3_i1	RING finger protein 11	2.12657	4.00997	0.000110244	0.0444412	Q9Y3C5	RNF11
TRINITY_DN121341_c0_g1_i4	Glutathione S-transferase Mu 2	2.08978	4.16912	0.000126304	0.0482092	P15626	GSTM2
TRINITY_DN117668_c6_g1_i2	UPF0711 protein C18orf21 homolog	-2.01956	6.80792	2.45668e-05	0.0164771	Q1LUS5	CR021
TRINITY_DN123643_c0_g1_i3	Chemokine-like receptor 1	-2.05031	4.58788	0.000129994	0.0491386	P97468	CML1
TRINITY_DN127329_c4_g3_i1	CD166 antigen homolog	-2.07351	3.27893	8.65729e-05	0.0377201	Q90304	CD166
TRINITY_DN119972_c1_g2_i7	C-C chemokine receptor type 9	-2.10998	5.42503	1.74053e-05	0.0128357	Q9WUT7	CCR9
TRINITY_DN130167_c5_g2_i3	Calsyntenin-1	-2.13536	3.72575	7.93093e-05	0.0355643	Q6Q0N0	CSTN1
TRINITY_DN120920_c1_g1_i3	Regulator of G-protein signaling 1	-2.15267	5.11245	1.28122e-05	0.0105575	Q9JL25	RGS1
TRINITY_DN127331_c1_g2_i1	Cytochrome c oxidase subunit NDUFA4	-2.15947	4.45199	1.06235e-05	0.00925215	Q6PBH5	NDUA4
TRINITY_DN118130_c0_g1_i2	15-hydroxyprostaglandin dehydrogenase [NAD(+)]	-2.16229	4.14185	0.000104485	0.0427849	Q8VCC1	PGDH
TRINITY_DN126024_c1_g1_i1	Metalloproteinase inhibitor 2	-2.16664	8.07748	2.69904e-05	0.0176463	Q60453	TIMP2
TRINITY_DN118182_c0_g1_i4	Protein tyrosine phosphatase type IVA 3	-2.19185	2.47887	4.50034e-05	0.0243259	A2VDT1	TP4A3
TRINITY_DN120920_c1_g1_i11	Regulator of G-protein signaling 1	-2.19211	4.29332	7.14347e-06	0.0074082	Q9JL25	RGS1
TRINITY_DN124107_c1_g1_i1	PR domain zinc finger protein 1	-2.19445	2.41362	7.80647e-05	0.0351074	Q60636	PRDM1
TRINITY_DN125534_c5_g1_i3	Centromere protein L	-2.19839	4.52258	0.000130002	0.0491386	Q6DRD4	CENPL
TRINITY_DN119972_c0_g2_i1	C-C chemokine receptor type 9	-2.23195	6.24282	5.91884e-06	0.0065629	Q9WUT7	CCR9
TRINITY_DN129128_c3_g2_i2	B-cell lymphoma/leukemia 11B	-2.24548	2.29025	0.000122235	0.0475111	Q9C0K0	BC11B
TRINITY_DN130689_c1_g2_i2	Numb-like protein	-2.29802	1.19767	9.56113e-05	0.0404121	O08919	NUMBL
TRINITY_DN125665_c0_g1_i1	Midnolin	-2.30465	4.03176	1.61454e-05	0.0122589	Q6NYU6	MIDN
TRINITY_DN115803_c5_g2_i2	Membrane-associated guanylate kinase, WW and PDZ domain-containing protein 2	-2.31616	1.76472	0.000108201	0.0439213	O88382	MAGI2
TRINITY_DN114680_c1_g3_i1	Metalloproteinase inhibitor 2	-2.33882	5.55579	9.21377e-06	0.00848341	Q9TTY1	TIMP2
TRINITY_DN131034_c4_g10_i1	cAMP-specific 3',5'-cyclic phosphodiesterase 4A	-2.34021	2.31882	8.40277e-05	0.0370747	P54748	PDE4A
TRINITY_DN118281_c0_g1_i1	RNA pseudouridylate synthase domain-containing protein 1	-2.36685	0.898163	0.000105313	0.0430862	Q08C69	RUSD1
TRINITY_DN122700_c1_g2_i1	cAMP-specific 3',5'-cyclic phosphodiesterase 4B	-2.3716	3.10555	6.88094e-06	0.00723136	P14646	PDE4B
TRINITY_DN118677_c0_g2_i17	Perilipin-2	-2.37216	3.52923	6.1528e-05	0.029765	Q9TUM6	PLIN2
TRINITY_DN121262_c1_g1_i2	Integrin beta-3	-2.37929	3.8333	0.000104402	0.0427849	O54890	ITB3
TRINITY_DN112053_c0_g1_i1	Uncharacterized protein C11orf96 homolog	-2.39044	2.41206	4.9648e-05	0.0258663	Q3UPL5	CK096
TRINITY_DN127310_c5_g6_i8	BTB/POZ domain-containing protein KCTD21	-2.41013	1.49429	0.000125203	0.0481186	Q4G0X4	KCD21
TRINITY_DN124825_c3_g1_i3	Serine/threonine-protein kinase 17A	-2.4241	3.14787	1.65013e-05	0.0123842	Q9UEE5	ST17A
TRINITY_DN128731_c1_g6_i1	Transposable element Tcb1 transposase	-2.43148	1.61389	6.01861e-05	0.0295375	P35072	TCB1
TRINITY_DN126024_c2_g1_i2	Metalloproteinase inhibitor 2	-2.43376	7.92226	2.32231e-05	0.0158491	Q60453	TIMP2
TRINITY_DN123643_c0_g1_i4	Chemokine-like receptor 1	-2.43842	5.2663	2.33667e-05	0.0159239	P97468	CML1
TRINITY_DN123106_c3_g1_i1	SET and MYND domain-containing protein 4	-2.44028	3.73936	1.41606e-05	0.0111327	Q5R5X9	SMYD4
TRINITY_DN114680_c1_g3_i7	Metalloproteinase inhibitor 2	-2.44635	3.96415	1.91325e-05	0.0138041	Q9TTY1	TIMP2
TRINITY_DN116917_c6_g4_i1	Syndecan-2	-2.45033	2.9099	8.6176e-05	0.0376666	P43407	SDC2
TRINITY_DN115500_c0_g1_i2	CMRF35-like molecule 3	-2.49293	3.27003	7.63199e-05	0.0346345	Q6SJQ5	CLM3
TRINITY_DN125695_c0_g1_i3	Serine/threonine-protein kinase 17A	-2.50991	5.13168	2.41094e-06	0.0034952	Q9GM70	ST17A
TRINITY_DN121584_c1_g2_i5	Class E basic helix-loop-helix protein 40	-2.51147	5.35443	3.67139e-06	0.00473437	Q5RAI7	BHE40
TRINITY_DN126335_c0_g2_i5	Neuroepithelial cell-transforming gene 1 protein	-2.54175	0.781219	7.59103e-05	0.0345574	Q9Z206	ARHG8
TRINITY_DN122700_c1_g3_i2	cAMP-specific 3',5'-cyclic phosphodiesterase 4B	-2.54639	1.73005	7.58441e-06	0.00773166	P14646	PDE4B
TRINITY_DN119972_c1_g2_i6	C-C chemokine receptor type 9	-2.58273	2.76967	1.50017e-06	0.00250105	Q9WUT7	CCR9
TRINITY_DN131846_c14_g1_i1	Nitrogen permease regulator 2-like protein	-2.59197	1.59641	1.31128e-05	0.0107014	Q9WUE4	NPRL2
TRINITY_DN122700_c1_g1_i1	cAMP-specific 3',5'-cyclic phosphodiesterase 4B	-2.60589	4.78524	1.53996e-06	0.00252962	P14646	PDE4B
TRINITY_DN121810_c0_g1_i1	G-protein coupled receptor 84	-2.62975	5.31951	7.72012e-05	0.0348473	Q8CIM5	GPR84
TRINITY_DN122700_c0_g1_i1	cAMP-specific 3',5'-cyclic phosphodiesterase 4B	-2.66654	2.63474	7.78097e-07	0.00160719	P14646	PDE4B
TRINITY_DN120956_c0_g3_i1	P2X purinoceptor 4	-2.70291	4.24235	2.42128e-06	0.00349932	Q99571	P2RX4
TRINITY_DN131603_c4_g1_i1	GTPase IMAP family member 1	-2.70941	0.103923	0.000126002	0.0482092	Q8WWP7	GIMA1
TRINITY_DN130689_c1_g1_i1	Numb-like protein	-2.71493	1.51897	1.14671e-05	0.00975038	O08919	NUMBL
TRINITY_DN113272_c0_g3_i1	Basic leucine zipper transcriptional factor ATF-like 3	-2.74917	1.5216	5.35191e-05	0.0273413	Q9NR55	BATF3
TRINITY_DN120190_c2_g3_i3	Coenzyme Q-binding protein COQ10 homolog B, mitochondrial	-2.75236	3.10269	2.73277e-05	0.0177672	Q6GNP0	CQ10B
TRINITY_DN128893_c2_g1_i4	Merlin	-2.76536	5.09199	1.36275e-05	0.0108558	P59750	MERL
TRINITY_DN123894_c2_g2_i1	Uracil phosphoribosyltransferase homolog	-2.78575	1.18765	0.000113629	0.0452203	Q6NYU7	UPP
TRINITY_DN129634_c4_g1_i1	Uncharacterized protein C11orf57	-2.78979	3.49806	1.22745e-06	0.00219536	Q6ZUT1	CK057
TRINITY_DN120492_c10_g4_i4	Nuclear protein 1	-2.79433	2.92023	7.07919e-05	0.0327842	O54842	NUPR1
TRINITY_DN128921_c1_g5_i3	ATP-binding cassette sub-family F member 3	-2.79569	6.31846	1.07492e-06	0.00201851	Q9NUQ8	ABCF3
TRINITY_DN118403_c0_g5_i20	cAMP-specific 3',5'-cyclic phosphodiesterase 4A	-2.79774	2.82857	4.91998e-06	0.00587391	P54748	PDE4A
TRINITY_DN123354_c2_g1_i5	ETS translocation variant 1	-2.80149	1.85021	7.60229e-06	0.00773166	P50549	ETV1
TRINITY_DN118763_c1_g1_i1	Adenylate kinase 2, mitochondrial	-2.80278	1.91968	5.1154e-05	0.0263568	B5XCA1	KAD2
TRINITY_DN127247_c0_g2_i1	Probable phosphatase phospho1	-2.80582	4.55718	1.57913e-06	0.00257747	Q6DBV4	PHOP1
TRINITY_DN129905_c3_g1_i7	Zinc finger and BTB domain-containing protein 16-A {ECO:0000312|EMBL:AAH46887.1}	-2.82308	1.59938	2.28006e-05	0.0156416	Q802Y8	ZB16A
TRINITY_DN127567_c2_g10_i2	Aldose reductase	-2.82705	3.90315	0.000127984	0.0486912	P16116	ALDR
TRINITY_DN123792_c2_g1_i3	Apolipoprotein D	-2.83774	2.31737	3.27598e-05	0.0201302	P51909	APOD
TRINITY_DN129198_c3_g3_i1	Basic leucine zipper transcriptional factor ATF-like	-2.86026	3.32803	3.29213e-06	0.00440451	F1QW76	BATF
TRINITY_DN122786_c5_g1_i1	DNA-binding protein RFX2	-2.86241	3.9564	4.09519e-05	0.0232	Q5EAP5	RFX2
TRINITY_DN119972_c0_g1_i1	C-C chemokine receptor type 9	-2.87737	5.2592	9.27934e-08	0.000320867	Q9WUT7	CCR9
TRINITY_DN118677_c0_g2_i10	Perilipin-2	-2.88036	3.8518	9.18625e-06	0.00847479	Q9TUM6	PLIN2
TRINITY_DN118677_c0_g2_i6	Perilipin-2	-2.89062	1.75119	1.38246e-05	0.0109753	Q9TUM6	PLIN2
TRINITY_DN119384_c0_g1_i1	E3 SUMO-protein ligase PIAS4	-2.93328	0.712938	7.14804e-05	0.0330702	Q9JM05	PIAS4
TRINITY_DN128231_c6_g1_i8	Complement component C7	-2.96234	5.68462	5.82157e-05	0.028901	Q9TUQ3	CO7
TRINITY_DN115406_c0_g2_i2	LIM domain and actin-binding protein 1	-2.96762	4.36892	1.5613e-07	0.000483118	Q9UHB6	LIMA1
TRINITY_DN128608_c6_g2_i1	Nuclear cap-binding protein subunit 2	-2.98472	1.31748	5.73763e-06	0.006423	C0H859	NCBP2
TRINITY_DN118762_c2_g1_i1	F-box only protein 31	-2.98635	4.60128	1.77024e-05	0.0129932	Q0D2D2	FBX31
TRINITY_DN115500_c0_g1_i4	CMRF35-like molecule 3	-3.01336	4.59984	2.20141e-05	0.0153838	Q6SJQ5	CLM3
TRINITY_DN65938_c0_g1_i1	P2X purinoceptor 5	-3.01846	0.151658	4.88899e-05	0.0256431	P51578	P2RX5
TRINITY_DN127837_c0_g1_i8	Immunoglobulin lambda-like polypeptide 1	-3.0192	1.83552	6.07646e-05	0.0296401	P15814	IGLL1
TRINITY_DN127247_c0_g2_i9	Probable phosphatase phospho1	-3.02052	0.6058	3.76314e-05	0.0219037	Q6DBV4	PHOP1
TRINITY_DN122895_c11_g1_i1	Natural resistance-associated macrophage protein 2	-3.0235	1.4265	7.90842e-05	0.0354975	O54902	NRAM2
TRINITY_DN109398_c0_g1_i1	Tumor necrosis factor alpha-induced protein 2	-3.03048	2.40477	0.000111192	0.0447079	Q03169	TNAP2
TRINITY_DN131089_c2_g2_i1	Insulin-degrading enzyme	-3.03309	0.900055	7.6708e-05	0.0347315	Q24K02	IDE
TRINITY_DN120204_c3_g1_i5	DNA helicase MCM8	-3.04225	4.86179	9.73382e-06	0.00875502	I0IUP3	MCM8
TRINITY_DN26826_c0_g2_i1	Perilipin-2	-3.04854	2.1762	4.89999e-05	0.0256719	Q9TUM6	PLIN2
TRINITY_DN130171_c2_g2_i6	Ankyrin repeat and IBR domain-containing protein 1	-3.04884	3.41115	5.47067e-05	0.0277282	Q6ZPS6	AKIB1
TRINITY_DN128173_c0_g3_i7	Dual specificity protein phosphatase 1	-3.04954	2.50189	2.42678e-05	0.016347	Q64623	DUS1
TRINITY_DN126024_c2_g1_i3	Metalloproteinase inhibitor 2	-3.06115	1.06183	5.05772e-06	0.00597164	Q60453	TIMP2
TRINITY_DN128972_c2_g1_i14	B-cell lymphoma 3 protein	-3.06724	3.39887	6.54892e-06	0.0070059	P20749	BCL3
TRINITY_DN127099_c0_g2_i15	Angiopoietin-related protein 4	-3.06862	2.24356	4.27761e-05	0.0237436	Q6TMA8	ANGL4
TRINITY_DN117425_c4_g2_i1	C3a anaphylatoxin chemotactic receptor	-3.07217	2.47535	8.06908e-06	0.00791913	Q2WED0	C3AR
TRINITY_DN120956_c0_g2_i1	P2X purinoceptor 4	-3.07253	2.48522	2.85256e-07	0.000756067	Q99571	P2RX4
TRINITY_DN119972_c1_g2_i8	C-C chemokine receptor type 9	-3.08361	3.64441	1.27045e-06	0.00223796	Q9WUT7	CCR9
TRINITY_DN111870_c0_g2_i1	Hyaluronan synthase 2	-3.1049	0.577526	2.7531e-05	0.017868	Q92819	HYAS2
TRINITY_DN123339_c3_g1_i3	Heat shock protein beta-8	-3.12034	2.29728	2.22911e-06	0.00334589	Q5RAB0	HSPB8
TRINITY_DN127961_c1_g1_i1	Transposable element Tcb1 transposase	-3.1398	0.836888	4.21149e-05	0.0236328	P35072	TCB1
TRINITY_DN130044_c0_g3_i2	Metalloreductase STEAP4	-3.15052	5.14843	3.7747e-05	0.0219336	Q687X5	STEA4
TRINITY_DN116907_c0_g1_i4	Mannose-binding protein C	-3.17906	7.26594	0.00011395	0.0453094	Q66S37	MBL2
TRINITY_DN129714_c3_g1_i1	Rho guanine nucleotide exchange factor 6	-3.22315	1.17346	4.6071e-06	0.00560064	Q5ZLR6	ARHG6
TRINITY_DN130112_c7_g2_i7	Heat shock protein HSP 90-alpha	-3.23605	5.66165	1.03691e-05	0.00913285	P07901	HS90A
TRINITY_DN118677_c0_g2_i11	Perilipin-2	-3.24291	2.40781	8.45047e-05	0.0371594	Q9TUM6	PLIN2
TRINITY_DN128925_c3_g1_i1	Ras and Rab interactor 1	-3.25094	0.79274	1.85233e-05	0.0134269	P97680	RIN1
TRINITY_DN123303_c0_g1_i2	Platelet-derived growth factor receptor alpha	-3.27309	0.169565	4.87218e-05	0.0256125	Q8AXC7	PGFRA
TRINITY_DN126441_c1_g2_i1	Platelet endothelial cell adhesion molecule	-3.28778	1.02144	7.95956e-05	0.0356243	Q95242	PECA1
TRINITY_DN118677_c0_g2_i21	Perilipin-2	-3.29338	3.0921	8.35457e-06	0.00805786	Q9TUM6	PLIN2
TRINITY_DN129199_c3_g1_i1	C-terminal-binding protein 2	-3.29902	-0.0570509	1.06101e-05	0.00925215	Q9W758	CTBP2
TRINITY_DN126678_c7_g1_i5	CapZ-interacting protein	-3.30609	2.75371	4.59383e-05	0.0245706	Q3UZA1	CPZIP
TRINITY_DN130037_c0_g3_i5	A disintegrin and metalloproteinase with thrombospondin motifs 1	-3.31321	5.10956	5.32059e-08	0.000219797	Q9WUQ1	ATS1
TRINITY_DN131215_c1_g1_i1	ATP-dependent RNA helicase DDX3X	-3.31677	0.33985	1.4709e-05	0.0114094	O00571	DDX3X
TRINITY_DN129451_c8_g1_i4	Suppressor of cytokine signaling 3	-3.3169	2.54209	2.82795e-05	0.0181086	Q90X67	SOCS3
TRINITY_DN126581_c0_g2_i1	Suppressor of cytokine signaling 1	-3.32388	5.27761	2.65189e-07	0.000715568	O15524	SOCS1
TRINITY_DN114041_c0_g4_i1	Free fatty acid receptor 2	-3.33308	1.82935	1.72797e-05	0.0127632	Q8VCK6	FFAR2
TRINITY_DN124110_c6_g1_i1	Ig kappa chain V-II region TEW	-3.34182	1.20482	2.68643e-05	0.0176131	P01617	KV204
TRINITY_DN121113_c0_g1_i4	Apolipoprotein D	-3.34351	0.611173	6.50355e-05	0.0307903	P05090	APOD
TRINITY_DN127106_c1_g1_i6	EMILIN-1	-3.36432	0.460634	9.6268e-05	0.0404121	Q9Y6C2	EMIL1
TRINITY_DN114303_c0_g1_i5	Plasminogen activator inhibitor 1	-3.3686	5.78864	1.09246e-05	0.00942649	P20961	PAI1
TRINITY_DN119449_c9_g3_i1	Acetyl-CoA carboxylase	-3.37074	4.56065	1.93451e-06	0.00303875	P11029	ACAC
TRINITY_DN120204_c3_g1_i2	DNA helicase MCM8	-3.37774	5.1688	2.35588e-06	0.00344749	I0IUP3	MCM8
TRINITY_DN118762_c2_g1_i2	F-box only protein 31	-3.37794	4.1385	6.5672e-08	0.000249239	Q0D2D2	FBX31
TRINITY_DN124967_c1_g1_i1	Forkhead box protein F1	-3.38643	0.830828	6.48125e-05	0.0307471	A1L1S5	FOXF1
TRINITY_DN121583_c0_g4_i2	Gap junction alpha-1 protein	-3.39471	0.253414	5.04548e-05	0.0261989	O57474	CXA1
TRINITY_DN120658_c2_g1_i6	Inverted formin-2	-3.39604	2.52689	3.78024e-06	0.00484796	Q27J81	INF2
TRINITY_DN124053_c1_g1_i9	Insulin-like growth factor-binding protein 3	-3.4034	3.12234	2.18577e-06	0.00329142	P17936	IBP3
TRINITY_DN124110_c4_g2_i2	Ig kappa chain V-II region TEW	-3.42533	1.83989	9.81192e-06	0.00880829	P01617	KV204
TRINITY_DN128972_c2_g1_i13	B-cell lymphoma 3 protein	-3.48515	0.849931	3.05051e-05	0.0190886	P20749	BCL3
TRINITY_DN128173_c1_g1_i2	Dual specificity protein phosphatase 1	-3.48653	3.55922	2.76407e-06	0.00385164	Q64623	DUS1
TRINITY_DN130509_c2_g1_i2	Acyl-coenzyme A synthetase ACSM3, mitochondrial	-3.4891	-0.234938	6.90883e-05	0.0320907	Q53FZ2	ACSM3
TRINITY_DN131693_c0_g1_i1	Complement C3	-3.49089	2.61572	4.05309e-05	0.0230282	P98093	CO3
TRINITY_DN88328_c0_g1_i1	Phytanoyl-CoA hydroxylase-interacting protein	-3.50386	0.672887	8.00594e-06	0.00791792	Q8K0S0	PHYIP
TRINITY_DN128173_c0_g3_i6	Dual specificity protein phosphatase 1	-3.50508	4.92327	3.65497e-06	0.00472625	Q64623	DUS1
TRINITY_DN129198_c2_g2_i5	Basic leucine zipper transcriptional factor ATF-like	-3.51397	3.02442	1.71484e-07	0.000516457	F1QW76	BATF
TRINITY_DN119147_c2_g4_i1	Aprataxin and PNK-like factor	-3.51826	2.29714	7.74133e-09	5.16248e-05	Q8IW19	APLF
TRINITY_DN130112_c7_g4_i1	Heat shock protein HSP 90-alpha	-3.53762	2.10947	5.58654e-05	0.0281322	P07901	HS90A
TRINITY_DN100361_c0_g1_i1	Pleckstrin homology domain-containing family N member 1	-3.54097	0.627727	1.28924e-05	0.010577	Q494U1	PKHN1
TRINITY_DN126678_c7_g1_i2	CapZ-interacting protein	-3.54891	2.77036	2.31651e-06	0.00342206	Q3UZA1	CPZIP
TRINITY_DN116585_c2_g1_i1	NADPH oxidase organizer 1	-3.55177	-0.17916	7.63455e-05	0.0346345	Q8NFA2	NOXO1
TRINITY_DN102131_c0_g1_i1	Apelin receptor A	-3.55246	0.515307	0.000118337	0.0466169	Q7SZP9	APJA
TRINITY_DN129451_c8_g1_i5	Suppressor of cytokine signaling 3	-3.57622	4.345	3.57668e-06	0.00465744	Q90X67	SOCS3
TRINITY_DN126009_c1_g2_i9	Heat shock 70 kDa protein	-3.5946	2.28335	1.12718e-07	0.000375843	Q91233	HSP70
TRINITY_DN101573_c0_g2_i1	Semaphorin-3F	-3.59499	-0.166339	3.26986e-05	0.0201302	Q13275	SEM3F
TRINITY_DN125311_c2_g2_i2	MBT domain-containing protein 1	-3.59745	3.23101	3.984e-06	0.00504004	Q6DIN3	MBTD1
TRINITY_DN118646_c3_g6_i3	Alpha-1,3-mannosyl-glycoprotein 4-beta-N-acetylglucosaminyltransferase B	-3.60265	4.3801	2.11568e-05	0.0149698	Q6GMK0	MGT4B
TRINITY_DN119725_c7_g1_i1	Putative ferric-chelate reductase 1	-3.60871	0.520839	3.35849e-05	0.0203868	A4QP81	FRRS1
TRINITY_DN126686_c0_g3_i1	60S ribosomal protein L26	-3.62034	4.75051	5.18074e-05	0.0266054	P61255	RL26
TRINITY_DN128750_c0_g1_i3	Thrombospondin-1	-3.62201	-0.516185	0.000121506	0.0473854	Q28178	TSP1
TRINITY_DN105184_c0_g2_i1	Heat shock protein HSP 90-alpha 1	-3.66257	3.88549	1.02149e-05	0.00906546	Q90474	H90A1
TRINITY_DN118677_c0_g2_i5	Perilipin-2	-3.67173	3.51832	3.93023e-06	0.00498552	Q9TUM6	PLIN2
TRINITY_DN123841_c4_g6_i4	Transposable element Tc1 transposase	-3.73568	1.92873	9.1753e-06	0.00847479	P03934	TC1A
TRINITY_DN130412_c0_g1_i1	Huntingtin-interacting protein 1	-3.74064	1.44052	5.86217e-05	0.0290194	O00291	HIP1
TRINITY_DN126942_c2_g3_i5	Ras GTPase-activating protein-binding protein 1	-3.80168	4.32894	2.29425e-06	0.00341077	Q5RB87	G3BP1
TRINITY_DN118568_c0_g1_i7	Steroidogenic acute regulatory protein	-3.81225	-0.912894	8.86691e-05	0.0383257	P58864	STAR
TRINITY_DN116425_c0_g2_i3	Fos-related antigen 1	-3.85175	0.87772	2.2596e-05	0.0156305	P15407	FOSL1
TRINITY_DN127156_c0_g1_i8	SAM and SH3 domain-containing protein 1	-3.88136	-0.192809	0.000120973	0.047222	P59808	SASH1
TRINITY_DN127745_c0_g1_i14	Interferon-inducible GTPase 1	-3.90479	-0.234878	4.49996e-05	0.0243259	Q9QZ85	IIGP1
TRINITY_DN130037_c0_g3_i2	A disintegrin and metalloproteinase with thrombospondin motifs 1	-3.90621	2.04287	1.5731e-07	0.000483118	Q9WUQ1	ATS1
TRINITY_DN122635_c0_g1_i1	BCL2/adenovirus E1B 19 kDa protein-interacting protein 3	-3.93227	1.46359	1.38093e-07	0.000447661	O55003	BNIP3
TRINITY_DN127265_c6_g1_i1	UMP-CMP kinase	-3.93856	-0.457439	0.000112045	0.0448781	Q7ZWE9	KCY
TRINITY_DN126157_c0_g4_i1	SPRY domain-containing SOCS box protein 1	-3.94654	-0.807081	0.000120986	0.047222	Q96BD6	SPSB1
TRINITY_DN125343_c2_g3_i1	Protein FAM160B1	-3.95304	5.19497	3.23748e-05	0.0199642	Q5W0V3	F16B1
TRINITY_DN113413_c2_g1_i1	Heparan sulfate glucosamine 3-O-sulfotransferase 1	-3.96067	1.34646	3.67987e-07	0.000913726	O14792	HS3S1
TRINITY_DN116422_c0_g1_i7	Transmembrane protein 108	-3.97146	-1.07211	0.00010938	0.044246	Q8BHE4	TM108
TRINITY_DN128720_c4_g2_i4	AFG3-like protein 1	-3.98141	0.0237977	7.77695e-06	0.00784046	Q920A7	AFG31
TRINITY_DN122732_c0_g1_i9	Otoancorin	-3.98142	-0.315921	0.000118607	0.046684	Q8K561	OTOAN
TRINITY_DN123990_c0_g1_i21	SHC-transforming protein 2	-3.99482	1.55538	8.03621e-06	0.00791913	Q8BMC3	SHC2
TRINITY_DN124032_c0_g1_i1	Serine/threonine-protein kinase Sgk2	-3.99845	0.38303	9.15744e-07	0.00181021	Q9QZS5	SGK2
TRINITY_DN106400_c0_g1_i7	Uncharacterized protein C1orf106 homolog	-4.00906	-1.02105	9.39058e-05	0.0399966	Q7TN12	CA106
TRINITY_DN122169_c0_g1_i10	Tumor necrosis factor receptor superfamily member 6B	-4.01038	2.86217	3.20768e-07	0.00081824	O95407	TNF6B
TRINITY_DN122343_c6_g3_i1	Ras-related protein Rab-27B	-4.01618	-0.595637	5.5299e-05	0.0278903	O00194	RB27B
TRINITY_DN117119_c1_g7_i1	StAR-related lipid transfer protein 13	-4.0369	0.710072	5.37506e-06	0.00612384	Q9Y3M8	STA13
TRINITY_DN123060_c0_g1_i3	Cadherin-10	-4.04653	1.77592	4.96305e-05	0.0258663	P70408	CAD10
TRINITY_DN126735_c4_g1_i1	Ezrin	-4.05071	-0.778195	3.14471e-05	0.0195471	P15311	EZRI
TRINITY_DN117867_c1_g1_i4	Transmembrane protein 200A	-4.0541	-0.395479	3.82218e-05	0.0221644	Q5RGQ8	T200A
TRINITY_DN111910_c0_g2_i1	Heat shock protein HSP 90-beta	-4.06857	3.96703	4.8917e-06	0.00587018	Q76LV1	HS90B
TRINITY_DN117393_c4_g1_i2	28S ribosomal protein S2, mitochondrial	-4.08161	4.87418	6.40492e-06	0.00690505	Q924T2	RT02
TRINITY_DN130333_c0_g5_i1	Complement C3	-4.10199	0.600801	8.59921e-05	0.0376214	P01027	CO3
TRINITY_DN128750_c0_g1_i2	Thrombospondin-1	-4.123	3.60448	0.000120815	0.047222	Q28178	TSP1
TRINITY_DN123312_c3_g6_i2	cAMP-responsive element modulator	-4.13328	-0.494396	2.27694e-05	0.0156416	P79145	CREM
TRINITY_DN94829_c0_g1_i1	Cholesterol 25-hydroxylase-like protein	-4.13485	-0.484046	1.36578e-05	0.0108613	Q5PRC0	CH25H
TRINITY_DN125343_c2_g3_i2	Protein FAM160B1	-4.17148	3.84339	2.37654e-08	0.000127232	Q5W0V3	F16B1
TRINITY_DN130615_c0_g9_i3	Collagen alpha-1(VIII) chain	-4.19115	1.22923	6.84021e-06	0.00722418	P14282	CO8A1
TRINITY_DN116585_c3_g1_i1	NADPH oxidase organizer 1	-4.19137	-0.484312	1.34028e-05	0.0107501	Q8NFA2	NOXO1
TRINITY_DN125343_c5_g1_i1	Protein FAM160B1	-4.21495	0.204563	4.42846e-06	0.00542586	Q5W0V3	F16B1
TRINITY_DN87212_c0_g1_i1	Pentraxin-related protein PTX3	-4.23798	1.58059	8.8427e-08	0.000315105	P26022	PTX3
TRINITY_DN113234_c1_g1_i1	Structure-specific endonuclease subunit slx1 {ECO:0000255|HAMAP-Rule:MF	-4.24972	0.611039	1.07898e-05	0.00932806	Q0IH86	SLX1
TRINITY_DN121330_c2_g4_i2	Zinc finger protein 36, C3H1 type-like 1	-4.25097	0.618785	2.20925e-05	0.0153926	Q07352	TISB
TRINITY_DN115131_c0_g1_i1	Transcription factor IIIA	-4.27448	-0.213913	6.87042e-05	0.032041	Q8VHT8	TF3A
TRINITY_DN119976_c2_g1_i4	Box C/D snoRNA protein 1	-4.28613	-1.16251	5.6587e-05	0.0283732	Q3UFB2	BCD1
TRINITY_DN130171_c2_g2_i3	Ankyrin repeat and IBR domain-containing protein 1	-4.29258	1.40714	2.95833e-07	0.000762973	Q6ZPS6	AKIB1
TRINITY_DN123259_c3_g1_i7	Caspase recruitment domain-containing protein 11	-4.33786	-0.556183	3.4142e-05	0.0204594	Q9BXL7	CAR11
TRINITY_DN119370_c0_g1_i3	Fibulin-5	-4.34587	-0.145237	1.99411e-05	0.0142772	Q9WVH8	FBLN5
TRINITY_DN128886_c2_g1_i1	Myopalladin	-4.40958	-0.134373	9.59365e-07	0.00184297	Q86TC9	MYPN
TRINITY_DN109856_c0_g2_i1	Tumor necrosis factor-inducible gene 6 protein	-4.42402	1.241	2.25376e-06	0.00337205	P98066	TSG6
TRINITY_DN124914_c3_g1_i1	Nuclear receptor subfamily 4 group A member 1	-4.426	0.47215	2.77349e-05	0.0178943	Q0V8F0	NR4A1
TRINITY_DN120920_c1_g1_i6	Regulator of G-protein signaling 1	-4.45321	-1.05969	0.000121728	0.0474295	Q9JL25	RGS1
TRINITY_DN111046_c0_g1_i1	Insulin-like growth factor-binding protein 6	-4.47334	2.00151	4.27364e-05	0.0237436	P35572	IBP6
TRINITY_DN106887_c0_g1_i3	Neprilysin	-4.47837	-0.26436	0.000106157	0.0433934	Q61391	NEP
TRINITY_DN130044_c0_g3_i25	Metalloreductase STEAP4	-4.48613	0.803233	2.64282e-05	0.017376	Q687X5	STEA4
TRINITY_DN123043_c13_g5_i1	Claudin-7-A {ECO:0000312|ZFIN:ZDB-GENE-040718-29}	-4.48618	0.743482	1.80492e-05	0.0131649	Q6DHP1	CLD7A
TRINITY_DN119886_c1_g2_i8	Mitogen-activated protein kinase 9	-4.50464	-0.98716	0.000126504	0.0482115	Q9WTU6	MK09
TRINITY_DN128155_c2_g1_i1	Dihydroorotate dehydrogenase (quinone), mitochondrial	-4.52245	-0.658834	5.92138e-05	0.0291886	Q5R6X6	PYRD
TRINITY_DN126678_c7_g1_i3	CapZ-interacting protein	-4.58574	0.712515	0.000115328	0.0457019	Q3UZA1	CPZIP
TRINITY_DN114447_c0_g1_i1	Protein argonaute-1	-4.60787	-1.38281	8.67026e-05	0.0377201	Q8CJG1	AGO1
TRINITY_DN118445_c1_g2_i2	Potassium voltage-gated channel subfamily H member 2	-4.61902	0.673627	4.97015e-08	0.00021092	Q9PT84	KCNH2
TRINITY_DN131795_c1_g4_i9	DENN domain-containing protein 4B	-4.63597	-0.978077	3.32117e-05	0.0202691	Q3U1Y4	DEN4B
TRINITY_DN109348_c0_g1_i2	Complement C1q tumor necrosis factor-related protein 7	-4.64061	-1.38381	0.000120087	0.0470286	Q9BXJ2	C1QT7
TRINITY_DN119110_c7_g1_i1	Phosphatidylcholine:ceramide cholinephosphotransferase 1	-4.65774	0.294807	2.98757e-07	0.000766282	Q86VZ5	SMS1
TRINITY_DN123197_c0_g2_i3	Granzyme A	-4.67956	3.93625	9.45881e-06	0.00860716	P12544	GRAA
TRINITY_DN122578_c2_g1_i5	E3 ubiquitin-protein ligase TRIM39	-4.71651	0.619201	8.53033e-06	0.00812663	Q6MFZ5	TRI39
TRINITY_DN122506_c0_g1_i5	Dendritic cell-specific transmembrane protein	-4.7188	0.378302	6.46923e-05	0.0307471	Q7TNJ0	DCSTP
TRINITY_DN126339_c1_g1_i5	Matrix metalloproteinase-19	-4.7208	2.45999	0.000107273	0.0436585	Q99542	MMP19
TRINITY_DN119976_c2_g1_i1	Box C/D snoRNA protein 1	-4.72613	-0.858608	6.40118e-05	0.0304658	Q3UFB2	BCD1
TRINITY_DN117944_c1_g2_i16	Serotransferrin-2	-4.72863	6.37316	3.39751e-05	0.0204544	P80429	TRFE2
TRINITY_DN122657_c0_g1_i1	Serum amyloid A-1 protein	-4.764	8.73118	2.98778e-06	0.00408282	P05366	SAA1
TRINITY_DN120658_c2_g1_i2	Inverted formin-2	-4.77021	1.89836	4.84689e-07	0.00114272	Q27J81	INF2
TRINITY_DN122657_c0_g1_i8	Serum amyloid A-1 protein	-4.77739	3.51645	6.21167e-06	0.00674555	P05366	SAA1
TRINITY_DN122657_c0_g1_i4	Serum amyloid A-1 protein	-4.7812	8.57408	2.48424e-06	0.00356822	P05366	SAA1
TRINITY_DN130171_c2_g2_i13	Ankyrin repeat and IBR domain-containing protein 1	-4.79164	0.0146998	2.31309e-05	0.0158093	Q6ZPS6	AKIB1
TRINITY_DN129689_c3_g12_i1	Ig heavy chain V-I region HG3	-4.79223	4.32061	1.06816e-05	0.00928544	P01743	HV102
TRINITY_DN128155_c2_g1_i7	Dihydroorotate dehydrogenase (quinone), mitochondrial	-4.80189	1.7918	2.39221e-06	0.00348462	Q5R6X6	PYRD
TRINITY_DN130333_c0_g2_i1	Complement C3	-4.80276	0.686124	1.02908e-05	0.0091118	P01027	CO3
TRINITY_DN128729_c0_g3_i15	Aryl hydrocarbon receptor	-4.81014	-0.468371	0.000104206	0.0427798	Q95LD9	AHR
TRINITY_DN128750_c0_g1_i1	Thrombospondin-1	-4.81748	2.67861	2.17185e-08	0.000119275	Q28178	TSP1
TRINITY_DN117016_c3_g1_i1	Cytochrome P450 11B, mitochondrial	-4.84267	-0.778177	1.71524e-05	0.0127094	Q92104	CP11B
TRINITY_DN128231_c6_g1_i3	Complement component C7	-4.84341	0.424425	1.25966e-05	0.0104817	Q9TUQ3	CO7
TRINITY_DN116585_c3_g3_i2	NADPH oxidase organizer 1	-4.84665	-0.180481	1.07906e-05	0.00932806	Q8NFA2	NOXO1
TRINITY_DN124678_c2_g1_i10	E3 ubiquitin-protein ligase TRIM21	-4.86377	-0.219758	5.35864e-06	0.00612384	P19474	RO52
TRINITY_DN122598_c2_g3_i4	AT-rich interactive domain-containing protein 5B	-4.89385	-0.0905875	1.15102e-05	0.00975154	E7F888	ARI5B
TRINITY_DN111948_c1_g1_i2	Regulator of G-protein signaling 5	-4.90834	-0.131245	6.17938e-06	0.00674555	Q864Z2	RGS5
TRINITY_DN119384_c3_g2_i3	E3 SUMO-protein ligase PIAS4	-4.91525	1.35064	1.68124e-05	0.0125022	Q9JM05	PIAS4
TRINITY_DN115393_c0_g1_i11	Cathepsin L1	-4.91532	-1.21626	1.72258e-05	0.0127435	Q9GL24	CATL1
TRINITY_DN131089_c3_g7_i9	Insulin-degrading enzyme	-4.94763	1.16129	5.84993e-08	0.000231095	Q24K02	IDE
TRINITY_DN129451_c8_g1_i3	Suppressor of cytokine signaling 3	-4.96897	2.57855	2.78243e-09	2.4266e-05	Q90X67	SOCS3
TRINITY_DN116425_c0_g2_i6	Fos-related antigen 1	-4.97375	0.359784	4.07078e-06	0.00509459	P15407	FOSL1
TRINITY_DN118471_c10_g6_i7	Protein regulator of cytokinesis 1	-4.98821	-0.0578682	8.69337e-08	0.000313106	O43663	PRC1
TRINITY_DN104718_c0_g1_i1	Dexamethasone-induced Ras-related protein 1	-4.99779	-0.701962	7.29714e-06	0.00752748	Q9Y272	RASD1
TRINITY_DN125086_c1_g6_i1	Tyrosine-protein kinase JAK2	-5.02911	-0.682429	1.13132e-05	0.00966257	Q62689	JAK2
TRINITY_DN120382_c0_g6_i3	Nuclear factor NF-kappa-B p100 subunit	-5.052	-0.672345	1.35977e-06	0.00232512	Q9WTK5	NFKB2
TRINITY_DN124093_c0_g1_i1	1-acyl-sn-glycerol-3-phosphate acyltransferase epsilon	-5.0825	0.239829	8.14064e-05	0.0362263	Q9NUQ2	PLCE
TRINITY_DN127338_c0_g2_i11	Scm-like with four MBT domains protein 2	-5.09085	1.24455	4.76472e-05	0.0252753	Q5VUG0	SMBT2
TRINITY_DN131278_c2_g1_i3	Centrosomal protein of 164 kDa	-5.12545	-1.80831	0.000123021	0.0476992	Q9UPV0	CE164
TRINITY_DN126909_c0_g1_i3	Discoidin, CUB and LCCL domain-containing protein 1	-5.13175	0.457165	2.1309e-08	0.00011842	Q9D4J3	DCBD1
TRINITY_DN114041_c0_g2_i9	Free fatty acid receptor 2	-5.14178	-0.228232	1.26086e-06	0.00222949	Q8VCK6	FFAR2
TRINITY_DN114489_c0_g1_i3	cAMP-responsive element modulator	-5.1499	0.509537	6.29526e-07	0.00137322	Q03060	CREM
TRINITY_DN124009_c0_g1_i1	Vascular endothelial growth factor A	-5.15464	0.0666116	5.47244e-08	0.000222139	P16612	VEGFA
TRINITY_DN129111_c1_g1_i2	Dyslexia-associated protein KIAA0319	-5.17001	3.16335	0.000120083	0.0470286	Q5VV43	K0319
TRINITY_DN128972_c2_g1_i8	B-cell lymphoma 3 protein	-5.1727	0.995455	2.34229e-07	0.00063942	P20749	BCL3
TRINITY_DN120270_c0_g2_i6	Haptoglobin	-5.17769	6.7734	2.18811e-07	0.000610144	P19007	HPT
TRINITY_DN105663_c1_g2_i4	Dual specificity testis-specific protein kinase 1	-5.19089	-1.7774	0.000112224	0.0448781	Q15569	TESK1
TRINITY_DN128465_c1_g1_i5	Protein lifeguard 1	-5.1966	0.0870644	9.77994e-05	0.0407623	Q7Z429	LFG1
TRINITY_DN122678_c1_g1_i10	Cysteine-rich with EGF-like domain protein 2	-5.19741	-1.7741	8.11864e-05	0.0361629	Q7SXF6	CREL2
TRINITY_DN126108_c2_g2_i1	Polyprenol reductase	-5.20995	-1.039	2.26434e-05	0.0156305	Q5RIU9	PORED
TRINITY_DN27986_c0_g1_i1	Collagen alpha-1(VIII) chain	-5.21112	0.901654	1.97101e-06	0.00307722	P14282	CO8A1
TRINITY_DN123016_c1_g1_i2	C-C chemokine receptor type 7	-5.21217	1.06364	4.71253e-05	0.0250554	P47774	CCR7
TRINITY_DN107984_c0_g2_i1	C-reactive protein	-5.2244	0.917346	2.06573e-07	0.000587307	Q07203	CRP
TRINITY_DN127682_c0_g2_i2	FCH domain only protein 1	-5.23478	-0.173502	4.30824e-05	0.0238065	E7FBF7	FCHO1
TRINITY_DN127417_c1_g1_i12	Protein transport protein Sec24B	-5.23873	-0.178867	0.00012838	0.0488021	O95487	SC24B
TRINITY_DN118981_c0_g1_i5	Tripartite motif-containing protein 29	-5.26308	-0.174754	8.50726e-06	0.00812663	Q8R2Q0	TRI29
TRINITY_DN131693_c0_g1_i4	Complement C3	-5.27387	-0.967407	2.39618e-06	0.00348462	P98093	CO3
TRINITY_DN118196_c0_g1_i8	Interleukin-8	-5.2884	2.4457	3.38501e-05	0.0204512	P08317	IL8
TRINITY_DN130509_c2_g1_i3	Acyl-coenzyme A synthetase ACSM3, mitochondrial	-5.2975	0.977382	5.12059e-06	0.0060059	Q53FZ2	ACSM3
TRINITY_DN120943_c1_g2_i4	L-serine dehydratase/L-threonine deaminase	-5.30018	3.72474	2.72501e-06	0.00380858	Q8VBT2	SDHL
TRINITY_DN123206_c0_g1_i2	Protein CYR61	-5.31503	-0.470124	5.64382e-06	0.00634843	P19336	CYR61
TRINITY_DN131474_c4_g2_i2	Uncharacterized protein C6orf62 homolog	-5.31556	-0.964112	2.01395e-06	0.00313377	Q99LU8	CF062
TRINITY_DN90627_c0_g1_i2	Mitochondrial glutamate carrier 1	-5.32115	-1.71296	0.000106291	0.0434102	Q5RD81	GHC1
TRINITY_DN118037_c13_g3_i2	Ig heavy chain V region 186-1	-5.3239	-1.71138	0.000125674	0.0481262	P01753	HVM09
TRINITY_DN129451_c8_g1_i6	Suppressor of cytokine signaling 3	-5.33085	4.02164	5.22651e-05	0.0268109	Q90X67	SOCS3
TRINITY_DN130572_c0_g1_i2	Complement factor H	-5.33627	0.683469	3.50041e-07	0.000873813	Q28085	CFAH
TRINITY_DN113407_c0_g2_i4	E3 ubiquitin-protein ligase RNF34 {ECO:0000305}	-5.34828	-1.6988	0.000116943	0.046263	Q969K3	RNF34
TRINITY_DN131693_c0_g2_i1	Complement C3	-5.35984	-0.902643	1.00945e-05	0.00902728	P98093	CO3
TRINITY_DN129083_c7_g5_i8	Choline dehydrogenase, mitochondrial	-5.36229	-0.935252	3.18374e-05	0.0197151	Q8BJ64	CHDH
TRINITY_DN125411_c4_g1_i10	Paired amphipathic helix protein Sin3a	-5.36289	-0.361008	9.15962e-05	0.0392637	Q96ST3	SIN3A
TRINITY_DN118782_c5_g1_i5	Coagulation factor X	-5.38899	-0.00512951	1.30559e-08	7.98153e-05	P00743	FA10
TRINITY_DN127232_c7_g7_i15	SUMO-conjugating enzyme UBC9	-5.39679	-0.437235	0.000104019	0.0427441	Q6Y1Z4	UBC9
TRINITY_DN114489_c0_g1_i1	cAMP-responsive element modulator	-5.40084	1.33135	1.15269e-09	1.22293e-05	Q03060	CREM
TRINITY_DN113585_c0_g1_i4	Prostaglandin G/H synthase 2	-5.40994	4.29263	4.49985e-08	0.000194498	P70682	PGH2
TRINITY_DN125302_c1_g6_i12	Prolyl endopeptidase	-5.41864	-0.871942	1.43692e-05	0.0112211	Q9XTA2	PPCE
TRINITY_DN124825_c0_g1_i1	Serine/threonine-protein kinase 17A	-5.42155	-1.66092	0.000107206	0.0436585	Q9UEE5	ST17A
TRINITY_DN109595_c2_g1_i4	E3 ubiquitin/ISG15 ligase TRIM25	-5.4301	-1.65627	4.55955e-05	0.0244931	Q14258	TRI25
TRINITY_DN117496_c4_g1_i2	6-phosphofructo-2-kinase/fructose-2,6-bisphosphatase	-5.47993	-1.63009	3.88104e-05	0.0223835	Q91309	F26
TRINITY_DN129198_c2_g2_i6	Basic leucine zipper transcriptional factor ATF-like	-5.48452	3.43791	5.92678e-10	7.09406e-06	F1QW76	BATF
TRINITY_DN122732_c0_g1_i2	Otoancorin	-5.50934	0.38204	3.11006e-09	2.59252e-05	Q8K561	OTOAN
TRINITY_DN51216_c0_g1_i1	Vasoactive intestinal polypeptide receptor 2	-5.51483	-1.61119	5.90584e-05	0.0291428	P41587	VIPR2
TRINITY_DN127816_c2_g6_i10	Chaperone activity of bc1 complex-like, mitochondrial	-5.54702	-1.59387	4.86996e-05	0.0256125	Q5RGU1	ADCK3
TRINITY_DN123206_c0_g1_i8	Protein CYR61	-5.55027	2.0894	3.35678e-08	0.000162428	P19336	CYR61
TRINITY_DN131692_c5_g3_i1	Protein misato homolog 1	-5.6697	-1.5245	6.31551e-05	0.0302347	Q1L908	MSTO1
TRINITY_DN126616_c0_g1_i1	Tensin-4	-5.67313	0.897931	0.000117114	0.0462914	Q8IZW8	TENS4
TRINITY_DN123032_c0_g1_i13	Mitochondrial uncoupling protein 2	-5.69796	-1.50908	5.06256e-05	0.0262584	Q9W725	UCP2
TRINITY_DN129631_c2_g1_i8	Cytoplasmic polyadenylation element-binding protein 3	-5.69952	0.245103	1.50894e-06	0.00250673	Q7TN99	CPEB3
TRINITY_DN130648_c1_g7_i6	GATA-binding factor 2	-5.70566	-1.5048	6.17703e-05	0.0298191	P23824	GATA2
TRINITY_DN118677_c0_g2_i18	Perilipin-2	-5.72535	-0.175103	2.69323e-05	0.0176329	Q9TUM6	PLIN2
TRINITY_DN34251_c1_g1_i1	Transmembrane protease serine 5	-5.72722	-1.4929	4.55693e-05	0.0244931	Q9H3S3	TMPS5
TRINITY_DN127849_c0_g1_i11	Inactive serine protease PAMR1	-5.73926	-1.48635	3.98565e-05	0.0228008	Q6UXH9	PAMR1
TRINITY_DN119102_c8_g5_i4	Microfibril-associated glycoprotein 4	-5.75421	-0.0776992	5.03272e-08	0.000211651	P55918	MFAP4
TRINITY_DN131455_c0_g2_i11	Amyloid beta A4 protein	-5.75723	0.284318	9.20509e-05	0.0393757	P79307	A4
TRINITY_DN126616_c0_g1_i7	Tensin-4	-5.76241	0.306268	2.05315e-05	0.0146004	Q8IZW8	TENS4
TRINITY_DN131764_c2_g6_i2	Pro-Pol polyprotein	-5.76493	1.35642	2.7662e-05	0.0178898	P23074	POL
TRINITY_DN130333_c0_g2_i5	Complement C3	-5.76774	4.87072	8.13188e-06	0.0079523	P01027	CO3
TRINITY_DN128092_c0_g1_i3	Zinc finger protein 469	-5.76803	-1.47027	3.06853e-05	0.0191501	Q96JG9	ZN469
TRINITY_DN107248_c0_g2_i2	Granulocyte colony-stimulating factor	-5.78372	1.71339	2.89678e-08	0.000143856	O02708	CSF3
TRINITY_DN124787_c1_g1_i7	Alanyl-tRNA editing protein Aarsd1	-5.79625	-0.115675	2.1165e-05	0.0149698	Q6DEJ5	AASD1
TRINITY_DN127186_c1_g2_i7	Tight junction-associated protein 1	-5.80086	-1.4504	2.75593e-05	0.017868	Q9DCD5	TJAP1
TRINITY_DN125112_c3_g1_i17	CMP-N-acetylneuraminate-beta-galactosamide-alpha-2,3-sialyltransferase 1	-5.80407	-0.0849554	7.02881e-06	0.00734032	Q11200	SIA4A
TRINITY_DN123985_c5_g3_i4	Apoptosis-enhancing nuclease	-5.81002	1.36123	1.58585e-06	0.00257941	B2GUW6	AEN
TRINITY_DN127099_c0_g2_i13	Angiopoietin-related protein 4	-5.81758	2.72346	2.24765e-07	0.000617192	Q6TMA8	ANGL4
TRINITY_DN127455_c2_g1_i6	Arginase-1	-5.82256	-0.580337	1.21136e-07	0.000401047	Q95KM0	ARGI1
TRINITY_DN114854_c0_g3_i4	Shugoshin-like 2	-5.82658	-1.43641	3.8686e-05	0.0223674	Q7TSY8	SGOL2
TRINITY_DN125157_c1_g3_i1	PiggyBac transposable element-derived protein 2	-5.85407	-1.41822	1.04397e-05	0.00914325	Q6P3X8	PGBD2
TRINITY_DN116907_c0_g1_i1	Mannose-binding protein C	-5.87581	-1.40687	3.42878e-05	0.0204941	Q66S37	MBL2
TRINITY_DN120742_c0_g2_i1	Protein PRRC1	-5.87618	-1.40504	2.77532e-05	0.0178943	Q5XJA3	PRRC1
TRINITY_DN127455_c2_g1_i4	Arginase-1	-5.88339	-0.533699	7.90987e-08	0.000290741	Q95KM0	ARGI1
TRINITY_DN118882_c7_g1_i10	Hemopexin	-5.89126	-1.39619	7.15728e-06	0.0074082	Q6PHG2	HEMO
TRINITY_DN123901_c2_g2_i3	Retinoic acid receptor alpha	-5.91036	-0.528866	3.66911e-05	0.0214904	Q9W5Z3	RARA
TRINITY_DN120797_c0_g1_i11	Protein sprouty homolog 4	-5.92004	-1.3771	3.01837e-05	0.0190664	A2VDU1	SPY4
TRINITY_DN127088_c1_g1_i7	Syndecan-2	-5.92404	-0.471329	9.98293e-05	0.0415342	P34900	SDC2
TRINITY_DN111208_c0_g1_i1	Alpha-(1,3)-fucosyltransferase 11	-5.97301	-1.34512	1.20759e-05	0.010157	Q70AG8	FUT11
TRINITY_DN128750_c1_g1_i8	Thrombospondin-1	-5.9801	1.24549	7.3384e-10	8.1563e-06	Q28178	TSP1
TRINITY_DN126412_c1_g2_i3	Tyrosine-protein kinase ITK/TSK	-5.99447	-1.33321	5.50053e-06	0.00621721	Q08881	ITK
TRINITY_DN126735_c3_g5_i1	Ezrin	-5.99728	1.08262	1.57512e-10	2.53545e-06	P15311	EZRI
TRINITY_DN119252_c4_g3_i4	Actin, alpha skeletal muscle	-6.00111	0.127536	1.31655e-08	7.98153e-05	P10994	ACTS
TRINITY_DN130178_c0_g2_i1	Bromodomain adjacent to zinc finger domain protein 1A	-6.03758	0.108289	4.55381e-05	0.0244931	Q8UVR5	BAZ1A
TRINITY_DN127099_c0_g2_i9	Angiopoietin-related protein 4	-6.03758	0.625318	4.02513e-05	0.0229423	Q6TMA8	ANGL4
TRINITY_DN130254_c0_g1_i1	CLIP-associating protein 1	-6.0549	-0.399655	2.77419e-08	0.000139698	Q80TV8	CLAP1
TRINITY_DN116907_c0_g1_i6	Mannose-binding protein C	-6.08795	5.00461	4.29572e-05	0.0238065	Q66S37	MBL2
TRINITY_DN120270_c0_g2_i2	Haptoglobin	-6.11295	4.36584	1.91076e-10	2.7148e-06	P19007	HPT
TRINITY_DN115079_c1_g2_i1	Tissue factor	-6.14527	-1.23904	1.42629e-05	0.0111712	P30931	TF
TRINITY_DN120135_c0_g1_i5	Phosphorylase b kinase gamma catalytic chain, skeletal muscle/heart isoform	-6.15455	-1.23014	0.000108578	0.0440358	Q16816	PHKG1
TRINITY_DN120346_c0_g4_i1	Glia-derived nexin	-6.16514	2.70518	6.03168e-08	0.000234638	Q07235	GDN
TRINITY_DN74438_c0_g1_i1	Complement C1q-like protein 4	-6.16714	-1.22269	1.40829e-05	0.0111048	Q4ZJM9	C1QL4
TRINITY_DN127095_c2_g3_i9	Interleukin-17 receptor E	-6.18221	-1.21108	7.79324e-06	0.00784046	Q8BH06	I17RE
TRINITY_DN123985_c5_g3_i1	Apoptosis-enhancing nuclease	-6.19064	-1.20637	0.000109374	0.044246	B2GUW6	AEN
TRINITY_DN127935_c2_g8_i2	Ig kappa chain V region 3368	-6.19772	-1.19965	9.23562e-05	0.0394445	P01693	KV12
TRINITY_DN130615_c0_g9_i2	Collagen alpha-1(VIII) chain	-6.20466	5.27301	1.39893e-06	0.00235874	P14282	CO8A1
TRINITY_DN130977_c0_g2_i9	Exocyst complex component 1	-6.20766	0.320745	1.03062e-05	0.0091118	Q9NV70	EXOC1
TRINITY_DN128173_c0_g3_i8	Dual specificity protein phosphatase 1	-6.22325	2.38505	8.32059e-07	0.00170357	Q64623	DUS1
TRINITY_DN120542_c6_g7_i1	Zinc finger protein 740	-6.24308	-1.17092	0.000118007	0.0465263	Q6NZQ6	ZN740
TRINITY_DN113694_c1_g1_i8	Protein SERAC1	-6.24394	-1.17039	0.000110206	0.0444412	Q5SNQ7	SRAC1
TRINITY_DN110707_c1_g7_i4	Interferon-induced very large GTPase 1	-6.24754	-1.16459	3.87155e-05	0.0223674	Q80SU7	GVIN1
TRINITY_DN130044_c0_g3_i4	Metalloreductase STEAP4	-6.25696	-1.16368	2.07093e-06	0.00318005	Q687X5	STEA4
TRINITY_DN126415_c5_g10_i2	Transcription factor 7-like 2	-6.28067	1.04827	7.98269e-05	0.0356936	Q9NQB0	TF7L2
TRINITY_DN123064_c0_g1_i10	Dihydroxyacetone phosphate acyltransferase	-6.28906	-1.14688	9.5707e-05	0.0404121	Q9ES71	GNPAT
TRINITY_DN127307_c2_g4_i12	Nuclear receptor subfamily 1 group D member 1	-6.29377	-1.13583	9.59983e-05	0.0404121	P20393	NR1D1
TRINITY_DN126016_c2_g1_i7	RNA-binding protein 4	-6.29449	-1.13691	6.73469e-05	0.0317166	Q8C7Q4	RBM4
TRINITY_DN129877_c2_g2_i1	Free fatty acid receptor 2	-6.29584	-0.210032	9.46292e-07	0.0018292	Q8VCK6	FFAR2
TRINITY_DN126339_c1_g1_i3	Matrix metalloproteinase-19	-6.30708	1.28207	9.13884e-05	0.0392466	Q99542	MMP19
TRINITY_DN113585_c0_g1_i3	Prostaglandin G/H synthase 2	-6.31291	0.771108	3.31932e-10	4.42713e-06	P70682	PGH2
TRINITY_DN120125_c4_g2_i1	Opsin-3	-6.32755	-1.11973	8.72737e-05	0.0378627	Q9H1Y3	OPN3
TRINITY_DN118151_c0_g1_i3	WD repeat-containing protein 18	-6.34053	3.95951	4.36429e-06	0.00537443	Q68EI0	WDR18
TRINITY_DN114303_c0_g1_i3	Plasminogen activator inhibitor 1	-6.34245	3.97341	3.96179e-10	4.99839e-06	P20961	PAI1
TRINITY_DN119972_c1_g4_i5	C-C chemokine receptor type 9	-6.3429	3.60825	4.39979e-05	0.0240499	Q9WUT7	CCR9
TRINITY_DN118339_c4_g4_i1	Tubulin alpha chain	-6.34606	2.25192	5.53251e-05	0.0278903	P02553	TBA
TRINITY_DN129498_c0_g2_i7	Histone acetyltransferase KAT2A	-6.34805	-1.10308	3.42383e-06	0.00455351	Q9JHD2	KAT2A
TRINITY_DN129841_c4_g2_i12	Gem-associated protein 2	-6.34843	-1.10678	7.57469e-05	0.0345307	Q9QZP1	GEMI2
TRINITY_DN124914_c3_g1_i6	Nuclear receptor subfamily 4 group A member 1	-6.34945	-1.10301	1.17123e-06	0.00215253	Q0V8F0	NR4A1
TRINITY_DN111480_c0_g1_i3	Transmembrane protein 62	-6.35062	-1.10296	6.85325e-05	0.0320276	Q0P6H9	TMM62
TRINITY_DN123232_c5_g1_i3	Beta-1,3-N-acetylglucosaminyltransferase manic fringe	-6.36859	-1.09394	0.000132009	0.0496963	Q5YB40	MFNG
TRINITY_DN125902_c6_g1_i3	BRCA1-associated ATM activator 1	-6.37012	-1.09282	8.99978e-05	0.0387922	Q1RLU1	BRAT1
TRINITY_DN119658_c5_g2_i5	Calpain-1 catalytic subunit	-6.37519	-1.08331	2.58834e-06	0.00367254	Q9GLG2	CAN1
TRINITY_DN130529_c1_g2_i2	Protein phosphatase 1 regulatory subunit 37	-6.39993	-1.06658	5.75171e-05	0.0287011	Q1L994	PPR37
TRINITY_DN125908_c0_g1_i8	Stress-70 protein, mitochondrial	-6.41023	-1.06009	5.17609e-05	0.0266054	Q5ZM98	GRP75
TRINITY_DN120376_c0_g2_i1	Putative glycosyltransferase HI	-6.41626	-0.10354	2.98805e-05	0.0189198	P43974	Y258
TRINITY_DN112074_c0_g2_i5	WD repeat-containing protein 34	-6.42151	-1.05621	5.77903e-05	0.0287622	Q5U4F6	WDR34
TRINITY_DN124825_c3_g1_i6	Serine/threonine-protein kinase 17A	-6.4232	-1.05404	5.99922e-05	0.029479	Q9UEE5	ST17A
TRINITY_DN114542_c2_g2_i1	Complement C1q subcomponent subunit C	-6.43046	-1.04794	6.49113e-07	0.00140284	Q02105	C1QC
TRINITY_DN93860_c0_g1_i2	Interleukin-6	-6.43144	0.469699	9.31821e-07	0.00181657	P05231	IL6
TRINITY_DN128824_c5_g2_i11	Protein BTG1	-6.44209	-1.04115	9.63544e-05	0.0404121	Q63073	BTG1
TRINITY_DN130749_c1_g2_i20	Myelin-associated glycoprotein	-6.44375	-1.03934	1.16435e-06	0.00214835	P07722	MAG
TRINITY_DN128074_c3_g2_i6	Metal transporter CNNM2	-6.44765	-1.03206	4.34127e-05	0.0238784	Q9H8M5	CNNM2
TRINITY_DN126375_c6_g1_i4	Mu-type opioid receptor	-6.45428	-1.03032	4.38491e-05	0.0240109	Q95M54	OPRM
TRINITY_DN124786_c1_g2_i9	DNA annealing helicase and endonuclease ZRANB3	-6.45844	-1.03151	5.31897e-05	0.0272553	Q6NZP1	ZRAB3
TRINITY_DN124303_c2_g3_i9	SH2 domain-containing protein 4A	-6.4624	-1.02532	4.73394e-05	0.0251405	Q9H788	SH24A
TRINITY_DN115120_c0_g1_i1	Probable bifunctional E2/E3 enzyme R795	-6.47119	-0.0777042	3.30221e-05	0.0202297	Q5UQ40	UBC4
TRINITY_DN128186_c5_g5_i1	Glycine cleavage system H protein, mitochondrial	-6.49008	-1.00769	4.45347e-05	0.0242371	Q9N121	GCSH
TRINITY_DN126339_c0_g1_i1	Matrix metalloproteinase-19	-6.49476	-1.00624	8.69902e-05	0.0377749	Q99542	MMP19
TRINITY_DN125483_c0_g1_i9	Saccharopine dehydrogenase-like oxidoreductase	-6.50305	-0.993864	6.03012e-05	0.0295375	Q8R127	SCPDL
TRINITY_DN113377_c0_g1_i1	DNA damage-inducible transcript 4 protein	-6.50356	0.51579	8.48971e-08	0.000309616	Q7T346	DDIT4
TRINITY_DN113902_c5_g1_i3	WD repeat-containing protein 46	-6.51664	-0.987749	3.32671e-07	0.000839429	Q9Z0H1	WDR46
TRINITY_DN128846_c1_g1_i1	Vinexin	-6.52575	-0.982788	1.00016e-06	0.00190565	O60504	VINEX
TRINITY_DN126961_c3_g1_i2	Inner centromere protein	-6.53521	-0.975219	4.7017e-07	0.0011198	Q0IHP2	INCE
TRINITY_DN114467_c2_g2_i2	Serine/threonine-protein kinase 35	-6.54043	-0.965794	3.3876e-05	0.0204512	Q8TDR2	STK35
TRINITY_DN118020_c6_g1_i4	Sodium/calcium exchanger 1	-6.54521	-0.972344	5.33163e-05	0.0272902	Q01728	NAC1
TRINITY_DN127800_c2_g3_i25	Kelch-like protein 20	-6.54892	-0.961876	3.02922e-05	0.0190833	Q8VCK5	KLH20
TRINITY_DN118677_c0_g2_i1	Perilipin-2	-6.55212	-0.962089	6.98965e-07	0.00149939	Q9TUM6	PLIN2
TRINITY_DN110756_c0_g1_i4	Tumor necrosis factor receptor superfamily member 11B	-6.56362	-0.954306	1.24947e-06	0.00221774	A5D7R1	TR11B
TRINITY_DN126680_c0_g3_i2	ADP-ribosylation factor-like protein 6-interacting protein 4	-6.56708	-0.962743	0.000123919	0.0478071	Q502P0	AR6P4
TRINITY_DN116673_c0_g1_i4	LIM and cysteine-rich domains protein 1	-6.58899	-0.936009	4.63012e-05	0.0246894	Q9NZU5	LMCD1
TRINITY_DN122506_c0_g1_i9	Dendritic cell-specific transmembrane protein	-6.59535	-0.927802	5.33911e-06	0.00612384	Q7TNJ0	DCSTP
TRINITY_DN114685_c4_g1_i6	Lipase maturation factor 1	-6.60617	-0.919509	3.55612e-05	0.0210665	Q3U3R4	LMF1
TRINITY_DN109359_c0_g1_i1	Bone morphogenetic protein 4	-6.61415	-0.917895	3.63799e-05	0.0214156	Q8MJV5	BMP4
TRINITY_DN117533_c0_g4_i1	Diphthine--ammonia ligase	-6.61699	-0.91613	4.96315e-07	0.00116425	Q9USQ7	DPH6
TRINITY_DN127629_c4_g4_i11	Peptidyl-prolyl cis-trans isomerase FKBP5	-6.63	-0.904236	1.29335e-06	0.00226975	Q95L05	FKBP5
TRINITY_DN125999_c0_g1_i8	Ethylmalonyl-CoA decarboxylase	-6.63004	-0.905903	2.84216e-05	0.0181747	Q2HJD5	ECHD1
TRINITY_DN130506_c3_g4_i14	2-oxoglutarate dehydrogenase, mitochondrial	-6.63507	-0.899927	0.000119917	0.0470286	Q6P6Z8	ODO1
TRINITY_DN113585_c0_g1_i1	Prostaglandin G/H synthase 2	-6.65452	-0.892254	2.70666e-06	0.00380002	P70682	PGH2
TRINITY_DN128560_c3_g5_i5	STAM-binding protein-like A	-6.6546	-0.889481	1.37899e-07	0.000447661	Q6TH47	STBPA
TRINITY_DN120956_c0_g1_i1	P2X purinoceptor 4	-6.68317	-0.874353	4.1107e-05	0.0232597	Q99571	P2RX4
TRINITY_DN130247_c4_g1_i1	Ras-related GTP-binding protein C	-6.68689	0.0874087	4.23741e-05	0.0236328	Q9HB90	RRAGC
TRINITY_DN122506_c0_g1_i10	Dendritic cell-specific transmembrane protein	-6.69768	-0.860734	6.11214e-07	0.00135223	Q7TNJ0	DCSTP
TRINITY_DN119454_c1_g1_i4	Nuclear pore complex protein Nup50	-6.71172	-0.845597	3.50228e-05	0.0208562	Q9UKX7	NUP50
TRINITY_DN126339_c1_g1_i1	Matrix metalloproteinase-19	-6.71495	1.67194	3.393e-08	0.000162428	Q99542	MMP19
TRINITY_DN130513_c1_g2_i5	Neurabin-1	-6.71928	-0.847841	2.51299e-05	0.0166869	Q9ULJ8	NEB1
TRINITY_DN124264_c4_g2_i15	FERM and PDZ domain-containing protein 4	-6.71991	1.09277	5.00298e-09	3.76684e-05	Q14CM0	FRPD4
TRINITY_DN126415_c5_g10_i3	Transcription factor 7-like 2	-6.72896	2.18373	2.64016e-05	0.017376	Q9NQB0	TF7L2
TRINITY_DN241585_c0_g1_i1	Actin, alpha skeletal muscle	-6.74577	-0.820383	1.20223e-06	0.00216684	P68264	ACTS
TRINITY_DN126539_c4_g1_i3	Isocitrate dehydrogenase [NAD] subunit gamma 1, mitochondrial	-6.74644	-0.824958	1.92142e-05	0.0138183	P70404	IDHG1
TRINITY_DN119658_c1_g1_i1	Calpain-1 catalytic subunit	-6.74928	0.171084	5.45634e-08	0.000222139	Q9GLG2	CAN1
TRINITY_DN109359_c0_g2_i1	Bone morphogenetic protein 4	-6.76637	1.1358	3.32719e-09	2.72486e-05	Q8MJV5	BMP4
TRINITY_DN115767_c0_g1_i3	Dexamethasone-induced Ras-related protein 1	-6.76984	-0.805624	1.55721e-07	0.000483118	Q9Y272	RASD1
TRINITY_DN126596_c3_g4_i2	Sodium channel protein type 1 subunit alpha	-6.77764	-0.799228	1.67752e-05	0.0125022	P35498	SCN1A
TRINITY_DN116099_c0_g2_i6	Ras-like GTP-binding protein O-RHO	-6.79366	-0.789817	1.64836e-05	0.0123842	P22122	RHO
TRINITY_DN122708_c2_g2_i1	NEDD4-binding protein 2-like 2	-6.84041	-0.753371	1.3254e-05	0.0107501	Q92802	N42L2
TRINITY_DN127345_c2_g5_i2	Switch-associated protein 70	-6.84219	-0.755905	1.33455e-05	0.0107501	Q9UH65	SWP70
TRINITY_DN124816_c0_g4_i7	Beta-2-microglobulin	-6.85614	-0.733353	1.48445e-05	0.0114728	P21611	B2MG
TRINITY_DN120124_c10_g1_i4	LysM and putative peptidoglycan-binding domain-containing protein 3	-6.85827	-0.740554	2.91763e-07	0.000760885	Q6IQA2	LYSM3
TRINITY_DN122086_c0_g2_i10	Ubiquitin carboxyl-terminal hydrolase 47	-6.85907	1.23806	2.4737e-05	0.0165437	Q96K76	UBP47
TRINITY_DN122708_c3_g2_i1	NEDD4-binding protein 2-like 2	-6.86599	-0.733975	9.0585e-08	0.000320349	Q92802	N42L2
TRINITY_DN127766_c2_g5_i1	Ankyrin repeat domain-containing protein 1	-6.88051	1.28862	1.89761e-05	0.0137124	Q5BKI6	ANKR1
TRINITY_DN129578_c3_g1_i2	28S ribosomal protein S12, mitochondrial	-6.88413	0.853537	6.39132e-07	0.00138769	Q29RU1	RT12
TRINITY_DN129590_c0_g2_i15	Probable LRR receptor-like serine/threonine-protein kinase At1g05700	-6.88668	-0.717992	5.33675e-06	0.00612384	C0LGD6	Y1570
TRINITY_DN123338_c2_g4_i8	T-complex protein 1 subunit beta	-6.89936	0.311745	1.85446e-06	0.00296466	Q3ZBH0	TCPB
TRINITY_DN120980_c5_g7_i3	Interferon-induced very large GTPase 1	-6.90979	-0.70313	3.6999e-05	0.0215711	Q80SU7	GVIN1
TRINITY_DN117198_c0_g1_i1	3-oxo-5-alpha-steroid 4-dehydrogenase 2	-6.91015	-0.696663	9.0026e-06	0.0083996	Q28892	S5A2
TRINITY_DN118984_c2_g1_i2	Adenosine receptor A2a	-6.91131	-0.702423	2.26684e-05	0.0156305	Q6TLI7	AA2AR
TRINITY_DN119580_c0_g1_i5	Leucine-rich repeat-containing protein 28	-6.92211	-0.691121	4.48223e-07	0.00107479	Q86X40	LRC28
TRINITY_DN129877_c0_g1_i2	Free fatty acid receptor 2	-6.94041	-0.682194	1.66826e-05	0.0124602	Q8VCK6	FFAR2
TRINITY_DN126339_c1_g1_i6	Matrix metalloproteinase-19	-6.94889	5.44294	2.49168e-09	2.28067e-05	Q99542	MMP19
TRINITY_DN118269_c0_g1_i13	Granulocyte colony-stimulating factor receptor	-6.95547	-0.665588	2.3908e-05	0.016199	Q99062	CSF3R
TRINITY_DN116974_c0_g1_i5	Arf-GAP domain and FG repeat-containing protein 1	-6.96007	-0.66993	3.41276e-05	0.0204594	Q4KLH5	AGFG1
TRINITY_DN128059_c0_g2_i9	Myelin basic protein	-6.96267	-0.663873	1.14966e-05	0.00975154	P02686	MBP
TRINITY_DN119609_c5_g2_i3	Golgi reassembly-stacking protein 2	-6.99233	-0.638837	1.34648e-06	0.00231938	Q9H8Y8	GORS2
TRINITY_DN110766_c0_g2_i6	Cytokine-like protein 1	-6.9965	-0.635451	7.7087e-08	0.000286678	Q9NRR1	CYTL1
TRINITY_DN128163_c2_g2_i2	Neurotrophin-4	-6.99756	-0.637976	1.01629e-05	0.00906016	P24727	NTF4
TRINITY_DN124434_c0_g2_i4	Zinc finger protein 384	-7.00124	-0.626486	7.51672e-06	0.00769493	Q8TF68	ZN384
TRINITY_DN120212_c3_g3_i12	Uncharacterized protein C7orf57 homolog	-7.01394	-0.62253	7.0277e-06	0.00734032	Q5SS90	CG057
TRINITY_DN120956_c0_g1_i22	P2X purinoceptor 4	-7.01562	-0.617563	8.76942e-06	0.00825335	Q99571	P2RX4
TRINITY_DN122186_c2_g1_i3	Cystathionine beta-synthase	-7.0421	0.401619	9.58617e-05	0.0404121	Q91WT9	CBS
TRINITY_DN127156_c0_g1_i5	SAM and SH3 domain-containing protein 1	-7.05864	-0.584016	1.15755e-05	0.00978907	P59808	SASH1
TRINITY_DN16829_c0_g1_i1	Collagen alpha-1(VIII) chain	-7.06465	0.449613	1.09672e-11	2.86798e-07	P14282	CO8A1
TRINITY_DN121831_c0_g2_i4	Reticulon-4 receptor-like 2	-7.07582	0.491737	3.59541e-08	0.000166176	Q7M6Z0	R4RL2
TRINITY_DN117876_c6_g3_i2	Zinc finger protein 76	-7.08014	-0.572253	7.58926e-06	0.00773166	P36508	ZNF76
TRINITY_DN112840_c0_g2_i1	Butyrophilin-like protein 10	-7.102	-0.545798	4.90871e-05	0.0256888	Q9JK39	BTNLA
TRINITY_DN130897_c0_g3_i6	Cadherin-5	-7.10861	-0.554349	1.09892e-05	0.00944729	P55284	CADH5
TRINITY_DN130333_c0_g4_i2	Complement C3	-7.11066	-0.545981	5.16484e-06	0.00602751	P01027	CO3
TRINITY_DN119633_c3_g3_i1	3-phosphoinositide-dependent protein kinase 1	-7.14478	-0.518271	5.35155e-06	0.00612384	O55173	PDPK1
TRINITY_DN131094_c7_g1_i7	BRCA1-associated protein	-7.15406	-0.507812	1.04235e-05	0.00914325	Q99MP8	BRAP
TRINITY_DN123014_c1_g2_i3	Protein FAM193B	-7.15618	-0.502346	4.47676e-05	0.0242958	Q96PV7	F193B
TRINITY_DN120580_c7_g1_i5	Ran GTPase-activating protein 1	-7.17359	-0.497388	7.91817e-06	0.00789806	P46061	RAGP1
TRINITY_DN118677_c0_g2_i15	Perilipin-2	-7.19401	-0.480693	5.02699e-05	0.0261612	Q9TUM6	PLIN2
TRINITY_DN122638_c1_g2_i2	Glucosidase 2 subunit beta	-7.19623	-0.479513	1.39522e-05	0.0110475	P14314	GLU2B
TRINITY_DN118426_c8_g2_i9	Rab11 family-interacting protein 4A	-7.20037	-0.474252	4.50012e-06	0.00549923	Q3LGD4	RFP4A
TRINITY_DN127914_c7_g2_i14	Bombesin receptor-activated protein C6orf89 homolog	-7.22727	-0.455169	0.000123026	0.0476992	A4QNX3	CF089
TRINITY_DN125464_c6_g1_i1	Arginine-glutamic acid dipeptide repeats protein	-7.22831	-0.454257	2.35559e-09	2.20846e-05	Q80TZ9	RERE
TRINITY_DN117876_c6_g2_i5	Zinc finger protein 76	-7.22832	-0.454669	1.43171e-07	0.000457767	P36508	ZNF76
TRINITY_DN126849_c4_g3_i3	Cadherin-7	-7.25238	-0.427412	0.000115329	0.0457019	Q90763	CADH7
TRINITY_DN121421_c2_g1_i6	Dolichol-phosphate mannosyltransferase subunit 1	-7.27488	0.667747	3.12228e-05	0.0194336	Q1JQ93	DPM1
TRINITY_DN125320_c4_g1_i6	Neuropathy target esterase	-7.27528	-0.417682	1.50575e-05	0.0115969	Q8IY17	PLPL6
TRINITY_DN121778_c1_g3_i2	Krueppel-like factor 13	-7.29084	-0.404909	0.000123835	0.0478071	Q9Y2Y9	KLF13
TRINITY_DN114354_c0_g2_i3	Regulator of G-protein signaling 7	-7.29514	-0.40004	3.48135e-06	0.00459955	P49802	RGS7
TRINITY_DN131347_c1_g5_i8	Synergin gamma	-7.29532	-0.400506	7.39199e-09	5.00096e-05	Q9UMZ2	SYNRG
TRINITY_DN129071_c3_g1_i13	Rho GTPase-activating protein 11A	-7.29866	-0.397951	2.66185e-06	0.00376507	Q80Y19	RHGBA
TRINITY_DN114972_c1_g1_i5	Annexin A2	-7.30016	-0.404502	0.000117597	0.0464431	P17785	ANXA2
TRINITY_DN122749_c3_g2_i1	Homeobox protein Meis1	-7.31791	-0.377064	9.6928e-05	0.0404714	P79937	MEIS1
TRINITY_DN117060_c0_g1_i2	Small G protein signaling modulator 3	-7.32822	-0.376379	7.67298e-06	0.00778643	Q7T2D0	SGSM3
TRINITY_DN124860_c3_g2_i6	Cyclic AMP-dependent transcription factor ATF-6 alpha	-7.33201	-0.378357	0.000107666	0.0437421	P18850	ATF6A
TRINITY_DN128472_c4_g2_i2	CREB-regulated transcription coactivator 2	-7.3346	-0.36935	2.87318e-05	0.0182978	Q53ET0	CRTC2
TRINITY_DN123299_c2_g4_i11	PTB domain-containing engulfment adapter protein 1	-7.33701	-0.3608	9.19393e-05	0.0393746	Q32PV0	GULP1
TRINITY_DN120396_c1_g1_i3	PR domain zinc finger protein 10	-7.33702	-0.374638	0.000107609	0.0437421	B4F6U4	PRD10
TRINITY_DN113054_c0_g2_i4	Nischarin	-7.34074	-0.35711	9.21106e-05	0.0393757	Q9Y2I1	NISCH
TRINITY_DN116829_c1_g4_i2	Palmitoyltransferase ZDHHC18	-7.34483	-0.355817	9.65526e-05	0.0404163	Q9NUE0	ZDH18
TRINITY_DN118224_c5_g1_i4	Calpain-1 catalytic subunit	-7.34603	-0.360577	0.000110688	0.0445817	Q9GLG2	CAN1
TRINITY_DN129134_c1_g2_i9	Cysteine-rich secretory protein LCCL domain-containing 2	-7.34735	-0.357047	2.14254e-06	0.00323676	Q4V9Y5	CRLD2
TRINITY_DN126396_c0_g1_i4	Mitochondrial glutamate carrier 1	-7.34845	-0.355512	3.49786e-06	0.00459955	Q9H936	GHC1
TRINITY_DN121132_c5_g5_i7	Pancreatic secretory granule membrane major glycoprotein GP2	-7.35472	-0.362868	0.000126276	0.0482092	P19218	GP2
TRINITY_DN128741_c0_g5_i4	E3 ubiquitin-protein ligase AMFR	-7.36727	-0.343629	0.000123352	0.0477858	Q9UKV5	AMFR
TRINITY_DN42030_c0_g2_i1	Twist-related protein	-7.36829	-0.3419	5.12525e-09	3.76684e-05	P13903	TWIST
TRINITY_DN126519_c5_g2_i20	Transcriptional adapter 3	-7.37835	-0.333231	0.00011113	0.0447079	Q7SY21	TADA3
TRINITY_DN122607_c0_g2_i4	Desmin	-7.38437	-0.33144	9.53316e-05	0.0403462	Q5XFN2	DESM
TRINITY_DN122722_c0_g1_i7	Cytochrome P450 4F22	-7.38817	-0.332788	9.51858e-05	0.0403462	Q6NT55	CP4FN
TRINITY_DN128173_c1_g1_i3	Dual specificity protein phosphatase 1	-7.40159	-0.312122	1.39665e-06	0.00235874	Q64623	DUS1
TRINITY_DN115681_c0_g3_i10	Protein NLRC3	-7.41868	-0.300861	8.02171e-05	0.0358337	Q7RTR2	NLRC3
TRINITY_DN116925_c4_g4_i3	Tyrosine-protein kinase FRK	-7.4226	0.751161	2.88392e-05	0.0183412	Q922K9	FRK
TRINITY_DN130811_c0_g3_i6	Golgi integral membrane protein 4	-7.42659	-0.286433	8.05391e-05	0.0359431	Q5BJK8	GOLI4
TRINITY_DN129946_c1_g3_i3	Polyhomeotic-like protein 1	-7.43079	-0.290889	6.18186e-06	0.00674555	P78364	PHC1
TRINITY_DN126396_c0_g1_i15	Mitochondrial glutamate carrier 1	-7.43458	-0.28677	4.85313e-06	0.0058389	Q9H936	GHC1
TRINITY_DN119861_c7_g1_i1	P2Y purinoceptor 3	-7.44304	-0.282401	5.609e-05	0.0281766	O93361	P2RY3
TRINITY_DN127871_c1_g2_i2	Ectonucleotide pyrophosphatase/phosphodiesterase family member 1	-7.44808	-0.2799	1.9229e-06	0.00303875	Q924C3	ENPP1
TRINITY_DN120376_c2_g6_i7	Putative glycosyltransferase HI	-7.45138	-0.26855	7.0551e-05	0.032705	P43974	Y258
TRINITY_DN131868_c6_g1_i9	E3 ubiquitin-protein ligase CHIP {ECO:0000305}	-7.45829	-0.26862	2.11604e-09	2.0579e-05	Q9SRS9	CHIP
TRINITY_DN120664_c2_g1_i4	Fanconi anemia group J protein homolog	-7.46667	-0.255266	7.18231e-05	0.0331302	Q3YK19	FANCJ
TRINITY_DN125441_c1_g2_i5	E3 ubiquitin-protein ligase HECW1	-7.47878	-0.252584	1.40742e-06	0.00236331	Q8K4P8	HECW1
TRINITY_DN124829_c0_g4_i5	Dystroglycan	-7.4859	-0.249457	7.72624e-05	0.0348473	Q62165	DAG1
TRINITY_DN103262_c0_g1_i4	Chondroadherin	-7.50338	-0.23333	7.16606e-05	0.033088	Q27972	CHAD
TRINITY_DN120517_c0_g5_i4	Contactin-5	-7.51191	-0.232457	7.62067e-05	0.0346345	Q90W79	CNTN5
TRINITY_DN123985_c5_g3_i7	Apoptosis-enhancing nuclease	-7.52315	-0.214523	1.22489e-06	0.00219536	B2GUW6	AEN
TRINITY_DN116925_c4_g4_i6	Tyrosine-protein kinase FRK	-7.52616	-0.2133	6.29301e-05	0.0301606	Q922K9	FRK
TRINITY_DN116659_c1_g1_i5	Protrudin	-7.53199	-0.20657	7.50835e-05	0.0343289	Q6P7B7	ZFY27
TRINITY_DN130361_c0_g1_i3	AMP deaminase 2	-7.53359	-0.205756	6.62095e-05	0.0312284	Q9DBT5	AMPD2
TRINITY_DN121477_c0_g3_i11	Death-associated protein kinase 2	-7.53863	-0.195431	6.23942e-05	0.0300428	Q9UIK4	DAPK2
TRINITY_DN120825_c2_g10_i8	Ester hydrolase C11orf54 homolog	-7.54534	-0.197649	6.62282e-05	0.0312284	Q6NWE0	CK054
TRINITY_DN124271_c2_g1_i9	Sterol O-acyltransferase 1	-7.54897	-0.196458	6.47956e-05	0.0307471	P35610	SOAT1
TRINITY_DN118662_c10_g9_i1	DENN domain-containing protein 2D	-7.5508	2.52274	2.20183e-08	0.000119516	Q9H6A0	DEN2D
TRINITY_DN115459_c1_g1_i4	Cyclin-Y	-7.55335	-0.193455	9.41616e-05	0.040069	Q8ND76	CCNY
TRINITY_DN124573_c3_g3_i9	B-cell lymphoma/leukemia 11A	-7.55909	-0.190823	6.8401e-08	0.000257503	Q9QYE3	BC11A
TRINITY_DN122086_c0_g2_i13	Ubiquitin carboxyl-terminal hydrolase 47	-7.57073	-0.176314	5.47776e-05	0.027734	Q96K76	UBP47
TRINITY_DN117837_c5_g4_i10	40S ribosomal protein S10	-7.5787	1.95044	1.06095e-09	1.15178e-05	Q90YR4	RS10
TRINITY_DN107172_c0_g1_i1	Carbonic anhydrase 9	-7.58068	-0.167026	4.34591e-08	0.000191388	Q8VHB5	CAH9
TRINITY_DN129909_c4_g2_i6	BTB/POZ domain-containing protein 2	-7.62031	-0.142629	5.77942e-05	0.0287622	Q9BX70	BTBD2
TRINITY_DN121400_c4_g5_i3	Ribosome biogenesis protein TSR3 homolog	-7.62204	-0.134738	5.46892e-05	0.0277282	Q9UJK0	TSR3
TRINITY_DN127681_c4_g5_i3	Uncharacterized protein LOC113230	-7.62464	-0.131917	6.24267e-05	0.0300428	Q96FF7	YS003
TRINITY_DN129312_c4_g3_i10	Homocysteine-responsive endoplasmic reticulum-resident ubiquitin-like domain member 1 protein	-7.63257	-0.121173	1.5444e-06	0.00252962	Q9JJK5	HERP1
TRINITY_DN93860_c0_g2_i1	Interleukin-6	-7.63516	-0.122762	1.19748e-06	0.00216665	P05231	IL6
TRINITY_DN129555_c2_g1_i10	BCL-6 corepressor	-7.65067	-0.105915	1.33147e-06	0.00231057	Q8CGN4	BCOR
TRINITY_DN118135_c0_g1_i3	RalA-binding protein 1	-7.65536	-0.105881	7.68498e-11	1.49476e-06	Q62796	RBP1
TRINITY_DN130333_c0_g2_i7	Complement C3	-7.69545	-0.0710324	6.25484e-07	0.00137081	P01027	CO3
TRINITY_DN130572_c0_g1_i7	Complement factor H	-7.69897	-0.0643341	5.49354e-06	0.00621721	Q28085	CFAH
TRINITY_DN124271_c2_g1_i6	Sterol O-acyltransferase 1	-7.71391	-0.0544349	4.40492e-05	0.0240499	P35610	SOAT1
TRINITY_DN115697_c2_g2_i1	Armadillo repeat-containing protein 2	-7.71637	-0.0560685	0.000101084	0.0418696	P0C6R2	ARMC2
TRINITY_DN127106_c1_g1_i7	EMILIN-1	-7.71686	-0.0553537	5.76428e-10	7.08113e-06	Q9Y6C2	EMIL1
TRINITY_DN120376_c2_g6_i1	Putative glycosyltransferase HI	-7.73008	-0.0357046	4.04963e-05	0.0230282	P43974	Y258
TRINITY_DN122086_c0_g2_i3	Ubiquitin carboxyl-terminal hydrolase 47	-7.7451	-0.0302911	3.70138e-05	0.0215711	Q96K76	UBP47
TRINITY_DN95535_c0_g1_i2	Neurofilament light polypeptide	-7.76204	-0.0158683	3.40993e-08	0.000162428	P07196	NFL
TRINITY_DN118191_c1_g1_i33	Nucleolysin TIA-1	-7.76265	-0.00856838	3.3465e-05	0.0203868	P52912	TIA1
TRINITY_DN129548_c2_g1_i8	Amyloid beta A4 protein	-7.76576	-0.0111358	0.000101951	0.0421539	O93279	A4
TRINITY_DN117060_c0_g1_i13	Small G protein signaling modulator 3	-7.80512	0.0187376	1.32164e-06	0.00230442	Q7T2D0	SGSM3
TRINITY_DN131915_c2_g3_i10	Protein NLRC3	-7.80623	3.97665	1.55936e-05	0.0119332	Q5DU56	NLRC3
TRINITY_DN126684_c2_g1_i8	Cordon-bleu protein-like 1	-7.81593	0.0281623	3.38534e-05	0.0204512	Q53SF7	COBL1
TRINITY_DN119348_c0_g10_i1	DDB1- and CUL4-associated factor 12	-7.81777	1.16891	2.54056e-05	0.0168132	Q08BB3	DCA12
TRINITY_DN115586_c1_g1_i1	Plexin-B2	-7.81849	0.039382	3.35448e-05	0.0203868	O15031	PLXB2
TRINITY_DN131094_c7_g1_i2	BRCA1-associated protein	-7.85966	0.0690219	6.57423e-10	7.6723e-06	Q99MP8	BRAP
TRINITY_DN131531_c3_g11_i1	Butyrophilin subfamily 1 member A1	-7.86157	0.0768684	1.02114e-05	0.00906546	Q13410	BT1A1
TRINITY_DN116673_c0_g1_i6	LIM and cysteine-rich domains protein 1	-7.90955	0.109544	1.91916e-10	2.7148e-06	Q9NZU5	LMCD1
TRINITY_DN111513_c0_g1_i19	Omega-amidase NIT2	-7.91083	0.105348	1.18562e-06	0.00215996	Q4VBV9	NIT2
TRINITY_DN108342_c0_g1_i3	7-alpha-hydroxycholest-4-en-3-one 12-alpha-hydroxylase	-7.91127	0.104597	7.40407e-06	0.00759627	O02766	CP8B1
TRINITY_DN117944_c1_g2_i15	Serotransferrin-2	-7.93262	0.122246	3.04644e-05	0.0190886	P80429	TRFE2
TRINITY_DN120956_c0_g1_i27	P2X purinoceptor 4	-7.94551	0.141439	3.98017e-07	0.000977887	Q99571	P2RX4
TRINITY_DN116829_c1_g4_i4	Palmitoyltransferase ZDHHC18	-7.94602	0.141977	1.96084e-07	0.000567539	Q9NUE0	ZDH18
TRINITY_DN121871_c1_g16_i1	Arginine/serine-rich protein 1	-7.98251	0.172454	4.77748e-05	0.0253007	Q1ECZ9	RSRP1
TRINITY_DN119348_c0_g11_i1	DDB1- and CUL4-associated factor 12	-7.99092	0.181498	4.9559e-05	0.0258663	Q08BB3	DCA12
TRINITY_DN123895_c0_g2_i4	Transforming acidic coiled-coil-containing protein 1	-8.01165	0.198501	1.84277e-05	0.0133992	Q6Y685	TACC1
TRINITY_DN129745_c1_g2_i5	F-box only protein 30	-8.02375	0.209104	8.98086e-07	0.00178398	Q8TB52	FBX30
TRINITY_DN117128_c2_g1_i1	C-type lectin domain family 4 member A	-8.09274	0.267698	2.69047e-08	0.000138015	Q9QZ15	CLC4A
TRINITY_DN131285_c2_g2_i1	Myb-related protein B	-8.1125	1.40677	7.75899e-12	2.26374e-07	Q03237	MYBB
TRINITY_DN118471_c10_g6_i3	Protein regulator of cytokinesis 1	-8.1149	1.42562	3.32932e-13	1.41288e-08	O43663	PRC1
TRINITY_DN127738_c1_g8_i8	Niban-like protein 1	-8.12104	0.292955	8.4664e-05	0.0371594	B4F7E8	NIBL1
TRINITY_DN119102_c8_g5_i1	Microfibril-associated glycoprotein 4	-8.17682	0.33889	1.61816e-05	0.0122589	P55918	MFAP4
TRINITY_DN125576_c0_g2_i20	SH3 domain-containing kinase-binding protein 1	-8.19263	0.356879	1.30996e-05	0.0107014	Q925Q9	SH3K1
TRINITY_DN131070_c1_g3_i8	Nuclear pore complex protein Nup214	-8.21592	0.367737	0.000124625	0.0480401	P35658	NU214
TRINITY_DN119285_c1_g3_i12	Probable Bax inhibitor 1	-8.22085	0.376558	4.17147e-07	0.00101952	Q9IA79	BI1
TRINITY_DN130152_c1_g1_i3	Coatomer subunit beta'	-8.23606	0.393232	9.17979e-08	0.000320867	Q4R4I8	COPB2
TRINITY_DN50685_c0_g1_i1	Ectonucleotide pyrophosphatase/phosphodiesterase family member 6	-8.24375	0.406643	1.22152e-05	0.010219	Q6UWR7	ENPP6
TRINITY_DN125814_c1_g1_i9	Small nuclear ribonucleoprotein E	-8.25686	0.416746	7.07923e-07	0.00150898	Q7ZUG0	RUXE
TRINITY_DN120616_c0_g1_i3	Neurobeachin-like protein 1	-8.2571	0.415087	2.08885e-07	0.000587408	Q6ZS30	NBEL1
TRINITY_DN119094_c0_g1_i4	Nucleolar protein 8	-8.27474	0.431507	5.72228e-08	0.00022831	Q3UHX0	NOL8
TRINITY_DN128720_c4_g2_i8	AFG3-like protein 1	-8.27603	0.430481	1.46505e-13	7.59891e-09	Q920A7	AFG31
TRINITY_DN116925_c4_g4_i1	Tyrosine-protein kinase FRK	-8.29742	0.449353	1.45405e-05	0.0113317	Q922K9	FRK
TRINITY_DN126415_c5_g10_i5	Transcription factor 7-like 2	-8.31798	2.65376	2.04243e-06	0.00315467	Q9NQB0	TF7L2
TRINITY_DN123825_c4_g1_i9	Cytosolic phospholipase A2	-8.33422	0.481949	8.41142e-11	1.57062e-06	P50392	PA24A
TRINITY_DN130495_c0_g2_i7	Centrosomal protein of 170 kDa	-8.34004	0.487352	8.71954e-08	0.000313106	Q6A065	CE170
TRINITY_DN126365_c4_g1_i10	V-type proton ATPase 21 kDa proteolipid subunit	-8.35013	0.496675	2.46041e-05	0.0164784	Q99437	VATO
TRINITY_DN121871_c1_g14_i5	Arginine/serine-rich protein 1	-8.37639	0.519565	2.81969e-05	0.0181026	Q1ECZ9	RSRP1
TRINITY_DN131481_c0_g4_i3	Probable E3 ubiquitin-protein ligase HERC1	-8.40807	0.548272	3.8548e-08	0.000174705	Q15751	HERC1
TRINITY_DN114924_c5_g1_i9	60S ribosomal protein L34	-8.4196	3.1709	1.86466e-06	0.00296781	Q9D1R9	RL34
TRINITY_DN111857_c0_g1_i6	Interleukin-12 subunit beta	-8.42307	0.561602	8.60281e-07	0.00171877	Q91ZK7	IL12B
TRINITY_DN131026_c3_g1_i3	Protein polybromo-1	-8.46452	0.595387	5.35487e-07	0.00121937	Q8BSQ9	PB1
TRINITY_DN117632_c3_g2_i3	Mismatch repair endonuclease PMS2	-8.47241	0.608294	5.89111e-08	0.000231095	P54278	PMS2
TRINITY_DN126410_c2_g2_i5	Bromodomain-containing protein 3	-8.51242	0.640236	1.09197e-07	0.000369381	Q8K2F0	BRD3
TRINITY_DN121220_c0_g2_i1	Integral membrane protein 2A	-8.52364	0.649773	3.56141e-08	0.000166176	Q61500	ITM2A
TRINITY_DN121199_c1_g3_i4	Interferon regulatory factor 2-binding protein 2-A	-8.53904	0.659872	1.43745e-05	0.0112211	Q6NZT6	I2B2A
TRINITY_DN126276_c4_g1_i3	Superoxide dismutase [Mn], mitochondrial	-8.55336	0.684601	7.89725e-06	0.00789806	Q8HXP3	SODM
TRINITY_DN129017_c0_g4_i8	Zinc finger protein 638	-8.55869	0.68032	8.62293e-06	0.00814834	Q61464	ZN638
TRINITY_DN129444_c2_g1_i2	RNA-binding protein 10	-8.55881	0.681194	9.71583e-06	0.00875502	Q99KG3	RBM10
TRINITY_DN123836_c3_g1_i1	Transketolase	-8.57184	0.696598	8.14291e-06	0.0079523	P50137	TKT
TRINITY_DN127766_c2_g5_i3	Ankyrin repeat domain-containing protein 1	-8.64342	0.760724	4.62348e-05	0.0246894	Q5BKI6	ANKR1
TRINITY_DN131089_c3_g8_i2	Insulin-degrading enzyme	-8.67313	0.790706	1.53978e-06	0.00252962	Q24K02	IDE
TRINITY_DN130833_c2_g1_i7	Importin-7	-8.67936	0.792467	1.99322e-08	0.000112103	Q9EPL8	IPO7
TRINITY_DN124703_c3_g4_i9	Adenylosuccinate lyase	-8.75788	0.86646	4.20349e-08	0.000188677	Q8HXY5	PUR8
TRINITY_DN125264_c0_g1_i2	60S ribosomal protein L13	-8.7782	0.884573	1.34597e-05	0.0107588	Q90Z10	RL13
TRINITY_DN114041_c0_g2_i6	Free fatty acid receptor 2	-8.83216	0.933829	5.69474e-06	0.00639031	Q8VCK6	FFAR2
TRINITY_DN119658_c5_g2_i1	Calpain-1 catalytic subunit	-8.86273	2.12738	2.42859e-16	1.88948e-11	Q9GLG2	CAN1
TRINITY_DN131486_c3_g2_i3	Probable bifunctional E2/E3 enzyme R795	-8.87168	0.969128	8.49705e-06	0.00812663	Q5UQ40	UBC4
TRINITY_DN117831_c0_g2_i12	Tyrosyl-DNA phosphodiesterase 2	-8.87837	0.976359	3.94445e-05	0.0225928	Q5XJA0	TYDP2
TRINITY_DN124319_c1_g11_i3	Platelet-activating factor acetylhydrolase	-8.89548	0.992991	1.74037e-08	0.000100299	Q90678	PAFA
TRINITY_DN127142_c2_g2_i5	Sentrin-specific protease 6	-8.89905	0.994373	1.44158e-08	8.56551e-05	Q9GZR1	SENP6
TRINITY_DN12890_c1_g3_i1	Suppressor of cytokine signaling 1	-8.91629	1.01043	1.08019e-08	6.90748e-05	O15524	SOCS1
TRINITY_DN126212_c4_g2_i19	Neurabin-2	-8.92941	1.02289	2.07839e-13	9.70215e-09	Q96SB3	NEB2
TRINITY_DN127200_c0_g7_i1	Zinc finger protein ZFAT	-8.9404	2.19403	2.9912e-06	0.00408282	Q9P243	ZFAT
TRINITY_DN128062_c8_g1_i6	Breast cancer metastasis-suppressor 1-like protein-A	-8.94816	1.04501	3.1074e-08	0.000152692	Q4V8V1	BM1LA
TRINITY_DN130585_c2_g4_i7	Tensin	-8.95353	1.04804	1.2431e-08	7.73722e-05	Q04205	TENS
TRINITY_DN130615_c0_g9_i1	Collagen alpha-1(VIII) chain	-8.98838	1.08043	5.29038e-06	0.00611289	P14282	CO8A1
TRINITY_DN129903_c0_g1_i8	H-2 class II histocompatibility antigen, A-B alpha chain	-9.02918	2.93458	2.39093e-05	0.016199	P14434	HA2B
TRINITY_DN128362_c6_g1_i1	Aurora kinase {ECO:0000312|EMBL:BAJ10384.1}	-9.11726	1.20473	0.00012222	0.0475111	D7UQM5	AURK
TRINITY_DN118413_c1_g2_i2	Hydroxycarboxylic acid receptor 2	-9.14075	1.22075	7.37715e-17	1.14791e-11	Q9EP66	HCAR2
TRINITY_DN115829_c2_g2_i1	C-type lectin domain family 17, member A	-9.1586	3.44279	1.85908e-07	0.000545809	Q6ZS10	CL17A
TRINITY_DN120554_c0_g3_i9	Flavin reductase (NADPH)	-9.17288	1.24875	3.56093e-06	0.00465624	P30043	BLVRB
TRINITY_DN127985_c2_g4_i4	RNA polymerase II-associated protein 3	-9.19523	1.27159	2.39444e-16	1.88948e-11	Q9D706	RPAP3
TRINITY_DN123032_c0_g1_i20	Mitochondrial uncoupling protein 2	-9.24825	1.31762	3.55965e-06	0.00465624	Q9W725	UCP2
TRINITY_DN125264_c0_g1_i11	60S ribosomal protein L13	-9.25483	1.3277	6.43455e-06	0.00692101	Q90Z10	RL13
TRINITY_DN131868_c1_g1_i2	E3 ubiquitin-protein ligase CHIP {ECO:0000305}	-9.26518	1.33634	5.58103e-06	0.00629296	Q9SRS9	CHIP
TRINITY_DN112154_c0_g1_i4	Cyclic GMP-AMP synthase	-9.3086	1.37783	0.000104289	0.0427798	Q8C6L5	CGAS
TRINITY_DN129678_c5_g2_i3	Integrin beta-1	-9.32243	1.39087	0.000102936	0.042411	P07228	ITB1
TRINITY_DN123985_c5_g3_i3	Apoptosis-enhancing nuclease	-9.33645	1.40411	7.4675e-16	4.97988e-11	B2GUW6	AEN
TRINITY_DN118447_c0_g1_i9	Gamma-tubulin complex component 6	-9.33952	1.40736	4.70231e-09	3.59851e-05	Q96RT7	GCP6
TRINITY_DN129826_c3_g4_i4	DLA class II histocompatibility antigen, DR-1 beta chain	-9.36788	1.4347	3.02283e-05	0.0190688	P18470	HB2D
TRINITY_DN125326_c2_g2_i1	HAUS augmin-like complex subunit 2	-9.40134	1.4643	3.2712e-06	0.00440067	Q9NVX0	HAUS2
TRINITY_DN125593_c0_g4_i1	BOLA class I histocompatibility antigen, alpha chain BL3-7	-9.43694	2.691	6.32347e-06	0.00684887	P13753	HA1B
TRINITY_DN123947_c0_g2_i2	Succinate dehydrogenase [ubiquinone] cytochrome b small subunit B, mitochondrial	-9.45175	1.51517	2.04765e-06	0.00315467	Q68FN7	DHSDB
TRINITY_DN127698_c3_g3_i3	Leucine-rich repeat-containing protein 15	-9.46324	2.68468	1.67126e-06	0.00269952	Q8R5M3	LRC15
TRINITY_DN129877_c0_g1_i1	Free fatty acid receptor 2	-9.50984	2.75006	1.18574e-15	6.91896e-11	Q8VCK6	FFAR2
TRINITY_DN121871_c1_g14_i15	Arginine/serine-rich protein 1	-9.52725	3.40038	5.77203e-06	0.00644605	Q1ECZ9	RSRP1
TRINITY_DN118471_c10_g6_i2	Protein regulator of cytokinesis 1	-9.5693	1.62494	6.6803e-18	1.55922e-12	O43663	PRC1
TRINITY_DN110756_c0_g1_i1	Tumor necrosis factor receptor superfamily member 11B	-9.65604	1.70776	1.78178e-16	1.88948e-11	A5D7R1	TR11B
TRINITY_DN117831_c0_g2_i7	Tyrosyl-DNA phosphodiesterase 2	-9.7026	1.75194	9.88295e-08	0.000339226	Q5XJA0	TYDP2
TRINITY_DN121871_c0_g1_i1	Arginine/serine-rich protein 1	-9.96538	2.00383	1.7671e-07	0.000522091	Q1ECZ9	RSRP1
TRINITY_DN126951_c3_g2_i1	Gag-Pol polyprotein	-10.0155	2.05267	5.61346e-05	0.0281766	O92815	POL
TRINITY_DN126248_c1_g1_i1	Proteasome subunit beta type-9	-10.2785	2.30688	8.49698e-06	0.00812663	Q9DD33	PSB9
TRINITY_DN112332_c3_g2_i2	Calmodulin	-10.3198	2.34654	7.63769e-07	0.00158953	Q9U6D3	CALM
TRINITY_DN117883_c0_g1_i1	Proteasome subunit beta type-8	-10.347	2.37333	4.30935e-05	0.0238065	Q29576	PSB8
TRINITY_DN119658_c5_g2_i6	Calpain-1 catalytic subunit	-10.3715	2.39573	6.42624e-12	1.99989e-07	Q9GLG2	CAN1
TRINITY_DN126415_c5_g10_i4	Transcription factor 7-like 2	-10.3914	2.41594	9.59329e-06	0.00867878	Q9NQB0	TF7L2
TRINITY_DN121871_c1_g14_i1	Arginine/serine-rich protein 1	-10.4093	2.43345	8.43644e-07	0.00170486	Q1ECZ9	RSRP1
TRINITY_DN118224_c5_g1_i3	Calpain-1 catalytic subunit	-10.4747	2.49702	9.76121e-07	0.00186747	Q9GLG2	CAN1
TRINITY_DN122086_c0_g2_i2	Ubiquitin carboxyl-terminal hydrolase 47	-10.6172	2.63596	5.00751e-07	0.0011667	Q96K76	UBP47
TRINITY_DN119102_c8_g5_i8	Microfibril-associated glycoprotein 4	-10.6569	2.67375	5.42899e-07	0.00123025	P55918	MFAP4
TRINITY_DN118471_c10_g6_i5	Protein regulator of cytokinesis 1	-10.7077	2.72454	5.4474e-20	2.54291e-14	O43663	PRC1
TRINITY_DN129444_c2_g1_i5	RNA-binding protein 10	-10.7322	2.74784	1.07698e-10	1.93364e-06	Q99KG3	RBM10
TRINITY_DN100823_c0_g1_i4	Class I histocompatibility antigen, F10 alpha chain	-10.9352	2.94732	2.81266e-05	0.0181026	P15979	HA1F
TRINITY_DN129399_c2_g1_i4	FAD synthase	-11.0343	3.04499	2.86677e-07	0.000756067	Q68EH8	FAD1
TRINITY_DN126150_c0_g3_i1	Gag-Pol polyprotein	-11.1173	3.12606	2.49371e-05	0.0166062	Q2F7J0	POL
TRINITY_DN122628_c1_g1_i5	Arginase-2, mitochondrial	-11.1181	3.12594	3.38885e-07	0.000850512	Q58DL1	ARGI2
TRINITY_DN118224_c5_g1_i2	Calpain-1 catalytic subunit	-11.3359	5.59825	2.23765e-07	0.000617192	Q9GLG2	CAN1
TRINITY_DN131042_c3_g5_i9	Histone-lysine N-methyltransferase 2B	-11.5921	5.41832	8.24726e-09	5.3471e-05	O08550	KMT2B
TRINITY_DN127703_c0_g8_i7	Guanylate-binding protein 7	-11.7323	3.732	5.96932e-07	0.00132693	Q8N8V2	GBP7
TRINITY_DN115360_c4_g2_i5	Thymosin beta-12	-11.7438	3.74461	5.0236e-07	0.0011667	P26352	TYB12
TRINITY_DN116925_c4_g4_i7	Tyrosine-protein kinase FRK	-11.8156	3.8145	1.45297e-07	0.000461402	Q922K9	FRK
TRINITY_DN121997_c1_g1_i1	Peptidyl-prolyl cis-trans isomerase FKBP1A	-11.8414	3.84001	2.8077e-07	0.000748951	O42123	FKB1A
TRINITY_DN125325_c3_g3_i19	NADH-ubiquinone oxidoreductase 75 kDa subunit, mitochondrial	-11.8748	3.87255	1.60057e-07	0.000488341	Q66HF1	NDUS1
TRINITY_DN118224_c7_g1_i1	Calpain-1 catalytic subunit	-11.9633	6.21378	3.05888e-09	2.59252e-05	Q9GLG2	CAN1
TRINITY_DN126150_c0_g2_i2	Gag-Pol polyprotein	-12.1249	4.1209	5.85169e-07	0.00131329	Q2F7J0	POL
TRINITY_DN121871_c1_g14_i9	Arginine/serine-rich protein 1	-13.4849	5.47314	2.80705e-09	2.4266e-05	Q1ECZ9	RSRP1

## Sheet: Control, 0v2
Trinity ID	Gene ID	logFC	logCPM	PValue	FDR	Uniprot	HUGO
TRINITY_DN122657_c0_g1_i2	Serum amyloid A-1 protein	13.8858	6.18512	3.18181e-09	7.31881e-05	P05366	SAA1
TRINITY_DN121791_c7_g1_i18	NAD(P) transhydrogenase, mitochondrial	10.679	3.00207	5.22068e-06	0.0170445	Q61941	NNTM
TRINITY_DN127835_c5_g1_i13	40S ribosomal protein S12	10.2172	4.39063	8.35274e-09	0.000150089	P63324	RS12
TRINITY_DN124281_c3_g1_i7	H/ACA ribonucleoprotein complex subunit 3	10.1536	2.48961	1.76961e-06	0.00844812	Q6DRH5	NOP10
TRINITY_DN123490_c4_g9_i5	Caprin-1	10.0283	2.36695	5.61312e-08	0.000660579	Q60865	CAPR1
TRINITY_DN125181_c1_g2_i3	Arrestin red cell isoform 2	9.97633	2.31647	1.54473e-07	0.00128882	P51467	ARR2
TRINITY_DN127835_c5_g1_i4	40S ribosomal protein S12	9.93992	2.28153	7.03425e-06	0.021063	P63324	RS12
TRINITY_DN126708_c0_g1_i1	Hyccin	9.74955	2.09792	7.44933e-06	0.0216119	Q6P121	HYCCI
TRINITY_DN125236_c0_g2_i12	Ubiquitin-like protein 7	9.67432	2.02336	9.86818e-11	7.13392e-06	Q96S82	UBL7
TRINITY_DN130046_c2_g3_i4	Abnormal spindle-like microcephaly-associated protein homolog	9.64091	1.99094	1.01697e-05	0.0269441	P62294	ASPM
TRINITY_DN124635_c2_g1_i3	Gelsolin	9.62572	1.97689	6.89489e-11	5.81521e-06	P06396	GELS
TRINITY_DN130763_c3_g5_i10	Transitional endoplasmic reticulum ATPase	9.45857	1.81752	1.33727e-05	0.0322884	P23787	TERA
TRINITY_DN121791_c7_g1_i3	NAD(P) transhydrogenase, mitochondrial	9.43913	1.79445	3.8541e-06	0.013865	Q61941	NNTM
TRINITY_DN127077_c5_g1_i14	Actin-related protein 10	9.31524	1.68061	1.28002e-05	0.0312922	Q9QZB7	ARP10
TRINITY_DN116986_c1_g1_i7	Stonustoxin subunit alpha	9.2943	1.65841	1.45609e-05	0.0345452	Q98989	STXA
TRINITY_DN128667_c4_g3_i1	Fatty-acid amide hydrolase 2-A	9.22202	1.59054	1.35293e-09	4.39689e-05	Q6DH69	FAH2A
TRINITY_DN128707_c3_g3_i12	CD276 antigen	9.17597	1.54653	1.73586e-10	9.76023e-06	Q7TPB4	CD276
TRINITY_DN124281_c3_g1_i6	H/ACA ribonucleoprotein complex subunit 3	9.1727	1.543	1.72987e-09	4.86329e-05	Q6DRH5	NOP10
TRINITY_DN123921_c4_g1_i1	Sodium-dependent lysophosphatidylcholine symporter 1	9.10153	1.47622	1.58541e-05	0.0364677	Q9DA75	MFS2A
TRINITY_DN121342_c0_g1_i15	Ubiquitin-conjugating enzyme E2 C	9.08681	1.45981	2.77397e-06	0.0113206	P56616	UBE2C
TRINITY_DN125059_c5_g3_i1	GEM-interacting protein	8.99613	1.37646	1.78451e-05	0.0382645	Q9P107	GMIP
TRINITY_DN118646_c3_g6_i4	Alpha-1,3-mannosyl-glycoprotein 4-beta-N-acetylglucosaminyltransferase B	8.94632	1.33043	1.75167e-05	0.0382079	Q6GMK0	MGT4B
TRINITY_DN127518_c3_g4_i1	E3 ubiquitin-protein ligase MARCH3	8.80968	1.20336	2.42128e-05	0.0436327	Q8BRX9	MARH3
TRINITY_DN123774_c0_g2_i4	WD repeat domain-containing protein 83	8.7991	1.1935	9.11202e-07	0.00505439	Q6DH44	WDR83
TRINITY_DN129584_c1_g1_i8	Phosphatidylinositol N-acetylglucosaminyltransferase subunit Q	8.79096	1.1835	9.53551e-10	3.44671e-05	Q9QYT7	PIGQ
TRINITY_DN119112_c1_g8_i13	Maternal embryonic leucine zipper kinase	8.73445	1.13112	2.41681e-09	6.11508e-05	F1QGZ6	MELK
TRINITY_DN125572_c0_g3_i6	Dihydrolipoyllysine-residue acetyltransferase component of pyruvate dehydrogenase complex, mitochondrial	8.73347	1.12791	1.35758e-06	0.00686997	Q8BMF4	ODP2
TRINITY_DN127518_c3_g4_i6	E3 ubiquitin-protein ligase MARCH3	8.70165	1.10037	2.54694e-05	0.0449082	Q8BRX9	MARH3
TRINITY_DN124241_c1_g1_i11	Vacuolar protein sorting-associated protein 13C	8.69095	1.09202	1.01719e-06	0.00547601	Q8BX70	VP13C
TRINITY_DN118253_c1_g4_i9	Very-long-chain (3R)-3-hydroxyacyl-CoA dehydratase	8.68958	1.09035	6.30387e-07	0.00390855	Q7SY06	HADC
TRINITY_DN121963_c2_g10_i14	Protein max	8.68513	1.08457	2.80224e-05	0.0480698	Q07016	MAX
TRINITY_DN130511_c1_g3_i13	CD9 antigen	8.67857	1.0792	5.83689e-09	0.000118149	P40241	CD9
TRINITY_DN121502_c0_g1_i9	Peptidyl-prolyl cis-trans isomerase H	8.61013	1.0165	7.55659e-07	0.00434542	O43447	PPIH
TRINITY_DN129790_c2_g3_i12	Ankyrin repeat and KH domain-containing protein 1	8.59171	0.997771	7.06134e-07	0.00420395	Q8IWZ3	ANKH1
TRINITY_DN127077_c5_g1_i9	Actin-related protein 10	8.57613	0.986594	2.38484e-05	0.0435732	Q9QZB7	ARP10
TRINITY_DN125049_c1_g1_i2	EH domain-containing protein 3	8.53913	0.946067	6.32724e-06	0.0198874	Q9NZN3	EHD3
TRINITY_DN124296_c0_g1_i14	NADH dehydrogenase [ubiquinone] 1 alpha subcomplex subunit 10, mitochondrial	8.48334	0.89364	2.99178e-06	0.0118279	P34942	NDUAA
TRINITY_DN100211_c0_g1_i1	Synaptojanin-1	8.47005	0.887932	9.18898e-07	0.00505439	O43426	SYNJ1
TRINITY_DN121911_c3_g2_i4	14-3-3 protein beta/alpha-1	8.43525	0.849313	2.06048e-05	0.040364	Q6UFZ9	143B1
TRINITY_DN125718_c1_g1_i15	Ankyrin repeat domain-containing protein 13C	8.35644	0.780081	1.97018e-07	0.00153384	Q8N6S4	AN13C
TRINITY_DN125954_c2_g2_i10	Isocitrate dehydrogenase [NAD] subunit alpha, mitochondrial	8.29507	0.722983	2.98837e-07	0.00216035	Q9D6R2	IDH3A
TRINITY_DN121871_c1_g7_i1	Arginine/serine-rich protein 1	8.12196	0.57068	1.29545e-06	0.0067583	Q1ECZ9	RSRP1
TRINITY_DN127629_c4_g4_i12	Peptidyl-prolyl cis-trans isomerase FKBP5	8.09986	3.8056	1.24295e-07	0.00108446	Q95L05	FKBP5
TRINITY_DN125327_c1_g1_i3	1-phosphatidylinositol phosphodiesterase	8.03123	0.486235	2.14303e-06	0.00943016	P34024	PLC
TRINITY_DN124281_c3_g1_i14	H/ACA ribonucleoprotein complex subunit 3	7.97357	0.435092	7.5298e-08	0.000786045	Q6DRH5	NOP10
TRINITY_DN128181_c0_g1_i17	Meiosis arrest female protein 1	7.96637	0.43237	2.9204e-06	0.0116366	E1BP74	MARF1
TRINITY_DN120155_c0_g9_i2	Protein HGH1 homolog	7.95303	0.417502	1.79277e-06	0.00847873	Q6DGR4	F203A
TRINITY_DN129453_c4_g1_i6	Beta-1,4-galactosyltransferase 1	7.93722	0.4048	2.42648e-06	0.0102326	P15291	B4GT1
TRINITY_DN112584_c0_g1_i3	Cathepsin B	7.80555	0.288855	2.17293e-06	0.00947931	Q5R6D1	CATB
TRINITY_DN123794_c4_g2_i11	Rho guanine nucleotide exchange factor 2	7.78258	0.269636	4.93288e-06	0.0162095	Q865S3	ARHG2
TRINITY_DN119530_c1_g1_i9	Pachytene checkpoint protein 2 homolog	7.75707	0.246007	8.75411e-08	0.000814043	Q6PH52	PCH2
TRINITY_DN130156_c4_g1_i9	Electromotor neuron-associated protein 1	7.67503	0.174691	7.61122e-08	0.000786045	P14400	ENP1
TRINITY_DN131856_c1_g2_i2	Protein furry homolog-like	7.66387	0.161112	4.30163e-06	0.0149483	O94915	FRYL
TRINITY_DN128472_c4_g2_i26	CREB-regulated transcription coactivator 2	7.64798	0.150562	5.63902e-09	0.000118149	Q53ET0	CRTC2
TRINITY_DN128579_c2_g3_i17	snRNA-activating protein complex subunit 4	7.6374	0.144662	2.41505e-05	0.0436327	Q8BP86	SNPC4
TRINITY_DN123200_c1_g1_i11	3-hydroxyisobutyryl-CoA hydrolase, mitochondrial	7.62999	0.137848	6.94849e-06	0.0210554	Q58EB4	HIBCH
TRINITY_DN124501_c1_g2_i3	DnaJ homolog subfamily C member 21	7.60637	0.113141	1.49493e-05	0.0351861	Q6PGY5	DJC21
TRINITY_DN124180_c4_g1_i15	Echinoderm microtubule-associated protein-like 3	7.57989	0.0897225	4.92794e-06	0.0162095	Q32P44	EMAL3
TRINITY_DN120114_c3_g7_i14	Nectin-3	7.53641	0.0531049	8.97974e-06	0.0246965	Q9NQS3	PVRL3
TRINITY_DN123291_c3_g1_i1	Leucine-rich repeat-containing protein 19	7.52933	2.49852	8.24981e-07	0.00469076	Q8BZT5	LRC19
TRINITY_DN123759_c2_g10_i7	Putative sodium-coupled neutral amino acid transporter 9	7.46261	-0.0102127	1.53009e-05	0.0355182	Q08BA4	S38A9
TRINITY_DN124597_c7_g2_i9	Kelch-like protein 22	7.45584	-0.0171488	7.00309e-06	0.021063	Q08CY1	KLH22
TRINITY_DN124501_c1_g2_i5	DnaJ homolog subfamily C member 21	7.41989	-0.0475108	6.70256e-08	0.000742934	Q6PGY5	DJC21
TRINITY_DN123490_c4_g9_i6	Caprin-1	7.41645	-0.0479657	6.53408e-06	0.0201618	Q60865	CAPR1
TRINITY_DN120603_c5_g1_i15	Poly [ADP-ribose] polymerase 11	7.39523	-0.0731141	1.50554e-05	0.0352718	Q9NR21	PAR11
TRINITY_DN131159_c2_g2_i3	Host cell factor 1	7.3868	-0.0753669	1.01464e-05	0.0269441	Q61191	HCFC1
TRINITY_DN116739_c4_g2_i7	GDP-Man:Man(3)GlcNAc(2)-PP-Dol alpha-1,2-mannosyltransferase	7.35224	-0.101003	1.66458e-05	0.0378548	Q7ZW24	ALG11
TRINITY_DN127645_c0_g1_i1	Separin	7.3346	-0.116994	6.75335e-08	0.000742934	Q14674	ESPL1
TRINITY_DN126274_c1_g3_i2	Transmembrane protein 205	7.31801	-0.131925	4.50845e-10	1.80494e-05	A1L2F6	TM205
TRINITY_DN126914_c6_g3_i7	Denticleless protein homolog	7.22804	-0.20662	2.70079e-10	1.36672e-05	Q5RHI5	DTL
TRINITY_DN115126_c2_g1_i1	CASP8-associated protein 2	7.21495	-0.216807	2.51757e-05	0.0445456	Q9WUF3	C8AP2
TRINITY_DN131323_c1_g5_i1	Alpha-adducin	7.11678	-0.297867	1.65718e-08	0.000246649	Q63028	ADDA
TRINITY_DN130278_c2_g2_i10	Protein-methionine sulfoxide oxidase mical1	7.09015	-0.317587	1.91922e-05	0.0399676	E7F9T0	MICA1
TRINITY_DN120555_c4_g1_i2	tRNA (guanine(26)-N(2))-dimethyltransferase	7.07283	-0.33344	3.95941e-06	0.0140115	Q3TX08	TRM1
TRINITY_DN115900_c1_g1_i5	Regulator of G-protein signaling 21	6.96814	-0.419249	2.10962e-05	0.0405315	Q2M5E4	RGS21
TRINITY_DN131323_c1_g1_i2	Alpha-adducin	6.96156	-0.420941	2.1145e-05	0.0405315	Q63028	ADDA
TRINITY_DN127285_c3_g1_i3	Acid sphingomyelinase-like phosphodiesterase 3a	6.94196	-0.443367	2.44011e-05	0.0436327	Q92484	ASM3A
TRINITY_DN130498_c6_g5_i2	E3 ubiquitin-protein ligase UHRF1	6.90667	-0.465349	2.71922e-05	0.0471248	B6CHA3	UHRF1
TRINITY_DN112680_c0_g1_i10	Cytosolic 5'-nucleotidase 3	6.8778	-0.491017	1.93989e-09	5.1667e-05	Q7SYN4	5NT3
TRINITY_DN124471_c0_g1_i10	Zinc-binding alcohol dehydrogenase domain-containing protein 2	6.85992	0.529065	7.47382e-06	0.0216119	Q8N4Q0	ZADH2
TRINITY_DN123773_c8_g1_i9	Guanine nucleotide-binding protein G(I)/G(S)/G(O) subunit gamma-5	6.68144	-0.645404	1.69388e-06	0.00829876	P63219	GBG5
TRINITY_DN129550_c3_g2_i5	Adenylate kinase 8	6.67324	-0.651195	6.13101e-06	0.0196697	Q502L7	KAD8
TRINITY_DN115660_c0_g2_i2	Glomulin	6.63442	-0.681735	1.05494e-05	0.027518	Q92990	GLMN
TRINITY_DN128051_c0_g1_i10	Golgin subfamily A member 1	6.54918	-0.744852	1.31595e-05	0.0320159	Q9CW79	GOGA1
TRINITY_DN126811_c5_g1_i1	Colorectal mutant cancer protein	6.53713	-0.755487	1.17731e-05	0.0289209	P23508	CRCM
TRINITY_DN130311_c1_g3_i15	GON-4-like protein	6.51933	-0.766912	8.60115e-09	0.000150089	Q9DB00	GON4L
TRINITY_DN126586_c8_g2_i5	Katanin p60 ATPase-containing subunit A1 {ECO:0000255|HAMAP-Rule:MF	6.49652	-0.785228	2.73807e-06	0.0112649	B5X3X5	KTNA1
TRINITY_DN114271_c0_g2_i2	Microtubule-associated protein 4	6.42745	-0.836085	7.23671e-06	0.0212913	P27816	MAP4
TRINITY_DN121592_c4_g3_i3	Wee1-like protein kinase	6.42001	-0.841001	3.66859e-06	0.0135509	Q63802	WEE1
TRINITY_DN117570_c10_g4_i4	MAP3K12-binding inhibitory protein 1	6.40764	-0.849842	6.95407e-08	0.000748739	Q9NS73	MBIP1
TRINITY_DN125271_c0_g2_i8	DmX-like protein 1	6.36219	-0.881794	1.15574e-05	0.0288594	Q9Y485	DMXL1
TRINITY_DN124273_c3_g1_i4	CTD nuclear envelope phosphatase 1	6.3253	-0.912055	2.14168e-05	0.0405913	Q3B7T6	CNEP1
TRINITY_DN123387_c2_g4_i2	HAUS augmin-like complex subunit 4	6.26831	-0.950832	1.82419e-07	0.00144238	Q9H6D7	HAUS4
TRINITY_DN120580_c7_g3_i1	Ran GTPase-activating protein 1	6.2395	-0.9732	2.62767e-05	0.045826	P46061	RAGP1
TRINITY_DN123208_c0_g1_i14	TOX high mobility group box family member 2	6.20244	-0.9982	2.33646e-05	0.0431516	Q96NM4	TOX2
TRINITY_DN123502_c5_g1_i10	Phosphatidylinositol 3,4,5-trisphosphate 3-phosphatase and dual-specificity protein phosphatase PTEN	6.1033	-1.06735	2.47092e-05	0.044028	P60484	PTEN
TRINITY_DN122513_c0_g2_i8	TBC1 domain family member 10A	6.09767	-1.06984	6.16705e-07	0.00390101	Q9BXI6	TB10A
TRINITY_DN120824_c2_g1_i1	Protein regulator of cytokinesis 1	6.08372	-1.08061	5.294e-07	0.003525	O43663	PRC1
TRINITY_DN127610_c0_g1_i1	Abnormal spindle-like microcephaly-associated protein homolog	6.06892	1.77563	2.12925e-05	0.0405433	P62290	ASPM
TRINITY_DN118716_c5_g12_i2	Antigen peptide transporter 2	6.05876	-1.09747	1.38145e-05	0.0329753	Q03519	TAP2
TRINITY_DN121008_c3_g2_i1	Succinate-semialdehyde dehydrogenase, mitochondrial	6.03745	-1.11293	1.72716e-05	0.0379592	Q8BWF0	SSDH
TRINITY_DN125566_c0_g1_i2	Ankyrin repeat and LEM domain-containing protein 1	5.9541	0.307802	1.94494e-11	2.46057e-06	Q8NAG6	ANKL1
TRINITY_DN122516_c1_g2_i14	COP9 signalosome complex subunit 7a	5.95147	-1.16943	2.03437e-05	0.040364	Q9CZ04	CSN7A
TRINITY_DN120143_c0_g1_i1	Histone-lysine N-methyltransferase SETDB1-A	5.88502	-1.21405	9.79042e-07	0.0053273	Q1L8U8	STB1A
TRINITY_DN129095_c2_g1_i2	MAX gene-associated protein	5.83921	0.60567	1.86073e-05	0.0392446	Q8IWI9	MGAP
TRINITY_DN117691_c7_g1_i9	L-asparaginase	5.70657	-0.446926	2.43698e-05	0.0436327	Q9U518	ASPG
TRINITY_DN115175_c0_g1_i2	Xylosyltransferase 1	5.68399	-1.34269	2.89678e-05	0.0491913	Q811B1	XYLT1
TRINITY_DN122443_c1_g2_i2	Centriolar coiled-coil protein of 110 kDa	5.47394	-0.623248	2.65075e-07	0.00197264	O43303	CP110
TRINITY_DN120656_c2_g2_i2	G1/S-specific cyclin-D1	5.36961	-1.52887	2.28921e-05	0.0427469	Q90459	CCND1
TRINITY_DN128943_c0_g2_i11	Rho GTPase-activating protein 19	5.35681	-0.721269	2.02768e-05	0.040364	Q6INE5	RHG19
TRINITY_DN116839_c0_g1_i3	Hepcidin-1	5.3164	3.40616	2.39373e-05	0.0435732	Q801Y3	HEPC1
TRINITY_DN122773_c3_g2_i1	Cell surface glycoprotein MUC18	5.15044	1.33358	2.08379e-05	0.040364	Q8R2Y2	MUC18
TRINITY_DN125155_c2_g1_i9	Riboflavin transporter 2	5.12439	-0.891135	6.37931e-06	0.0199273	B5X4H8	RFT2
TRINITY_DN97647_c0_g1_i1	Aristaless-related homeobox protein	5.02227	1.29314	1.4593e-06	0.0073116	O42115	ARX
TRINITY_DN117422_c2_g4_i10	Eukaryotic initiation factor 4A-I	4.89311	2.95094	2.87219e-08	0.000403738	P29562	IF4A1
TRINITY_DN129221_c1_g1_i15	ATPase family AAA domain-containing protein 5	4.80433	-0.00332488	1.55357e-07	0.00128882	Q96QE3	ATAD5
TRINITY_DN120579_c0_g1_i3	Leucine-rich repeat and calponin homology domain-containing protein 2	4.38692	-0.64229	1.80833e-05	0.0384494	Q5VUJ6	LRCH2
TRINITY_DN127629_c4_g2_i1	Peptidyl-prolyl cis-trans isomerase FKBP5	4.09383	1.10515	1.7068e-05	0.0379512	Q95L05	FKBP5
TRINITY_DN128816_c1_g1_i6	Wee1-like protein kinase	3.99491	-0.196431	2.07221e-05	0.040364	P47810	WEE1
TRINITY_DN127629_c5_g1_i1	Peptidyl-prolyl cis-trans isomerase FKBP5	3.79594	1.1832	2.21008e-05	0.0417313	Q95L05	FKBP5
TRINITY_DN127215_c3_g3_i5	Hemicentin-2	3.61282	4.72871	6.62758e-07	0.00404008	A2AJ76	HMCN2
TRINITY_DN127215_c3_g3_i7	Hemicentin-2	3.08141	3.58564	4.8468e-06	0.0161362	A2AJ76	HMCN2
TRINITY_DN126797_c4_g2_i1	Cobra venom factor	2.61106	2.56227	2.08334e-05	0.040364	Q91132	VCO3
TRINITY_DN127549_c1_g4_i3	85/88 kDa calcium-independent phospholipase A2	-2.20008	1.45714	2.04353e-05	0.040364	P97819	PLPL9
TRINITY_DN123863_c2_g2_i1	Ig heavy chain V region AC38 205.12	-2.90044	1.896	3.24577e-07	0.00231339	P06330	HVM51
TRINITY_DN129689_c3_g12_i6	Ig heavy chain V-I region HG3	-3.28499	0.308688	2.33401e-05	0.0431516	P01743	HV102
TRINITY_DN126609_c0_g2_i4	60S ribosomal protein L30	-3.71544	0.487593	1.09375e-05	0.0280958	P62890	RL30
TRINITY_DN122377_c5_g5_i1	Paternally-expressed gene 3 protein	-3.90118	-0.0761695	3.18619e-06	0.0123081	Q6H236	PEG3
TRINITY_DN122356_c1_g5_i11	C-type lectin domain family 17, member A	-4.2898	0.412941	2.81025e-07	0.00206103	Q6ZS10	CL17A
TRINITY_DN129230_c5_g1_i5	Dedicator of cytokinesis protein 9	-4.50434	3.3306	6.70625e-07	0.00404008	Q8BIK4	DOCK9
TRINITY_DN129692_c4_g1_i2	Discs large homolog 1-like protein	-4.51184	0.275837	2.28918e-06	0.0097347	Q5PYH5	DLG1L
TRINITY_DN113210_c0_g1_i1	Ras association domain-containing protein 10	-4.63945	-0.361089	1.16251e-05	0.0288594	B1A193	RASFA
TRINITY_DN129179_c1_g1_i11	LINE-1 retrotransposable element ORF2 protein	-4.64686	-0.723273	1.73019e-06	0.0083386	O00370	LORF2
TRINITY_DN131797_c3_g6_i1	Adenylate cyclase type 2	-4.84176	0.562877	3.31878e-08	0.00043216	Q80TL1	ADCY2
TRINITY_DN131797_c3_g9_i1	Adenylate cyclase type 2	-4.93001	1.35598	3.41598e-08	0.00043216	Q80TL1	ADCY2
TRINITY_DN128759_c3_g2_i12	Protein TALPID3	-5.17102	-0.304814	1.91768e-05	0.0399676	H6D7E6	TALD3
TRINITY_DN131460_c5_g5_i1	CCAAT/enhancer-binding protein alpha	-5.18114	-1.62793	2.0556e-05	0.040364	P49715	CEBPA
TRINITY_DN125969_c4_g4_i15	6-phosphofructo-2-kinase/fructose-2,6-bisphosphatase	-5.28893	-1.56824	1.08478e-05	0.0280074	Q91309	F26
TRINITY_DN125698_c0_g2_i4	N-acetylaspartate synthetase	-5.35193	-0.687699	1.10663e-05	0.0282229	D3ZVU9	NAT8L
TRINITY_DN128914_c2_g3_i11	Creatine kinase M-type	-5.36589	1.7289	1.98519e-05	0.040364	P06732	KCRM
TRINITY_DN114628_c1_g4_i2	Asialoglycoprotein receptor 2	-5.36823	1.20514	1.57224e-08	0.000241099	P07307	ASGR2
TRINITY_DN122395_c1_g1_i2	Mitogen-activated protein kinase 11	-5.44492	0.293922	1.73277e-05	0.0379592	Q9WUI1	MK11
TRINITY_DN125302_c1_g6_i12	Prolyl endopeptidase	-5.48911	-0.583439	9.45996e-06	0.0257374	Q9XTA2	PPCE
TRINITY_DN128465_c1_g1_i5	Protein lifeguard 1	-5.61851	0.743841	4.38307e-07	0.00295737	Q7Z429	LFG1
TRINITY_DN129083_c7_g5_i8	Choline dehydrogenase, mitochondrial	-5.6633	-0.473273	3.8151e-06	0.013865	Q8BJ64	CHDH
TRINITY_DN119761_c1_g1_i6	Filamin-binding LIM protein 1	-5.81822	-1.25028	9.13694e-06	0.024993	Q71FD7	FBLI1
TRINITY_DN129578_c3_g1_i2	28S ribosomal protein S12, mitochondrial	-5.83332	0.221544	6.66107e-06	0.0203104	Q29RU1	RT12
TRINITY_DN128665_c5_g1_i14	Calcium-activated potassium channel subunit alpha-1	-5.84587	0.210892	6.33345e-07	0.00390855	Q28265	KCMA1
TRINITY_DN116904_c0_g1_i2	Immunoglobulin superfamily member 10	-5.8462	3.00204	1.16529e-05	0.0288594	Q6WRI0	IGS10
TRINITY_DN131248_c10_g9_i5	Serine/threonine-protein phosphatase 2A regulatory subunit B'' subunit gamma	-5.91944	-1.18397	1.86124e-05	0.0392446	Q6DJ05	P2R3C
TRINITY_DN127227_c2_g9_i1	Histone-lysine N-methyltransferase SETDB1	-5.92781	-1.17849	2.0409e-05	0.040364	Q6INA9	SETB1
TRINITY_DN119039_c1_g1_i3	Gag polyprotein	-5.93195	-0.233356	1.84667e-06	0.00865278	P33458	GAG
TRINITY_DN129936_c1_g1_i7	Sushi, von Willebrand factor type A, EGF and pentraxin domain-containing protein 1	-5.97795	-1.14566	2.56893e-05	0.0451386	P0C6B8	SVEP1
TRINITY_DN123863_c4_g2_i1	Ig heavy chain V region AC38 205.12	-6.02952	-1.10999	1.35051e-05	0.0323895	P06330	HVM51
TRINITY_DN119005_c2_g4_i19	Rhophilin-1	-6.08479	-1.07306	1.54412e-05	0.0356801	Q8TCX5	RHPN1
TRINITY_DN131533_c0_g3_i1	Bromodomain and WD repeat-containing protein 3	-6.14804	-1.02808	1.66824e-05	0.0378548	Q6RI45	BRWD3
TRINITY_DN115000_c2_g5_i1	Interferon-induced very large GTPase 1	-6.16452	1.52862	1.18602e-08	0.000193606	Q80SU7	GVIN1
TRINITY_DN128386_c5_g1_i16	Equilibrative nucleoside transporter 1	-6.1686	-1.01445	9.83219e-06	0.0264433	Q9JIM1	S29A1
TRINITY_DN117835_c0_g1_i14	Trinucleotide repeat-containing gene 18 protein	-6.1823	-1.00347	1.77743e-05	0.0382645	O15417	TNC18
TRINITY_DN123064_c0_g1_i6	Dihydroxyacetone phosphate acyltransferase	-6.21636	-0.979848	1.65533e-05	0.0378548	Q9ES71	GNPAT
TRINITY_DN127233_c4_g2_i1	Protein SMG9	-6.22427	0.956377	5.78896e-12	9.76491e-07	B5X165	SMG9
TRINITY_DN129930_c0_g1_i15	Transcription intermediary factor 1-beta	-6.31062	0.069288	1.60203e-07	0.00130758	Q62318	TIF1B
TRINITY_DN110707_c1_g7_i4	Interferon-induced very large GTPase 1	-6.40793	-0.842583	4.62147e-06	0.0156958	Q80SU7	GVIN1
TRINITY_DN115000_c2_g1_i2	Interferon-induced very large GTPase 1	-6.46276	0.230993	4.31275e-06	0.0149483	Q80SU7	GVIN1
TRINITY_DN127631_c3_g4_i2	Poly [ADP-ribose] polymerase 15	-6.46916	-0.799306	4.11034e-06	0.0144446	Q460N3	PAR15
TRINITY_DN130234_c1_g2_i11	Ceramide kinase	-6.48813	-0.785937	6.17146e-06	0.0196697	Q8TCT0	CERK1
TRINITY_DN130783_c1_g1_i6	Integrator complex subunit 3	-6.48876	-0.7853	4.406e-06	0.0150651	Q7TPD0	INT3
TRINITY_DN125464_c6_g1_i1	Arginine-glutamic acid dipeptide repeats protein	-6.50147	-0.772204	8.97697e-06	0.0246965	Q80TZ9	RERE
TRINITY_DN129841_c4_g2_i12	Gem-associated protein 2	-6.50286	-0.772415	1.78134e-05	0.0382645	Q9QZP1	GEMI2
TRINITY_DN130007_c4_g5_i7	Transcription factor E2F2	-6.50362	0.248354	1.74994e-07	0.00140563	Q14209	E2F2
TRINITY_DN128314_c0_g1_i8	Xenotropic and polytropic retrovirus receptor 1	-6.50844	-0.76941	7.72897e-06	0.0222228	Q9Z0U0	XPR1
TRINITY_DN126082_c0_g1_i13	Fructose-2,6-bisphosphatase TIGAR B	-6.53005	-0.753304	8.58211e-06	0.0243181	Q7ZVE3	TIGRB
TRINITY_DN115310_c0_g1_i4	tRNA-specific adenosine deaminase 2	-6.53898	-0.746301	3.29506e-06	0.0126322	Q5RIV4	ADAT2
TRINITY_DN130456_c3_g2_i6	Cytosolic carboxypeptidase 1	-6.55086	-0.738311	2.58343e-06	0.0107158	Q9UPW5	CBPC1
TRINITY_DN126587_c1_g4_i4	Copine-1	-6.59133	0.359858	5.5947e-06	0.0181485	Q99829	CPNE1
TRINITY_DN125697_c3_g1_i6	Transmembrane protein 161A	-6.61589	-0.68522	1.13256e-05	0.0285137	Q0V947	T161A
TRINITY_DN119131_c2_g4_i4	Protein broad-minded	-6.64865	-0.663675	2.20466e-06	0.00953553	Q5RHR6	BROMI
TRINITY_DN121421_c2_g1_i6	Dolichol-phosphate mannosyltransferase subunit 1	-6.65645	0.397816	1.33991e-05	0.0322884	Q1JQ93	DPM1
TRINITY_DN127625_c0_g1_i13	Zinc finger protein 559	-6.7172	-0.610954	2.04345e-06	0.00912518	Q9BR84	ZN559
TRINITY_DN129038_c4_g2_i5	EGF-like module-containing mucin-like hormone receptor-like 2	-6.7256	-0.604168	3.83387e-06	0.013865	Q9UHX3	EMR2
TRINITY_DN125326_c2_g5_i1	HAUS augmin-like complex subunit 2	-6.79615	0.489987	8.60189e-06	0.0243181	Q9NVX0	HAUS2
TRINITY_DN116066_c1_g2_i2	H/ACA ribonucleoprotein complex non-core subunit NAF1	-6.79955	-0.548508	2.51833e-06	0.0105321	Q96HR8	NAF1
TRINITY_DN122278_c0_g1_i5	GDP-fucose transporter 1	-6.80389	-0.544128	2.88677e-06	0.0116366	Q8BLX4	FUCT1
TRINITY_DN129189_c0_g1_i4	BRCA1-A complex subunit RAP80	-6.86472	-0.49423	2.74478e-05	0.0474055	Q5U5Q9	UIMC1
TRINITY_DN123354_c3_g1_i11	ETS translocation variant 1	-6.95499	-0.424733	1.23026e-06	0.00648505	P50549	ETV1
TRINITY_DN129352_c0_g1_i17	NLR family member X1	-6.97632	-0.405724	1.95753e-05	0.0402682	Q5FVQ8	NLRX1
TRINITY_DN128442_c6_g2_i1	Neuritin	-6.97896	-0.405808	2.08981e-05	0.040364	Q6DGP8	NRN1
TRINITY_DN127225_c0_g1_i2	Probable tRNA pseudouridine synthase 1	-6.99615	-0.390408	7.43455e-07	0.00432439	Q8WWH5	TRUB1
TRINITY_DN120509_c0_g1_i3	Coiled-coil domain-containing protein 180	-7.01129	-0.379911	1.95337e-05	0.0402682	Q9P1Z9	CC180
TRINITY_DN128951_c1_g1_i13	Eukaryotic elongation factor 2 kinase	-7.01465	-0.377492	1.97596e-06	0.00900831	O08796	EF2K
TRINITY_DN121414_c2_g7_i1	O-acetyl-ADP-ribose deacetylase 1	-7.03146	-0.361149	1.68312e-05	0.0378548	Q9Y530	OARD1
TRINITY_DN120134_c8_g2_i2	Putative serine protease F56F10.1	-7.03325	-0.363514	1.79266e-05	0.0382771	P90893	YM9I
TRINITY_DN130666_c0_g2_i19	Protein Tob2	-7.03913	-0.355855	2.83117e-05	0.048239	Q14106	TOB2
TRINITY_DN113902_c5_g1_i3	WD repeat-containing protein 46	-7.04678	-0.349369	5.65943e-07	0.0036717	Q9Z0H1	WDR46
TRINITY_DN129140_c3_g3_i4	Nuclear factor related to kappa-B-binding protein	-7.08224	-0.321786	2.36123e-05	0.0434504	Q6P4R8	NFRKB
TRINITY_DN127819_c0_g2_i11	Gamma-taxilin	-7.09066	-0.313267	2.07695e-05	0.040364	Q9NUQ3	TXLNG
TRINITY_DN123014_c1_g2_i3	Protein FAM193B	-7.09917	-0.307834	9.87616e-06	0.0264433	Q96PV7	F193B
TRINITY_DN130232_c3_g1_i12	Death effector domain-containing protein	-7.13197	-0.281538	1.78228e-05	0.0382645	Q9Z2K0	DEDD
TRINITY_DN127103_c0_g3_i10	E3 ubiquitin-protein ligase TRIM39	-7.13912	-0.274212	1.71668e-05	0.0379512	Q9ESN2	TRI39
TRINITY_DN125576_c0_g2_i22	SH3 domain-containing kinase-binding protein 1	-7.15516	-0.26415	2.81613e-05	0.0481448	Q925Q9	SH3K1
TRINITY_DN128464_c2_g2_i24	Zinc finger protein 451	-7.16948	-0.250993	1.1691e-05	0.0288594	Q9Y4E5	ZN451
TRINITY_DN128454_c3_g1_i1	ATP-dependent (S)-NAD(P)H-hydrate dehydratase {ECO:0000255|HAMAP-Rule:MF	-7.18688	-0.235522	1.5236e-05	0.0355182	F1Q575	NNRD
TRINITY_DN123997_c3_g1_i2	Complement factor D	-7.23795	-0.196385	1.94249e-05	0.0402682	Q3T0A3	CFAD
TRINITY_DN130495_c0_g2_i7	Centrosomal protein of 170 kDa	-7.2889	-0.149766	1.02854e-05	0.0271088	Q6A065	CE170
TRINITY_DN131539_c1_g1_i2	RNA-binding protein 20	-7.29194	-0.148201	1.11935e-07	0.000993757	E9PT37	RBM20
TRINITY_DN127345_c2_g5_i2	Switch-associated protein 70	-7.31818	-0.126932	8.34928e-08	0.000814043	Q9UH65	SWP70
TRINITY_DN126912_c1_g1_i1	Cactin	-7.35577	-0.095649	1.7174e-05	0.0379512	F1Q8W0	CATIN
TRINITY_DN108342_c0_g1_i3	7-alpha-hydroxycholest-4-en-3-one 12-alpha-hydroxylase	-7.36567	-0.086078	8.84751e-08	0.000814043	O02766	CP8B1
TRINITY_DN120915_c4_g1_i2	T-cell acute lymphocytic leukemia protein 1	-7.38312	-0.0715977	1.13219e-05	0.0285137	Q90YI8	TAL1
TRINITY_DN117632_c3_g2_i3	Mismatch repair endonuclease PMS2	-7.46889	0.0019541	5.50388e-07	0.00361715	P54278	PMS2
TRINITY_DN129312_c4_g3_i10	Homocysteine-responsive endoplasmic reticulum-resident ubiquitin-like domain member 1 protein	-7.47939	0.0091886	2.27902e-05	0.0427144	Q9JJK5	HERP1
TRINITY_DN120773_c4_g1_i4	Chondroitin sulfate N-acetylgalactosaminyltransferase 1	-7.48938	0.0177173	4.63678e-10	1.80494e-05	Q8TDX6	CGAT1
TRINITY_DN115389_c0_g1_i3	Unhealthy ribosome biogenesis protein 2 homolog	-7.50098	1.77902	4.1334e-07	0.00286533	Q14146	URB2
TRINITY_DN124796_c1_g1_i1	DNA primase small subunit	-7.52889	2.19429	2.03584e-08	0.00029435	P49642	PRI1
TRINITY_DN127976_c0_g2_i3	Constitutive coactivator of PPAR-gamma-like protein 1 homolog	-7.58718	0.101215	7.16974e-06	0.0212176	Q6DEZ2	F120A
TRINITY_DN129638_c3_g2_i5	Electroneutral sodium bicarbonate exchanger 1	-7.66809	0.172152	2.77042e-05	0.0476856	Q2Y0W8	S4A8
TRINITY_DN127654_c0_g1_i1	Stress-induced-phosphoprotein 1	-7.72346	0.218954	9.88123e-09	0.000166678	Q4R8N7	STIP1
TRINITY_DN110766_c0_g2_i6	Cytokine-like protein 1	-7.76589	0.256873	6.16415e-08	0.000708941	Q9NRR1	CYTL1
TRINITY_DN120212_c3_g3_i12	Uncharacterized protein C7orf57 homolog	-7.86133	0.341905	3.09007e-06	0.0120286	Q5SS90	CG057
TRINITY_DN129420_c3_g1_i1	Cadherin-like and PC-esterase domain-containing protein 1	-7.8762	0.352421	3.50495e-06	0.0131382	A4D0V7	CPED1
TRINITY_DN117060_c0_g1_i13	Small G protein signaling modulator 3	-7.88876	0.363818	6.80834e-11	5.81521e-06	Q7T2D0	SGSM3
TRINITY_DN115459_c1_g1_i4	Cyclin-Y	-7.90765	0.379564	6.42533e-06	0.0199479	Q8ND76	CCNY
TRINITY_DN124703_c3_g4_i9	Adenylosuccinate lyase	-7.96798	0.434073	3.1117e-08	0.000425584	Q8HXY5	PUR8
TRINITY_DN120537_c0_g3_i9	Isobutyryl-CoA dehydrogenase, mitochondrial	-7.9794	0.444521	2.01288e-06	0.00909471	Q9UKU7	ACAD8
TRINITY_DN126684_c2_g1_i8	Cordon-bleu protein-like 1	-7.98847	0.453189	8.22876e-08	0.000814043	Q53SF7	COBL1
TRINITY_DN121199_c1_g3_i4	Interferon regulatory factor 2-binding protein 2-A	-8.11099	0.565011	3.582e-06	0.0133283	Q6NZT6	I2B2A
TRINITY_DN125349_c0_g1_i4	3-ketodihydrosphingosine reductase	-8.11379	0.564241	1.65752e-06	0.00822331	Q6GV12	KDSR
TRINITY_DN123032_c0_g1_i20	Mitochondrial uncoupling protein 2	-8.114	0.567326	1.92093e-06	0.00891813	Q9W725	UCP2
TRINITY_DN130833_c2_g1_i7	Importin-7	-8.19149	0.635052	2.81722e-09	6.78876e-05	Q9EPL8	IPO7
TRINITY_DN129678_c5_g2_i3	Integrin beta-1	-8.23385	0.674123	1.32694e-06	0.00678276	P07228	ITB1
TRINITY_DN125576_c0_g2_i20	SH3 domain-containing kinase-binding protein 1	-8.28491	0.72144	3.45977e-07	0.00243166	Q925Q9	SH3K1
TRINITY_DN123909_c1_g1_i3	Alpha-taxilin	-8.33826	0.767795	7.26269e-07	0.00427354	P40222	TXLNA
TRINITY_DN130811_c0_g3_i6	Golgi integral membrane protein 4	-8.43123	0.853538	1.47709e-09	4.39689e-05	Q5BJK8	GOLI4
TRINITY_DN127024_c7_g4_i16	LIM domain-binding protein 1	-8.43531	0.856751	1.44897e-09	4.39689e-05	Q86U70	LDB1
TRINITY_DN125320_c4_g1_i6	Neuropathy target esterase	-8.43829	0.859518	6.80813e-14	1.72261e-08	Q8IY17	PLPL6
TRINITY_DN126365_c4_g1_i10	V-type proton ATPase 21 kDa proteolipid subunit	-8.53798	0.951339	1.94824e-06	0.00896271	Q99437	VATO
TRINITY_DN121842_c2_g2_i4	T-cell differentiation antigen CD6	-8.63164	1.03898	2.62059e-05	0.045826	Q61003	CD6
TRINITY_DN126365_c4_g1_i9	V-type proton ATPase 21 kDa proteolipid subunit	-8.63178	1.03782	1.31879e-06	0.00678276	Q99437	VATO
TRINITY_DN127681_c4_g5_i3	Uncharacterized protein LOC113230	-8.63311	1.0396	3.95642e-06	0.0140115	Q96FF7	YS003
TRINITY_DN131868_c1_g1_i2	E3 ubiquitin-protein ligase CHIP {ECO:0000305}	-8.68763	1.09143	7.41551e-06	0.0216119	Q9SRS9	CHIP
TRINITY_DN118447_c0_g1_i9	Gamma-tubulin complex component 6	-8.81625	1.21095	4.35492e-07	0.00295737	Q96RT7	GCP6
TRINITY_DN120625_c3_g3_i5	ATP-binding cassette sub-family D member 4	-8.83432	1.22787	2.13114e-05	0.0405433	O14678	ABCD4
TRINITY_DN123520_c4_g3_i1	Chromodomain-helicase-DNA-binding protein 7	-8.90612	1.29278	2.63522e-05	0.045826	Q9P2D1	CHD7
TRINITY_DN119237_c10_g1_i1	Calcium/calmodulin-dependent protein kinase type II delta 1 chain {ECO:0000303|PubMed:17103413}	-8.92115	1.30805	2.08481e-05	0.040364	Q6DEH3	KC2D1
TRINITY_DN114924_c5_g1_i9	60S ribosomal protein L34	-8.98425	4.04759	8.46692e-08	0.000814043	Q9D1R9	RL34
TRINITY_DN127142_c2_g2_i5	Sentrin-specific protease 6	-9.0779	1.45579	1.56849e-10	9.76023e-06	Q9GZR1	SENP6
TRINITY_DN117831_c0_g2_i7	Tyrosyl-DNA phosphodiesterase 2	-9.19947	1.57075	9.79787e-16	4.95816e-10	Q5XJA0	TYDP2
TRINITY_DN129946_c1_g3_i3	Polyhomeotic-like protein 1	-9.23191	1.6023	2.19139e-07	0.00165514	P78364	PHC1
TRINITY_DN125326_c2_g2_i1	HAUS augmin-like complex subunit 2	-9.86725	2.21196	8.54004e-08	0.000814043	Q9NVX0	HAUS2
TRINITY_DN129444_c2_g1_i5	RNA-binding protein 10	-9.87775	2.22118	3.72153e-09	8.1881e-05	Q99KG3	RBM10
TRINITY_DN129565_c4_g2_i5	Ladderlectin	-10.3172	2.64888	4.71561e-08	0.000568169	Q90WJ8	AJL2
TRINITY_DN126112_c0_g2_i9	Tissue-type plasminogen activator	-10.8205	3.14192	1.10985e-05	0.0282229	Q8SQ23	TPA
TRINITY_DN125325_c3_g3_i19	NADH-ubiquinone oxidoreductase 75 kDa subunit, mitochondrial	-11.2425	3.55805	6.18024e-06	0.0196697	Q66HF1	NDUS1

## Sheet: Micro, 0v1
Trinity ID	Gene	logFC	logCPM	PValue	FDR	Uniprot	HUGO
TRINITY_DN126150_c0_g2_i2	Gag-Pol polyprotein	12.7467	4.62725	1.35786e-06	0.0111893	Q2F7J0	POL
TRINITY_DN116823_c2_g2_i9	H/ACA ribonucleoprotein complex subunit 4	11.892	3.77871	4.60014e-10	4.49809e-05	Q5ZJH9	DKC1
TRINITY_DN126150_c0_g3_i1	Gag-Pol polyprotein	11.8615	3.74942	1.30376e-07	0.00273832	Q2F7J0	POL
TRINITY_DN121871_c1_g14_i9	Arginine/serine-rich protein 1	11.3617	3.25617	3.52595e-09	0.000189254	Q1ECZ9	RSRP1
TRINITY_DN126951_c3_g2_i1	Gag-Pol polyprotein	10.9375	2.83981	4.83571e-06	0.0240825	O92815	POL
TRINITY_DN129826_c3_g4_i4	DLA class II histocompatibility antigen, DR-1 beta chain	10.82	2.72454	1.76356e-06	0.0133114	P18470	HB2D
TRINITY_DN116925_c4_g4_i7	Tyrosine-protein kinase FRK	10.7429	2.6495	1.02042e-06	0.00966542	Q922K9	FRK
TRINITY_DN125005_c0_g5_i1	Vigilin	10.2614	2.18132	2.13249e-06	0.0145167	Q00341	VIGLN
TRINITY_DN117502_c0_g3_i6	Ras-related protein O-Krev	9.98568	1.91389	6.92434e-09	0.000304087	P22123	RAPA
TRINITY_DN129798_c3_g2_i1	Integrin beta-2	9.85673	1.79185	3.49673e-06	0.021382	Q5VI41	ITB2
TRINITY_DN127959_c1_g1_i5	ATP-dependent RNA helicase DDX3Y	9.79147	1.7253	4.66594e-06	0.0239786	Q62095	DDX3Y
TRINITY_DN130094_c4_g12_i4	Integrin alpha-D	9.78931	1.72732	3.25348e-07	0.00491147	Q9QYE7	ITAD
TRINITY_DN122753_c0_g1_i8	60S ribosome subunit biogenesis protein NIP7 homolog	9.74757	1.68367	4.8126e-06	0.0240825	Q503P2	NIP7
TRINITY_DN125253_c3_g3_i1	Proline-rich protein 12	9.67462	1.61813	4.34566e-06	0.0238554	Q9ULL5	PRR12
TRINITY_DN118321_c1_g7_i1	Ankyrin repeat and KH domain-containing protein 1	9.63088	1.57634	1.59377e-08	0.00055738	Q8IWZ3	ANKH1
TRINITY_DN121572_c2_g2_i2	Coiled-coil domain-containing protein 141	9.60956	1.55424	7.15042e-14	3.45417e-08	Q6ZP82	CC141
TRINITY_DN127017_c3_g1_i16	STE20-related kinase adapter protein alpha	9.57088	1.51939	1.61535e-08	0.00055738	Q7RTN6	STRAA
TRINITY_DN123811_c1_g3_i3	Sterile alpha motif domain-containing protein 9-like	9.41255	2.58893	4.20798e-06	0.0236368	Q8IVG5	SAM9L
TRINITY_DN129466_c2_g4_i12	2',3'-cyclic-nucleotide 3'-phosphodiesterase	9.32646	1.28718	8.9031e-10	7.16808e-05	P06623	CN37
TRINITY_DN118224_c7_g1_i1	Calpain-1 catalytic subunit	9.0735	3.73854	1.15796e-07	0.00254263	Q9GLG2	CAN1
TRINITY_DN130686_c2_g1_i8	Cytoplasmic dynein 1 light intermediate chain 2	9.0654	1.04486	1.04172e-07	0.00242112	Q6PDL0	DC1L2
TRINITY_DN119755_c0_g1_i7	Mesoderm induction early response protein 1	8.9717	0.955946	1.25907e-12	3.04111e-07	Q5ZKT9	MIER1
TRINITY_DN124128_c3_g1_i5	Monocyte to macrophage differentiation factor 2	8.87341	0.865592	4.01572e-11	6.46628e-06	Q8R189	PAQRA
TRINITY_DN121446_c0_g7_i1	Ig kappa chain V-I region Bi	8.87222	4.01535	7.62317e-06	0.0307572	P01595	KV103
TRINITY_DN131042_c3_g5_i9	Histone-lysine N-methyltransferase 2B	8.83438	2.72784	2.38355e-07	0.00411225	O08550	KMT2B
TRINITY_DN118224_c5_g1_i2	Calpain-1 catalytic subunit	8.79001	3.09657	2.99224e-07	0.00475674	Q9GLG2	CAN1
TRINITY_DN115829_c2_g2_i1	C-type lectin domain family 17, member A	8.74383	1.94228	1.88278e-06	0.0136586	Q6ZS10	CL17A
TRINITY_DN126820_c3_g2_i13	V-type proton ATPase 116 kDa subunit a isoform 1	8.71455	1.91153	1.12212e-05	0.0407568	Q9I8D0	VPP1
TRINITY_DN124851_c1_g6_i3	Baculoviral IAP repeat-containing protein 2	8.66453	0.673774	1.77537e-07	0.00319867	Q13490	BIRC2
TRINITY_DN118439_c3_g2_i4	1,4-alpha-glucan-branching enzyme	8.33709	0.380468	4.77919e-07	0.00607553	Q9D6Y9	GLGB
TRINITY_DN126925_c3_g1_i9	Histone deacetylase 4	8.25071	0.301925	4.23161e-07	0.00590179	Q99P99	HDAC4
TRINITY_DN121292_c4_g6_i2	Transformation/transcription domain-associated protein	8.24518	0.30041	6.10808e-06	0.0278363	Q9Y4A5	TRRAP
TRINITY_DN112557_c0_g1_i4	Receptor-transporting protein 2	8.23873	0.29573	5.03244e-06	0.0240954	Q5QGT7	RTP2
TRINITY_DN130337_c4_g2_i9	E3 ubiquitin-protein ligase MYLIP-A	8.20043	0.261273	4.27601e-07	0.00590179	Q6TEM9	MYLIA
TRINITY_DN129325_c6_g5_i2	Apoptosis-inducing factor 3	8.17358	0.237585	5.65125e-07	0.00682491	Q96NN9	AIFM3
TRINITY_DN120351_c2_g1_i10	Rho GTPase-activating protein 17	8.07348	0.150911	2.51532e-06	0.0157803	Q99N37	RHG17
TRINITY_DN131909_c0_g2_i4	Uncharacterized protein K02A2.6	8.06809	2.27153	7.64038e-06	0.0307572	Q09575	YRD6
TRINITY_DN123312_c3_g2_i2	cAMP-responsive element modulator	8.03364	0.109096	1.08838e-06	0.0101109	P79145	CREM
TRINITY_DN106088_c0_g1_i4	Histidine ammonia-lyase	8.0114	0.0920319	1.30234e-09	8.98752e-05	P35492	HUTH
TRINITY_DN125631_c0_g1_i5	FAD-dependent oxidoreductase domain-containing protein 2	7.98344	0.0722929	7.6178e-07	0.00839379	B0UXS1	FXRD2
TRINITY_DN121539_c1_g1_i6	Coiled-coil domain-containing protein 85B	7.98074	0.0698859	1.232e-06	0.0107391	Q6PDY0	CC85B
TRINITY_DN128105_c0_g1_i2	Activity-dependent neuroprotector homeobox protein	7.89344	-0.0143772	8.88585e-07	0.00884469	Q9H2P0	ADNP
TRINITY_DN118310_c3_g1_i6	Nuclear receptor subfamily 1 group D member 1	7.88537	-0.0115762	6.78485e-06	0.0297962	Q3UV55	NR1D1
TRINITY_DN120800_c0_g2_i3	Fanconi anemia-associated protein of 20 kDa	7.86012	-0.0330901	1.43342e-06	0.0115407	Q6NZ36	FAP20
TRINITY_DN120351_c2_g1_i4	Rho GTPase-activating protein 17	7.84048	-0.0501336	1.54427e-06	0.0120322	Q99N37	RHG17
TRINITY_DN126448_c8_g1_i2	Muscleblind-like protein 1	7.8211	-0.0698781	1.95168e-06	0.013804	Q9NR56	MBNL1
TRINITY_DN121924_c2_g2_i4	Nuclear fragile X mental retardation-interacting protein 1	7.81939	-0.0748916	1.9717e-06	0.013804	Q9QXX8	NUFP1
TRINITY_DN114542_c2_g2_i10	Complement C1q subcomponent subunit C	7.80339	-0.081549	1.48022e-06	0.0117222	Q02105	C1QC
TRINITY_DN131384_c5_g4_i9	Myotubularin-related protein 3	7.79391	-0.0902131	6.87148e-06	0.0298802	Q13615	MTMR3
TRINITY_DN126097_c3_g1_i10	Nuclear fragile X mental retardation-interacting protein 2	7.70606	-0.16341	2.16365e-06	0.0145167	Q7Z417	NUFP2
TRINITY_DN121476_c1_g2_i4	Max-binding protein MNT	7.69266	-0.176155	4.96038e-06	0.0240954	Q0VH32	MNT
TRINITY_DN130600_c5_g1_i1	YLP motif-containing protein 1	7.67988	-0.185408	5.1622e-06	0.0244482	P49750	YLPM1
TRINITY_DN130524_c0_g1_i10	Peripheral plasma membrane protein CASK	7.66169	-0.200275	9.34662e-06	0.0361208	Q62915	CSKP
TRINITY_DN114344_c2_g2_i2	Neoverrucotoxin subunit alpha	7.62703	0.891233	1.15722e-06	0.0105476	A0ZSK3	STXA
TRINITY_DN126301_c6_g4_i6	Calcium/calmodulin-dependent protein kinase II inhibitor 2	7.52096	-0.32315	4.33449e-06	0.0238554	Q6P6Z4	CK2N2
TRINITY_DN129990_c3_g1_i7	F-box only protein 18	7.48482	-0.351479	5.03782e-06	0.0240954	Q8NFZ0	FBX18
TRINITY_DN117502_c0_g3_i13	Ras-related protein O-Krev	7.45969	-0.375387	7.05606e-06	0.0298802	P22123	RAPA
TRINITY_DN112550_c0_g1_i5	Macrophage colony-stimulating factor 1 receptor	7.41452	-0.408552	1.0525e-07	0.00242112	Q9I8N6	CSF1R
TRINITY_DN124920_c3_g4_i9	Discs large homolog 1-like protein	7.35519	-0.454745	7.44155e-08	0.00199712	Q5PYH5	DLG1L
TRINITY_DN110290_c0_g3_i2	Methylglutaconyl-CoA hydratase, mitochondrial	7.35424	-0.456623	1.44246e-07	0.00290339	Q9JLZ3	AUHM
TRINITY_DN130729_c3_g7_i12	Dol-P-Man:Man(5)GlcNAc(2)-PP-Dol alpha-1,3-mannosyltransferase	7.34579	-0.458743	8.24833e-06	0.0323947	Q92685	ALG3
TRINITY_DN123294_c2_g3_i4	Bisphosphoglycerate mutase	7.26517	-0.524121	3.74385e-06	0.0215304	Q4R6L7	PMGE
TRINITY_DN119016_c7_g1_i1	UPF0553 protein C9orf64 homolog	7.25979	-0.530631	1.13469e-05	0.0409058	Q1JP73	CI064
TRINITY_DN124851_c1_g7_i4	Baculoviral IAP repeat-containing protein 2	7.20193	-0.579145	1.22262e-05	0.0434275	Q13490	BIRC2
TRINITY_DN118724_c0_g2_i5	Ribosomal RNA-processing protein 7 homolog A	7.16355	-0.607132	8.97152e-07	0.00884469	Q9D1C9	RRP7A
TRINITY_DN117502_c0_g3_i4	Ras-related protein O-Krev	7.16183	-0.609017	1.41448e-05	0.0471238	P22123	RAPA
TRINITY_DN131913_c0_g2_i1	Nuclear receptor-binding protein	7.13903	-0.622609	1.31675e-05	0.0447948	Q99J45	NRBP
TRINITY_DN115847_c1_g2_i6	Protein GPR107	7.11794	0.424618	4.52321e-06	0.0239151	Q8BUV8	GP107
TRINITY_DN130666_c0_g2_i20	Protein Tob2	7.11028	-0.648607	2.34867e-06	0.0155422	Q14106	TOB2
TRINITY_DN109826_c0_g1_i1	Intraflagellar transport protein 52 homolog	7.0682	-0.680802	7.70653e-07	0.00839379	Q62559	IFT52
TRINITY_DN130381_c0_g4_i1	Ig lambda chain V-I region MEM	6.93856	1.87755	1.37759e-05	0.0462137	P06887	LV108
TRINITY_DN127201_c0_g5_i1	G patch domain-containing protein 2	6.88183	-0.822188	3.67094e-06	0.0215304	Q9NW75	GPTC2
TRINITY_DN125704_c2_g1_i19	Period circadian protein homolog 2	6.87718	-0.8281	8.09826e-07	0.00850446	Q8QGQ8	PER2
TRINITY_DN125813_c0_g1_i8	Protein NLRC3	6.84719	-0.848564	4.95225e-06	0.0240954	Q5DU56	NLRC3
TRINITY_DN123291_c3_g1_i1	Leucine-rich repeat-containing protein 19	6.84243	3.26327	1.48373e-05	0.0481041	Q8BZT5	LRC19
TRINITY_DN129848_c3_g1_i1	Cyclin-dependent kinase 19	6.83433	-0.857797	1.89439e-06	0.0136586	Q9BWU1	CDK19
TRINITY_DN119775_c2_g2_i4	UPF0454 protein C12orf49 homolog	6.72402	-0.939958	2.76376e-06	0.0171166	Q503V3	CL049
TRINITY_DN127835_c5_g1_i5	40S ribosomal protein S12	6.70722	4.84831	2.49059e-06	0.0157803	P63324	RS12
TRINITY_DN129803_c3_g14_i1	Ig heavy chain V-III region HIL	6.61783	0.743717	1.00661e-05	0.0371194	P01771	HV310
TRINITY_DN124741_c1_g2_i2	Ubiquitin carboxyl-terminal hydrolase 44	6.59688	-1.03201	1.67485e-06	0.0128425	Q7ZUM8	UBP44
TRINITY_DN114175_c0_g1_i5	Coiled-coil domain-containing protein 142	6.21016	-1.29543	1.46356e-05	0.0477706	Q17RM4	CC142
TRINITY_DN120558_c3_g5_i7	Ras association domain-containing protein 1	6.14016	0.341658	3.05252e-07	0.00475674	Q9NS23	RASF1
TRINITY_DN117339_c6_g13_i1	LINE-1 retrotransposable element ORF2 protein	6.11929	-1.35401	1.24304e-05	0.043513	P11369	LORF2
TRINITY_DN119403_c4_g1_i16	Cell growth regulator with EF hand domain protein 1	5.93661	-0.0119982	1.00208e-05	0.0371194	Q99674	CGRE1
TRINITY_DN117167_c2_g4_i3	SCL-interrupting locus protein homolog	5.78132	-0.69091	1.34446e-06	0.0111893	Q8JGS1	STIL
TRINITY_DN128966_c0_g1_i8	Factor VIII intron 22 protein	5.46218	0.717509	2.46028e-06	0.0157803	Q00558	F8I2
TRINITY_DN130286_c0_g2_i1	Transaldolase	5.02343	6.11482	2.70713e-08	0.000817337	Q9EQS0	TALDO
TRINITY_DN130027_c2_g4_i14	Disintegrin and metalloproteinase domain-containing protein 12	4.96263	1.50632	8.63128e-07	0.00884469	O43184	ADA12
TRINITY_DN127629_c5_g1_i1	Peptidyl-prolyl cis-trans isomerase FKBP5	4.42887	0.784413	5.28165e-07	0.00654211	Q95L05	FKBP5
TRINITY_DN127629_c4_g4_i1	Peptidyl-prolyl cis-trans isomerase FKBP5	4.28316	2.94187	2.20154e-08	0.000709004	Q95L05	FKBP5
TRINITY_DN127629_c4_g4_i3	Peptidyl-prolyl cis-trans isomerase FKBP5	3.59198	3.34542	7.44592e-06	0.0307429	Q95L05	FKBP5
TRINITY_DN121528_c3_g4_i5	26S protease regulatory subunit 4	-4.61559	3.74495	1.44426e-05	0.0474615	P62193	PRS4
TRINITY_DN124594_c3_g2_i10	Arrestin domain-containing protein 3	-5.37671	0.991346	7.7352e-06	0.0308815	Q96B67	ARRD3
TRINITY_DN127168_c1_g4_i1	Uncharacterized protein KIAA1671	-5.8161	2.16756	1.44349e-05	0.0474615	Q9BY89	K1671
TRINITY_DN131392_c0_g1_i7	THO complex subunit 2	-5.8819	1.4549	1.26808e-05	0.04407	C1FXW9	THOC2
TRINITY_DN125462_c0_g1_i1	Amyloid beta A4 precursor protein-binding family B member 1	-6.00552	0.164139	5.92063e-06	0.027239	Q9QXJ1	APBB1
TRINITY_DN121793_c1_g2_i2	Cytochrome P450 3A27	-6.87443	0.949267	2.86934e-07	0.00475674	O42563	CP3AR
TRINITY_DN123143_c0_g1_i2	Nucleosome assembly protein 1-like 1	-7.009	-0.279315	5.9191e-06	0.027239	Q9Z2G8	NP1L1
TRINITY_DN115969_c6_g2_i11	Corepressor interacting with RBPJ 1	-7.06318	-0.232663	7.17019e-06	0.0298802	Q86X95	CIR1
TRINITY_DN121686_c2_g4_i11	Casein kinase II subunit beta	-7.18297	-0.132546	4.15033e-06	0.0235872	Q91398	CSK2B
TRINITY_DN116100_c0_g1_i7	Ras-related C3 botulinum toxin substrate 1	-7.345	0.00884025	1.30268e-05	0.0446305	P80236	RAC1
TRINITY_DN129055_c5_g1_i4	Basic helix-loop-helix domain-containing protein KIAA2018	-7.52422	0.164075	1.21494e-06	0.0107391	Q68DE3	K2018
TRINITY_DN126814_c9_g1_i7	UHRF1-binding protein 1	-7.53454	0.174065	5.47782e-06	0.0256911	Q6BDS2	URFB1
TRINITY_DN124128_c3_g1_i7	Monocyte to macrophage differentiation factor 2	-7.62241	0.25223	8.90166e-06	0.0346786	Q8R189	PAQRA
TRINITY_DN130616_c2_g5_i25	Ankyrin repeat and zinc finger domain-containing protein 1	-7.67006	0.293855	2.48359e-06	0.0157803	Q9H8Y5	ANKZ1
TRINITY_DN129218_c1_g2_i9	Saposin-B-Val	-7.67106	0.296205	1.23863e-05	0.043513	P81405	SAP
TRINITY_DN121564_c0_g1_i17	MICAL-like protein 2	-7.822	0.431557	1.10035e-05	0.0402691	Q3TN34	MILK2
TRINITY_DN107682_c0_g3_i1	39S ribosomal protein L2, mitochondrial	-7.82202	0.429699	7.27851e-07	0.00837155	Q5T653	RM02
TRINITY_DN127849_c0_g1_i10	Inactive serine protease PAMR1	-7.88768	0.490868	9.86532e-06	0.0371194	Q6UXH9	PAMR1
TRINITY_DN125819_c1_g4_i1	Cartilage acidic protein 1	-8.15581	0.73356	9.81471e-06	0.0371194	Q0V9M0	CRAC1
TRINITY_DN130862_c0_g1_i5	MAX gene-associated protein	-8.25415	0.823803	6.43041e-06	0.0288381	Q8IWI9	MGAP
TRINITY_DN127273_c1_g2_i13	Putative ribonuclease	-8.31402	0.881256	6.7179e-06	0.0297728	P58557	YBEY
TRINITY_DN129601_c2_g1_i17	Collagen alpha-1(IV) chain	-8.39293	0.955135	4.50431e-06	0.0239151	Q7SIB2	CO4A1
TRINITY_DN118995_c0_g2_i2	Protein KTI12 homolog	-8.39729	0.955993	4.10455e-07	0.00590179	Q0P457	KTI12
TRINITY_DN115560_c0_g3_i5	WD repeat-containing protein 25	-8.40588	0.965168	2.31907e-09	0.000140035	E9Q349	WDR25
TRINITY_DN124594_c3_g2_i11	Arrestin domain-containing protein 3	-8.4968	1.05018	1.7878e-07	0.00319867	Q96B67	ARRD3
TRINITY_DN121975_c1_g1_i26	E3 ubiquitin-protein ligase UBR4	-8.5252	1.07624	9.15706e-08	0.00232817	Q5T4S7	UBR4
TRINITY_DN113641_c0_g1_i4	Myosin regulatory light chain 2, skeletal muscle isoform	-8.70252	1.2434	9.92322e-06	0.0371194	P04466	MLRS
TRINITY_DN128488_c0_g1_i12	RING finger protein 10	-8.70819	1.24889	6.96376e-06	0.0298802	Q3UIW5	RNF10
TRINITY_DN121793_c1_g1_i1	Cytochrome P450 3A27	-9.02998	1.54682	4.59263e-06	0.0239151	O42563	CP3AR
TRINITY_DN123339_c4_g2_i1	Heat shock protein beta-8	-9.05121	1.57586	4.60408e-06	0.0239151	Q5RAB0	HSPB8
TRINITY_DN122857_c3_g4_i9	Deleted in malignant brain tumors 1 protein	-9.08675	1.60999	3.55775e-06	0.0214832	Q95218	DMBT1
TRINITY_DN129167_c2_g6_i7	Xaa-Pro aminopeptidase 1	-9.43745	1.9417	1.3453e-05	0.0454461	Q9NQW7	XPP1
TRINITY_DN125642_c0_g1_i2	Granulocyte colony-stimulating factor receptor	-9.56198	2.06677	4.54438e-07	0.00593315	Q99062	CSF3R
TRINITY_DN121793_c1_g5_i5	Cytochrome P450 3A27	-9.70283	2.19476	1.20714e-05	0.0431953	O42563	CP3AR
TRINITY_DN117503_c1_g1_i5	Urokinase plasminogen activator surface receptor	-9.83083	2.32698	4.60403e-06	0.0239151	Q05588	UPAR
TRINITY_DN128950_c0_g1_i6	Regulator of nonsense transcripts 1 homolog	-10.7131	3.1921	1.55009e-05	0.04959	Q9HEH1	RENT1
TRINITY_DN124866_c3_g1_i8	Phosphatidylinositol 4,5-bisphosphate 5-phosphatase A	-11.0799	3.55329	1.768e-07	0.00319867	Q9JMC1	PI5PA
TRINITY_DN106941_c0_g2_i2	Glyceraldehyde-3-phosphate dehydrogenase {ECO:0000250|UniProtKB:P00355}	-13.1527	5.61213	6.4473e-06	0.0288381	Q5XJ10	G3P
TRINITY_DN116468_c0_g1_i3	Apolipoprotein A-I-1	-16.4536	12.3707	1.28403e-05	0.0443059	O57523	APA11
TRINITY_DN128649_c0_g1_i6	Serum albumin 1	-19.092	13.047	7.17512e-06	0.0298802	P21848	ALBU1

## Sheet: Micro, 1v2
Trinity ID	Gene ID	logFC	logCPM	PValue	FDR	Uniprot	HUGO
TRINITY_DN124866_c3_g1_i8	Phosphatidylinositol 4,5-bisphosphate 5-phosphatase A	10.8484	3.49298	4.85529e-15	2.97209e-10	Q9JMC1	PI5PA
TRINITY_DN123881_c3_g1_i3	Coiled-coil-helix-coiled-coil-helix domain-containing protein 10, mitochondrial	10.7995	3.44469	4.0619e-08	0.000485156	Q8WYQ3	CHC10
TRINITY_DN125049_c1_g1_i2	EH domain-containing protein 3	9.14658	1.8317	3.98035e-06	0.0141353	Q9NZN3	EHD3
TRINITY_DN122341_c0_g3_i9	Nuclear mitotic apparatus protein 1 {ECO:0000312|HGNC:HGNC:8059}	9.12991	1.81587	6.70371e-07	0.00375417	Q14980	NUMA1
TRINITY_DN116737_c1_g2_i2	NACHT, LRR and PYD domains-containing protein 1	9.06334	1.75193	7.15532e-12	3.18546e-07	Q9C000	NALP1
TRINITY_DN131384_c5_g4_i1	Myotubularin-related protein 3	9.06261	1.75238	2.25434e-05	0.0490309	Q13615	MTMR3
TRINITY_DN130278_c2_g2_i6	Protein-methionine sulfoxide oxidase mical1	9.02714	1.71838	8.63326e-07	0.00448539	E7F9T0	MICA1
TRINITY_DN120293_c3_g1_i4	Sorting nexin-19	8.93592	1.63014	1.89781e-05	0.0436324	Q92543	SNX19
TRINITY_DN120644_c4_g1_i2	Interferon-induced protein 44	8.93463	3.11203	1.03587e-19	1.69091e-14	Q8TCB0	IFI44
TRINITY_DN124644_c0_g3_i1	Caspase recruitment domain-containing protein 8	8.92317	1.61717	1.0581e-05	0.0289474	Q9Y2G2	CARD8
TRINITY_DN124988_c1_g10_i9	Dematin	8.84883	1.5478	2.21694e-06	0.00889879	Q9WV69	DEMA
TRINITY_DN116594_c6_g6_i2	rRNA-processing protein FCF1 homolog	8.82035	1.52021	1.5399e-05	0.0375882	Q5RFQ0	FCF1
TRINITY_DN131531_c2_g1_i7	Butyrophilin subfamily 1 member A1	8.74108	1.44542	4.81796e-06	0.0154208	Q13410	BT1A1
TRINITY_DN119439_c0_g2_i3	DAZ-associated protein 2	8.74093	1.44574	1.89129e-05	0.0436324	Q9DCP9	DAZP2
TRINITY_DN122857_c3_g4_i9	Deleted in malignant brain tumors 1 protein	8.72304	1.42816	2.52134e-10	7.71699e-06	Q95218	DMBT1
TRINITY_DN128229_c0_g4_i14	Phosphatidylinositol-binding clathrin assembly protein	8.55942	1.27328	2.70887e-07	0.00183591	Q13492	PICAL
TRINITY_DN122806_c0_g2_i4	Bifunctional lysine-specific demethylase and histidyl-hydroxylase NO66	8.49288	1.2106	1.04112e-06	0.00506959	A3KP59	NO66
TRINITY_DN127643_c3_g2_i1	HAUS augmin-like complex subunit 5	8.42931	1.15141	1.17684e-06	0.00554139	Q9D786	HAUS5
TRINITY_DN131034_c4_g10_i7	cAMP-specific 3',5'-cyclic phosphodiesterase 4A	8.23053	0.966708	5.59857e-09	0.000109666	P54748	PDE4A
TRINITY_DN130862_c0_g1_i5	MAX gene-associated protein	8.09586	0.84365	2.26437e-05	0.0490309	Q8IWI9	MGAP
TRINITY_DN128287_c2_g2_i6	Phosphoinositide 3-kinase regulatory subunit 4	8.05883	0.807851	6.82288e-07	0.00375417	Q99570	PI3R4
TRINITY_DN127273_c1_g2_i13	Putative ribonuclease	7.96418	0.722718	1.959e-05	0.0446203	P58557	YBEY
TRINITY_DN120472_c3_g1_i12	Splicing factor 3B subunit 1	7.9057	0.667826	1.93367e-06	0.00837994	Q99NB9	SF3B1
TRINITY_DN110700_c0_g1_i1	Integrator complex subunit 6	7.75251	0.530309	5.14046e-06	0.0160339	Q7SYD9	INT6
TRINITY_DN121340_c2_g8_i7	Flotillin-2	7.73203	0.511301	3.10491e-08	0.000380124	Q9Z2S9	FLOT2
TRINITY_DN131091_c2_g2_i4	A-kinase anchor protein 13	7.70623	0.487834	9.77149e-09	0.000159506	Q12802	AKP13
TRINITY_DN126814_c9_g1_i7	UHRF1-binding protein 1	7.66084	0.447925	6.92123e-06	0.0204534	Q6BDS2	URFB1
TRINITY_DN114027_c0_g2_i21	DNA polymerase alpha subunit B	7.63743	0.427676	3.10375e-06	0.0116917	Q58D13	DPOA2
TRINITY_DN113660_c0_g2_i7	Histone acetyltransferase type B catalytic subunit	7.62337	0.413955	1.5687e-07	0.00130204	Q8BY71	HAT1
TRINITY_DN127324_c5_g1_i4	Erlin-2	7.61118	0.403058	2.17957e-07	0.00162824	Q28J34	ERLN2
TRINITY_DN125260_c3_g1_i3	Receptor-type tyrosine-protein phosphatase mu	7.41875	0.232464	9.52616e-08	0.000880194	P28828	PTPRM
TRINITY_DN114929_c6_g1_i9	Protein mab-21-like 3	7.34026	0.164479	2.85488e-08	0.000358475	A8E4S7	MB213
TRINITY_DN129805_c4_g4_i14	Alpha-1,6-mannosylglycoprotein 6-beta-N-acetylglucosaminyltransferase A	7.32484	0.150719	6.16213e-06	0.0185131	Q8R4G6	MGT5A
TRINITY_DN117425_c3_g3_i3	C3a anaphylatoxin chemotactic receptor	7.3075	0.135234	4.06995e-06	0.0141353	Q2WED0	C3AR
TRINITY_DN131035_c3_g1_i18	Equilibrative nucleoside transporter 1	7.28258	0.113986	8.90723e-09	0.000155783	Q99808	S29A1
TRINITY_DN116789_c1_g3_i2	Protection of telomeres protein 1	7.25641	0.0911875	7.37648e-06	0.0216306	Q9NUX5	POTE1
TRINITY_DN123127_c0_g1_i7	Eosinophil peroxidase	7.11682	7.14435	1.73502e-05	0.0409004	P11678	PERE
TRINITY_DN120629_c2_g4_i18	Cleavage stimulation factor subunit 2	7.10985	-0.034137	1.02645e-05	0.0283988	Q8HXM1	CSTF2
TRINITY_DN116143_c0_g1_i1	Sphingosine kinase 2	7.09143	-0.0499159	6.81629e-08	0.000710209	Q9NRA0	SPHK2
TRINITY_DN128198_c3_g2_i1	Lipase maturation factor 2	7.08115	-0.0585251	6.93324e-06	0.0204534	Q9BU23	LMF2
TRINITY_DN124832_c0_g5_i2	Neuroblast differentiation-associated protein AHNAK	7.07854	2.07303	1.27291e-05	0.0332696	Q09666	AHNK
TRINITY_DN125513_c0_g2_i5	Probable DNA polymerase	7.07783	2.77933	2.78562e-06	0.0105747	P22373	DPOM
TRINITY_DN126401_c5_g1_i9	Vacuolar protein sorting-associated protein 4A	7.03731	-0.0959885	3.71101e-06	0.0133625	Q793F9	VPS4A
TRINITY_DN129595_c2_g2_i11	Tyrosine-protein kinase receptor Tie-1	7.00799	1.25211	2.98884e-10	8.60973e-06	Q06806	TIE1
TRINITY_DN128398_c1_g2_i11	Putative phospholipase B-like 2	6.92032	-0.194674	2.13498e-06	0.0087126	Q8NHP8	PLBL2
TRINITY_DN128781_c3_g2_i3	Dehydrogenase/reductase SDR family member 7B	6.81092	1.13206	1.04558e-06	0.00506959	Q566S6	DRS7B
TRINITY_DN114744_c3_g2_i10	Alpha-protein kinase 3	6.79293	-0.300134	2.30062e-05	0.0490309	Q96L96	ALPK3
TRINITY_DN129214_c2_g1_i1	CMP-N-acetylneuraminate-beta-galactosamide-alpha-2,3-sialyltransferase 1	6.79194	-0.300699	4.72767e-06	0.0153868	Q02745	SIA4A
TRINITY_DN117813_c1_g1_i5	WASH complex subunit 7 {ECO:0000305}	6.71352	-0.364956	2.30098e-05	0.0490309	Q2M389	WASH7
TRINITY_DN128743_c3_g4_i2	Glucose-6-phosphate translocase	6.45988	0.779187	8.98367e-11	3.1424e-06	O43826	G6PT1
TRINITY_DN119771_c2_g2_i2	N-alpha-acetyltransferase 15, NatA auxiliary subunit	6.22451	-0.75021	1.63263e-05	0.0391917	Q9BXJ9	NAA15
TRINITY_DN129691_c1_g1_i3	Nuclear protein MDM1	6.14746	-0.806313	1.40652e-05	0.0356883	Q5ZMW6	MDM1
TRINITY_DN125496_c5_g5_i2	Carbonyl reductase [NADPH] 1	5.47903	2.3713	1.7591e-05	0.0412173	Q3SZD7	CBR1
TRINITY_DN121528_c3_g4_i5	26S protease regulatory subunit 4	5.28733	4.57685	1.51024e-06	0.00678508	P62193	PRS4
TRINITY_DN125580_c2_g2_i4	RNA-binding protein 25	5.28205	1.57638	1.7434e-07	0.00133399	P49756	RBM25
TRINITY_DN131448_c1_g3_i8	Zinc finger MYM-type protein 2	5.21566	0.709912	3.75856e-07	0.00242183	Q9UBW7	ZMYM2
TRINITY_DN130353_c2_g1_i15	Heat shock 70 kDa protein 4	4.88756	0.739507	4.23776e-06	0.0144408	Q61316	HSP74
TRINITY_DN127406_c3_g1_i4	Activity-dependent neuroprotector homeobox protein	4.8496	0.686553	8.3827e-06	0.0237287	Q9H2P0	ADNP
TRINITY_DN131062_c4_g2_i7	Leucine-rich repeat and WD repeat-containing protein 1	-4.45924	-0.388915	1.36015e-05	0.0350565	B0R160	LRWD1
TRINITY_DN129862_c7_g5_i11	Kynurenine 3-monooxygenase {ECO:0000255|HAMAP-Rule:MF	-4.51276	0.263779	1.92948e-05	0.0441533	Q1RLY6	KMO
TRINITY_DN131038_c1_g3_i5	Small subunit processome component 20 homolog	-5.26237	-1.82719	1.39116e-05	0.0355892	Q5XG71	UTP20
TRINITY_DN114763_c1_g1_i2	Apoptosis-associated speck-like protein containing a CARD	-5.35347	-0.61851	4.43828e-06	0.0148867	Q9I9N6	ASC
TRINITY_DN125157_c1_g3_i13	PiggyBac transposable element-derived protein 2	-5.39323	-0.0614716	3.23326e-06	0.0119049	Q6P3X8	PGBD2
TRINITY_DN122312_c8_g6_i1	Bromodomain adjacent to zinc finger domain protein 2B	-5.39975	-1.75983	1.39535e-05	0.0355892	Q9UIF8	BAZ2B
TRINITY_DN131406_c2_g3_i3	Transcription initiation factor TFIID subunit 2	-5.42672	0.0505708	1.74317e-06	0.00769049	Q8C176	TAF2
TRINITY_DN125056_c1_g2_i11	Bactericidal permeability-increasing protein	-5.44959	-0.558818	6.7793e-07	0.00375417	P17453	BPI
TRINITY_DN115439_c0_g1_i4	Chromobox protein homolog 2	-5.57878	-1.66869	4.24637e-06	0.0144408	Q14781	CBX2
TRINITY_DN105843_c0_g2_i2	Serine/threonine-protein kinase pim-3	-5.63045	-1.64108	4.4999e-06	0.0149671	Q9PU85	PIM3
TRINITY_DN123551_c6_g2_i3	PiggyBac transposable element-derived protein 2	-5.77971	-1.55962	2.62611e-06	0.0102066	Q6P3X8	PGBD2
TRINITY_DN131091_c2_g2_i16	A-kinase anchor protein 13	-5.84451	0.44845	8.22922e-09	0.000149256	Q12802	AKP13
TRINITY_DN117442_c3_g4_i7	Calumenin	-5.94091	-1.46759	1.40715e-06	0.00644008	Q3T0K1	CALU
TRINITY_DN124294_c0_g1_i1	Serine/threonine-protein kinase pim-1	-5.95577	-0.684814	9.66646e-06	0.0270499	Q95LJ0	PIM1
TRINITY_DN124576_c0_g1_i4	Remodeling and spacing factor 1	-6.11585	-0.534839	5.04572e-06	0.0159415	Q96T23	RSF1
TRINITY_DN121094_c1_g4_i5	Mitotic spindle-associated MMXD complex subunit MIP18	-6.14136	0.57514	1.4455e-05	0.0361279	Q9Y3D0	MIP18
TRINITY_DN125755_c1_g1_i7	Nuclear receptor subfamily 2 group C member 1	-6.19466	-1.31287	2.37311e-05	0.0498768	Q28CK1	NR2C1
TRINITY_DN121634_c4_g2_i1	ADP-ribosyl cyclase/cyclic ADP-ribose hydrolase 1	-6.32664	-1.23093	8.70136e-07	0.00448539	Q5VAN0	CD38
TRINITY_DN124299_c0_g2_i5	Protein turtle homolog A	-6.3588	-1.19962	1.53691e-05	0.0375882	Q05BQ1	TUTLA
TRINITY_DN127014_c11_g8_i8	Importin-4	-6.39577	-1.17574	1.19132e-05	0.0318796	Q8TEX9	IPO4									RABIT^DMBT1	RABIT^Q:1479-2069,H:329-551^36.09%ID^E:1e-21^RecName: Full=Deleted in malignant brain tumors 1 protein;^Eukaryota; Metazoa; Chordata; Craniata; Vertebrata; Euteleostomi; Mammalia; Eutheria; Euarchontoglires; Glires; Lagomorpha; Leporidae; Oryctolagus`DMBT1	RABIT^DMBT1	RABIT^Q:1764-2072,H:1066-1171^47.66%ID^E:3e-19^RecName: Full=Deleted in malignant brain tumors 1 protein;^Eukaryota; Metazoa; Chordata; Craniata; Vertebrata; Euteleostomi; Mammalia; Eutheria; Euarchontoglires; Glires; Lagomorpha; Leporidae; Oryctolagus
TRINITY_DN117442_c3_g4_i3	Calumenin	-6.39903	-1.17844	2.35497e-05	0.0497089	Q3T0K1	CALU
TRINITY_DN119869_c0_g4_i9	Ubiquitin-like modifier-activating enzyme 1	-6.41143	-1.17272	1.65053e-07	0.00132504	Q29504	UBA1
TRINITY_DN119755_c0_g1_i7	Mesoderm induction early response protein 1	-6.41897	0.94621	1.48823e-11	6.07332e-07	Q5ZKT9	MIER1
TRINITY_DN130023_c1_g2_i5	F-box-like/WD repeat-containing protein TBL1X	-6.48281	-1.12615	1.1431e-05	0.0307573	Q9QXE7	TBL1X
TRINITY_DN118155_c8_g2_i2	Junctional adhesion molecule A	-6.53922	-1.08348	2.06636e-05	0.0462059	Q9Y624	JAM1
TRINITY_DN127866_c4_g1_i20	Exocyst complex component 5	-6.595	-1.04754	2.60827e-08	0.000355522	Q3TPX4	EXOC5
TRINITY_DN103478_c0_g1_i1	Alpha-1,3-galactosyltransferase 2	-6.61035	-1.03956	5.72593e-06	0.0174163	Q3V1N9	A3LT2
TRINITY_DN116845_c9_g4_i1	Hormone-sensitive lipase	-6.62352	0.792144	7.3619e-08	0.000735749	Q9R101	LIPS
TRINITY_DN128383_c0_g2_i3	OX-2 membrane glycoprotein	-6.65839	-0.996247	5.3378e-06	0.016544	Q5RAL8	OX2G
TRINITY_DN126804_c1_g5_i15	ATP-dependent RNA helicase DDX3Y	-6.65864	-0.99618	4.55707e-06	0.0149774	Q6GVM6	DDX3Y
TRINITY_DN119102_c8_g5_i8	Microfibril-associated glycoprotein 4	-6.67507	-1.00767	1.59354e-05	0.0384418	P55918	MFAP4
TRINITY_DN115294_c0_g4_i1	Tyrosine-protein phosphatase non-receptor type 5	-6.72665	2.25472	2.39002e-07	0.00169624	P54830	PTN5
TRINITY_DN116226_c5_g1_i9	CAP-Gly domain-containing linker protein 3	-6.7783	-0.918072	6.50498e-06	0.019424	B9EHT4	CLIP3
TRINITY_DN121812_c8_g1_i14	Potassium voltage-gated channel subfamily V member 2	-6.78698	0.0218366	2.14519e-05	0.0473335	Q8TDN2	KCNV2
TRINITY_DN125195_c0_g1_i7	Proline-rich protein 5	-6.80417	-0.916864	2.31327e-05	0.04904	Q8AVJ1	PRR5
TRINITY_DN116739_c2_g2_i1	GDP-Man:Man(3)GlcNAc(2)-PP-Dol alpha-1,2-mannosyltransferase	-6.8168	0.0477515	2.27605e-05	0.0490309	Q7ZW24	ALG11
TRINITY_DN116137_c0_g1_i3	Coagulation factor X	-6.8442	-0.863868	2.43587e-06	0.0095429	P25155	FA10
TRINITY_DN128642_c0_g1_i8	Basal cell adhesion molecule	-6.89137	-0.829856	1.56311e-06	0.00695877	Q9R069	BCAM
TRINITY_DN119314_c1_g1_i1	Four and a half LIM domains protein 3	-6.90558	-0.83107	2.15939e-06	0.00873939	Q3ZBI6	FHL3
TRINITY_DN124249_c0_g2_i16	Protein NLRC3	-6.94714	-0.789191	3.33305e-06	0.0121807	Q7RTR2	NLRC3
TRINITY_DN125907_c1_g1_i6	Gem-associated protein 8	-6.94912	-0.787968	7.60567e-06	0.0221699	Q9NWZ8	GEMI8
TRINITY_DN130283_c1_g1_i15	Vacuolar protein sorting-associated protein 53 homolog	-6.98582	-0.775587	2.70437e-06	0.0104279	Q5ZLD7	VPS53
TRINITY_DN113269_c0_g1_i5	Cas scaffolding protein family member 4 {ECO:0000250|UniProtKB:Q9NQ75}	-6.98905	-0.759133	1.22898e-05	0.0323571	A5GFW5	CASS4
TRINITY_DN126043_c0_g3_i10	Major vault protein	-7.07543	-0.691268	7.84237e-06	0.0227247	Q9DGM7	MVP									HUMAN^AHNK	HUMAN^Q:4-855,H:4644-4915^33.44%ID^E:1e-26^RecName: Full=Neuroblast differentiation-associated protein AHNAK;^Eukaryota; Metazoa; Chordata; Craniata; Vertebrata; Euteleostomi; Mammalia; Eutheria; Euarchontoglires; Primates; Haplorrhini; Catarrhini; Hominidae; Homo`AHNK	HUMAN^AHNK	HUMAN^Q:1-843,H:861-1131^34.75%ID^E:1e-26^RecName: Full=Neuroblast differentiation-associated protein AHNAK;^Eukaryota; Metazoa; Chordata; Craniata; Vertebrata; Euteleostomi; Mammalia; Eutheria; Euarchontoglires; Primates; Haplorrhini; Catarrhini; Hominidae; Homo`AHNK	HUMAN^AHNK	HUMAN^Q:1-1221,H:3714-4116^29.02%ID^E:1e-26^RecName: Full=Neuroblast differentiation-associated protein AHNAK;^Eukaryota; Metazoa; Chordata; Craniata; Vertebrata; Euteleostomi; Mammalia; Eutheria; Euarchontoglires; Primates; Haplorrhini; Catarrhini; Hominidae; Homo`AHNK	HUMAN^AHNK	HUMAN^Q:1-855,H:3916-4169^34.2%ID^E:2e-26^RecName: Full=Neuroblast differentiation-associated protein AHNAK;^Eukaryota; Metazoa; Chordata; Craniata; Vertebrata; Euteleostomi; Mammalia; Eutheria; Euarchontoglires; Primates; Haplorrhini; Catarrhini; Hominidae; Homo`AHNK	HUMAN^AHNK	HUMAN^Q:1-945,H:1494-1815^33.71%ID^E:1e-25^RecName: Full=Neuroblast differentiation-associated protein AHNAK;^Eukaryota; Metazoa; Chordata; Craniata; Vertebrata; Euteleostomi; Mammalia; Eutheria; Euarchontoglires; Primates; Haplorrhini; Catarrhini; Hominidae; Homo`AHNK	HUMAN^AHNK	HUMAN^Q:1-843,H:733-1003^32.35%ID^E:3e-25^RecName: Full=Neuroblast differentiation-associated protein AHNAK;^Eukaryota; Metazoa; Chordata; Craniata; Vertebrata; Euteleostomi; Mammalia; Eutheria; Euarchontoglires; Primates; Haplorrhini; Catarrhini; Hominidae; Homo`AHNK	HUMAN^AHNK	HUMAN^Q:1-1221,H:1366-1773^29.17%ID^E:4e-25^RecName: Full=Neuroblast differentiation-associated protein AHNAK;^Eukaryota; Metazoa; Chordata; Craniata; Vertebrata; Euteleostomi; Mammalia; Eutheria; Euarchontoglires; Primates; Haplorrhini; Catarrhini; Hominidae; Homo`AHNK	HUMAN^AHNK	HUMAN^Q:1-843,H:3134-3479^31.81%ID^E:5e-25^RecName: Full=Neuroblast differentiation-associated protein AHNAK;^Eukaryota; Metazoa; Chordata; Craniata; Vertebrata; Euteleostomi; Mammalia; Eutheria; Euarchontoglires; Primates; Haplorrhini; Catarrhini; Hominidae; Homo`AHNK	HUMAN^AHNK	HUMAN^Q:1-855,H:2227-2512^33.12%ID^E:7e-25^RecName: Full=Neuroblast differentiation-associated protein AHNAK;^Eukaryota; Metazoa; Chordata; Craniata; Vertebrata; Euteleostomi; Mammalia; Eutheria; Euarchontoglires; Primates; Haplorrhini; Catarrhini; Hominidae; Homo`AHNK	HUMAN^AHNK	HUMAN^Q:1-945,H:4764-5164^34.04%ID^E:2e-24^RecName: Full=Neuroblast differentiation-associated protein AHNAK;^Eukaryota; Metazoa; Chordata; Craniata; Vertebrata; Euteleostomi; Mammalia; Eutheria; Euarchontoglires; Primates; Haplorrhini; Catarrhini; Hominidae; Homo`AHNK	HUMAN^AHNK	HUMAN^Q:1-1068,H:4300-4663^32.48%ID^E:2e-24^RecName: Full=Neuroblast differentiation-associated protein AHNAK;^Eukaryota; Metazoa; Chordata; Craniata; Vertebrata; Euteleostomi; Mammalia; Eutheria; Euarchontoglires; Primates; Haplorrhini; Catarrhini; Hominidae; Homo`AHNK	HUMAN^AHNK	HUMAN^Q:1-1068,H:2422-2777^31.52%ID^E:4e-24^RecName: Full=Neuroblast differentiation-associated protein AHNAK;^Eukaryota; Metazoa; Chordata; Craniata; Vertebrata; Euteleostomi; Mammalia; Eutheria; Euarchontoglires; Primates; Haplorrhini; Catarrhini; Hominidae; Homo`AHNK	HUMAN^AHNK	HUMAN^Q:1-852,H:1238-1504^32.35%ID^E:5e-24^RecName: Full=Neuroblast differentiation-associated protein AHNAK;^Eukaryota; Metazoa; Chordata; Craniata; Vertebrata; Euteleostomi; Mammalia; Eutheria; Euarchontoglires; Primates; Haplorrhini; Catarrhini; Hominidae; Homo`AHNK	HUMAN^AHNK	HUMAN^Q:1-1221,H:982-1384^27.7%ID^E:2e-23^RecName: Full=Neuroblast differentiation-associated protein AHNAK;^Eukaryota; Metazoa; Chordata; Craniata; Vertebrata; Euteleostomi; Mammalia; Eutheria; Euarchontoglires; Primates; Haplorrhini; Catarrhini; Hominidae; Homo`AHNK	HUMAN^AHNK	HUMAN^Q:1-1221,H:612-1054^27.63%ID^E:2e-23^RecName: Full=Neuroblast differentiation-associated protein AHNAK;^Eukaryota; Metazoa; Chordata; Craniata; Vertebrata; Euteleostomi; Mammalia; Eutheria; Euarchontoglires; Primates; Haplorrhini; Catarrhini; Hominidae; Homo`AHNK	HUMAN^AHNK	HUMAN^Q:1-945,H:4044-4419^31.73%ID^E:2e-23^RecName: Full=Neuroblast differentiation-associated protein AHNAK;^Eukaryota; Metazoa; Chordata; Craniata; Vertebrata; Euteleostomi; Mammalia; Eutheria; Euarchontoglires; Primates; Haplorrhini; Catarrhini; Hominidae; Homo`AHNK	HUMAN^AHNK	HUMAN^Q:1-1068,H:1164-1521^30.21%ID^E:2e-23^RecName: Full=Neuroblast differentiation-associated protein AHNAK;^Eukaryota; Metazoa; Chordata; Craniata; Vertebrata; Euteleostomi; Mammalia; Eutheria; Euarchontoglires; Primates; Haplorrhini; Catarrhini; Hominidae; Homo`AHNK
TRINITY_DN123643_c0_g1_i2	Chemokine-like receptor 1	-7.11192	-0.665404	1.08692e-06	0.00521834	P97468	CML1
TRINITY_DN122858_c1_g1_i1	Ubiquitin carboxyl-terminal hydrolase 36	-7.12734	-0.653729	6.22693e-07	0.0036302	Q9P275	UBP36
TRINITY_DN117704_c0_g1_i7	Serpin H1	-7.13774	-0.656891	1.28322e-07	0.00114255	P13731	SERPH
TRINITY_DN131973_c5_g1_i7	Transcription factor Dp-1	-7.13836	-0.657312	9.33906e-07	0.00476396	Q17QZ4	TFDP1
TRINITY_DN123079_c0_g4_i3	Secretogranin-3	-7.14685	-0.639896	3.18356e-06	0.0119009	A3KQQ9	SCG3
TRINITY_DN130611_c0_g11_i5	Oxysterol-binding protein-related protein 9	-7.15239	-0.642959	1.02438e-08	0.000161822	Q96SU4	OSBL9
TRINITY_DN125794_c0_g2_i2	Gamma-adducin	-7.17111	-0.619448	1.27438e-06	0.0058875	Q9UEY8	ADDG
TRINITY_DN117502_c0_g3_i4	Ras-related protein O-Krev	-7.17549	-0.623744	6.5835e-07	0.00375417	P22123	RAPA
TRINITY_DN126339_c1_g1_i2	Matrix metalloproteinase-19	-7.18547	-0.611312	2.13077e-06	0.0087126	Q99542	MMP19
TRINITY_DN123646_c5_g2_i6	Creatine kinase B-type	-7.18555	4.30118	1.2186e-07	0.0011051	P12277	KCRB
TRINITY_DN119205_c0_g2_i12	Oral-facial-digital syndrome 1 protein homolog	-7.22581	-0.591437	6.67957e-07	0.00375417	Q7SZK7	OFD1
TRINITY_DN127304_c1_g1_i15	Dynein light chain 2, cytoplasmic	-7.28231	-0.543776	3.90827e-07	0.00245373	Q78P75	DYL2
TRINITY_DN129837_c7_g1_i14	Single-stranded DNA-binding protein 2	-7.28912	-0.546624	4.74449e-06	0.0153868	Q9CYZ8	SSBP2
TRINITY_DN124424_c0_g2_i7	Transcription factor TFIIIB component B'' homolog	-7.35511	-0.476391	2.03063e-05	0.0456154	A6H8Y1	BDP1
TRINITY_DN129298_c0_g3_i27	Fas-activated serine/threonine kinase	-7.36499	-0.468294	2.0243e-05	0.0456154	Q9JIX9	FASTK
TRINITY_DN127316_c0_g1_i3	Serine/threonine-protein kinase WNK1	-7.38664	-0.45152	1.99637e-05	0.0452608	Q9JIH7	WNK1
TRINITY_DN131279_c0_g1_i7	Zinc finger protein 462	-7.40799	-0.446821	2.25868e-05	0.0490309	Q96JM2	ZN462
TRINITY_DN129401_c1_g2_i3	Ankyrin repeat domain-containing protein 12	-7.41012	-0.438697	2.92819e-07	0.00191194	Q6UB98	ANR12
TRINITY_DN117912_c1_g1_i9	Phosphatidylinositol 4-phosphate 5-kinase type-1 beta	-7.45648	-0.397015	1.59546e-07	0.00130218	Q5ZJ58	PI51B
TRINITY_DN129860_c11_g1_i1	UPF0762 protein C6orf58 homolog	-7.45675	-0.406037	2.2277e-07	0.00162824	Q5QT17	CF058
TRINITY_DN130939_c0_g2_i14	AF4/FMR2 family member 4	-7.46938	-0.408458	4.04658e-06	0.0141353	Q9UHB7	AFF4
TRINITY_DN117502_c0_g3_i13	Ras-related protein O-Krev	-7.4758	-0.394624	2.63465e-07	0.00182999	P22123	RAPA
TRINITY_DN123423_c1_g1_i1	Transcription regulator protein BACH2	-7.48993	-0.383972	1.77935e-05	0.0414933	P97303	BACH2
TRINITY_DN129990_c3_g1_i7	F-box only protein 18	-7.49722	-0.372	1.68892e-07	0.00133399	Q8NFZ0	FBX18
TRINITY_DN126301_c6_g4_i6	Calcium/calmodulin-dependent protein kinase II inhibitor 2	-7.53375	-0.344532	1.38119e-07	0.00118663	Q6P6Z4	CK2N2
TRINITY_DN127481_c0_g5_i4	Protein YIPF1	-7.56891	-0.314869	7.17137e-09	0.000135072	Q5RBL0	YIPF1
TRINITY_DN124270_c0_g3_i6	Death-associated protein kinase 3	-7.61276	3.18269	3.98986e-06	0.0141353	O43293	DAPK3
TRINITY_DN125593_c0_g1_i1	BOLA class I histocompatibility antigen, alpha chain BL3-7	-7.62519	2.63126	5.33201e-07	0.0032639	P13753	HA1B
TRINITY_DN120738_c0_g1_i9	Centrosomal protein of 41 kDa	-7.6288	-0.266548	8.54546e-08	0.000820544	Q6GQN0	CEP41
TRINITY_DN126890_c2_g2_i6	AP-2 complex subunit alpha-1	-7.6469	-0.259718	1.2266e-05	0.0323571	O95782	AP2A1
TRINITY_DN116739_c2_g1_i1	GDP-Man:Man(3)GlcNAc(2)-PP-Dol alpha-1,2-mannosyltransferase	-7.64851	-0.239203	1.0003e-05	0.0278327	Q7ZW24	ALG11
TRINITY_DN121565_c4_g1_i1	Poly(U)-binding-splicing factor PUF60	-7.67582	-0.23479	1.10356e-05	0.029955	Q9WV25	PUF60
TRINITY_DN123423_c1_g1_i3	Transcription regulator protein BACH2	-7.68646	-0.22753	1.10716e-05	0.029955	P97303	BACH2
TRINITY_DN130600_c5_g1_i1	YLP motif-containing protein 1	-7.68731	-0.20957	1.72536e-07	0.00133399	P49750	YLPM1
TRINITY_DN127481_c0_g5_i1	Protein YIPF1	-7.69426	-0.213094	6.4671e-08	0.000695952	Q5RBL0	YIPF1
TRINITY_DN129555_c2_g1_i10	BCL-6 corepressor	-7.73186	-0.183805	9.15751e-08	0.000862403	Q8CGN4	BCOR
TRINITY_DN119720_c0_g1_i2	72 kDa type IV collagenase	-7.77257	-0.152749	8.35191e-06	0.0237287	P33434	MMP2
TRINITY_DN131889_c2_g1_i6	Helicase with zinc finger domain 2	-7.7954	-0.119253	5.97506e-06	0.0180619	Q9BYK8	HELZ2
TRINITY_DN122203_c4_g4_i12	Breast cancer type 2 susceptibility protein	-7.81065	-0.125019	8.28807e-06	0.0237287	P51587	BRCA2
TRINITY_DN131282_c3_g3_i3	Dedicator of cytokinesis protein 6	-7.81898	-0.0996184	5.59527e-06	0.017233	Q8VDR9	DOCK6
TRINITY_DN130237_c2_g4_i8	Erythrocyte band 7 integral membrane protein	-7.82046	-0.105564	7.89107e-06	0.0227312	P27105	STOM
TRINITY_DN129470_c5_g2_i20	LINE-1 retrotransposable element ORF1 protein	-7.90813	-0.0248064	5.0819e-06	0.0159528	P11260	LORF1
TRINITY_DN117143_c0_g3_i3	Synaptic vesicle glycoprotein 2C	-7.92179	-0.0158189	1.27723e-05	0.0332696	Q9Z2I6	SV2C
TRINITY_DN100823_c0_g1_i3	Class I histocompatibility antigen, F10 alpha chain	-7.96081	0.0210996	5.68025e-06	0.0173854	P15979	HA1F
TRINITY_DN117070_c0_g1_i13	Proteasome subunit alpha type-7	-8.01073	0.062624	3.21245e-06	0.0119049	Q9PTW9	PSA7
TRINITY_DN125689_c1_g1_i1	Actin-related protein 2/3 complex subunit 5	-8.05151	2.6456	2.35693e-07	0.00169624	Q3SYX9	ARPC5
TRINITY_DN130144_c1_g1_i12	Exportin-4	-8.10562	0.133731	2.15899e-08	0.000310963	Q802D3	XPO4
TRINITY_DN118029_c2_g4_i1	Teneurin-3	-8.14466	0.153584	1.51367e-05	0.0375882	Q9W7R4	TEN3
TRINITY_DN116843_c2_g1_i2	NudC domain-containing protein 2	-8.14613	0.179035	2.32845e-06	0.00927039	Q5M823	NUDC2
TRINITY_DN126150_c0_g2_i3	Gag-Pol polyprotein	-8.16215	4.08625	8.58416e-07	0.00448539	Q2F7J0	POL
TRINITY_DN128412_c3_g4_i2	Vacuolar protein sorting-associated protein 11 homolog	-8.18234	0.202	5.95742e-07	0.0035785	Q9H270	VPS11
TRINITY_DN128743_c3_g4_i4	Glucose-6-phosphate translocase	-8.19085	0.211833	2.0079e-15	1.63881e-10	O43826	G6PT1
TRINITY_DN128872_c3_g3_i2	Zinc finger protein 407	-8.19607	0.217287	1.41403e-08	0.000216393	Q9C0G0	ZN407
TRINITY_DN126554_c1_g1_i8	BMP-2-inducible protein kinase	-8.20469	0.229504	2.0212e-06	0.00853274	Q9NSY1	BMP2K
TRINITY_DN118995_c0_g2_i22	Protein KTI12 homolog	-8.21825	0.23845	1.71982e-12	8.42206e-08	Q0P457	KTI12
TRINITY_DN117399_c2_g1_i4	Protein LBH	-8.22657	0.242945	2.60785e-15	1.8244e-10	Q9CX60	LBH
TRINITY_DN131793_c2_g2_i1	Ig kappa chain C region	-8.26081	2.32236	3.81497e-07	0.00242625	P01837	IGKC
TRINITY_DN112458_c0_g1_i2	Max dimerization protein 4	-8.26937	0.270434	2.72913e-06	0.0104412	Q14582	MAD4
TRINITY_DN120278_c7_g2_i7	Tyrosine-protein kinase JAK1	-8.30548	0.318632	2.07612e-05	0.0462133	O12990	JAK1
TRINITY_DN124862_c4_g1_i3	Peroxisomal membrane protein PEX13	-8.46659	0.459666	1.27133e-06	0.0058875	Q92968	PEX13
TRINITY_DN125476_c1_g2_i1	3-phosphoinositide-dependent protein kinase 1	-8.51256	0.495726	1.20899e-15	1.18411e-10	Q9Z2A0	PDPK1
TRINITY_DN130112_c7_g2_i2	Heat shock protein HSP 90-alpha	-8.6314	0.601407	1.88219e-09	4.60862e-05	P07901	HS90A
TRINITY_DN126538_c1_g1_i21	ETS domain-containing protein Elk-3	-8.71423	0.674766	1.16054e-06	0.00551773	P41971	ELK3
TRINITY_DN119348_c0_g2_i1	DDB1- and CUL4-associated factor 12	-8.73774	1.74081	6.05715e-07	0.0035785	Q08BB3	DCA12
TRINITY_DN124353_c2_g5_i7	T-cell activation Rho GTPase-activating protein	-8.76398	0.721741	9.65402e-10	2.62647e-05	Q8N103	TAGAP
TRINITY_DN127985_c2_g4_i4	RNA polymerase II-associated protein 3	-8.81795	0.764272	9.67141e-07	0.00488264	Q9D706	RPAP3
TRINITY_DN117143_c0_g3_i5	Synaptic vesicle glycoprotein 2C	-8.85982	2.44647	1.49757e-06	0.00678508	Q9Z2I6	SV2C
TRINITY_DN114344_c2_g2_i2	Neoverrucotoxin subunit alpha	-8.90029	0.849612	2.6926e-09	5.73297e-05	A0ZSK3	STXA
TRINITY_DN99808_c0_g1_i2	LYR motif-containing protein 4B	-9.02112	0.949557	8.08594e-07	0.00430407	B5XD90	LYM4B
TRINITY_DN127831_c0_g1_i6	Angiopoietin-4	-9.03405	0.966281	6.06516e-07	0.0035785	Q9WVH6	ANGP4
TRINITY_DN125787_c2_g3_i1	ADP-ribosyl cyclase/cyclic ADP-ribose hydrolase 1	-9.1215	1.04663	9.75521e-09	0.000159506	Q64244	CD38
TRINITY_DN115608_c4_g6_i4	Squamous cell carcinoma antigen recognized by T-cells 3 {ECO:0000305}	-9.26531	1.17567	7.31495e-07	0.00393646	Q9JLI8	SART3
TRINITY_DN109091_c0_g3_i1	Importin-9	-9.38839	1.29653	1.64603e-10	5.37381e-06	Q96P70	IPO9
TRINITY_DN113228_c0_g2_i1	Alpha-aminoadipic semialdehyde synthase, mitochondrial	-9.39895	1.30781	1.33462e-09	3.43986e-05	Q99K67	AASS
TRINITY_DN128317_c2_g2_i3	RNA-binding protein 39	-9.65733	1.55325	2.17826e-20	5.33354e-15	Q8VH51	RBM39
TRINITY_DN126302_c1_g1_i4	Serine--tRNA ligase, cytoplasmic	-9.88831	1.77568	1.21829e-05	0.0323571	Q6P799	SYSC
TRINITY_DN124128_c1_g1_i1	Monocyte to macrophage differentiation factor 2	-9.89379	1.77409	2.75876e-08	0.000355522	Q8R189	PAQRA
TRINITY_DN129687_c6_g1_i7	B-cell linker protein	-9.9187	1.80272	1.51106e-18	1.84995e-13	Q8WV28	BLNK
TRINITY_DN126820_c3_g2_i13	V-type proton ATPase 116 kDa subunit a isoform 1	-9.99734	1.87518	1.31612e-07	0.00115091	Q9I8D0	VPP1
TRINITY_DN117502_c0_g3_i6	Ras-related protein O-Krev	-10.0003	1.87935	1.69469e-11	6.38384e-07	P22123	RAPA
TRINITY_DN127228_c0_g1_i19	Proliferating cell nuclear antigen	-10.0952	4.82452	2.73676e-07	0.00183591	Q9PTP1	PCNA
TRINITY_DN128231_c6_g1_i1	Complement component C7	-10.1357	2.01172	7.26168e-07	0.00393646	Q9TUQ3	CO7
TRINITY_DN129826_c3_g4_i4	DLA class II histocompatibility antigen, DR-1 beta chain	-10.8244	2.67897	6.53734e-08	0.000695952	P18470	HB2D
TRINITY_DN126951_c3_g2_i1	Gag-Pol polyprotein	-10.9482	2.8003	2.21355e-07	0.00162824	O92815	POL
TRINITY_DN126339_c1_g1_i4	Matrix metalloproteinase-19	-11.2927	3.13758	2.29422e-09	5.34999e-05	Q99542	MMP19
TRINITY_DN126150_c0_g3_i1	Gag-Pol polyprotein	-11.8722	3.70865	2.62962e-09	5.73297e-05	Q2F7J0	POL
TRINITY_DN120644_c4_g1_i10	Interferon-induced protein 44	-11.8816	3.7172	8.06556e-32	3.94976e-26	Q8TCB0	IFI44
TRINITY_DN121534_c0_g2_i14	Intracellular hyaluronan-binding protein 4	-12.0422	3.87648	6.80985e-14	3.70537e-09	Q9JKS5	HABP4
TRINITY_DN126150_c0_g2_i2	Gag-Pol polyprotein	-12.7574	4.58583	4.55712e-08	0.000507194	Q2F7J0	POL
[truncated: 28 more columns]

## Sheet: Micro, 0v2
Trinity ID	Gene	logFC	logCPM	PValue	FDR	Uniprot	HUGO
TRINITY_DN127336_c1_g4_i6	Mitoferrin-1	11.1954	3.6023	1.93124e-06	0.0119344	Q287T7	MFRN1
TRINITY_DN128175_c3_g1_i2	Tropomodulin-2	9.60576	2.04725	2.10117e-05	0.0416679	Q9JKK7	TMOD2
TRINITY_DN130094_c4_g12_i4	Integrin alpha-D	9.51719	1.96414	3.14748e-05	0.0481509	Q9QYE7	ITAD
TRINITY_DN122523_c0_g1_i3	Akirin-2	9.51426	1.96015	2.23576e-09	0.000117142	Q53H80	AKIR2
TRINITY_DN125998_c3_g2_i7	E3 ubiquitin-protein ligase TM129	9.3301	1.78387	1.37656e-07	0.00212131	Q6IR55	TM129
TRINITY_DN123169_c3_g4_i1	Apoptosis-associated speck-like protein containing a CARD	9.14098	1.60377	9.25716e-06	0.0267321	Q8HXK9	ASC
TRINITY_DN130862_c0_g1_i4	MAX gene-associated protein	9.1279	1.59108	4.06581e-07	0.00526042	Q8IWI9	MGAP
TRINITY_DN131384_c5_g4_i10	Myotubularin-related protein 3	8.96052	1.43225	9.96952e-07	0.00777501	Q13615	MTMR3
TRINITY_DN121292_c4_g6_i2	Transformation/transcription domain-associated protein	8.93091	1.4031	1.95891e-06	0.0119344	Q9Y4A5	TRRAP
TRINITY_DN120664_c2_g1_i4	Fanconi anemia group J protein homolog	8.80192	1.283	1.01713e-09	5.92137e-05	Q3YK19	FANCJ
TRINITY_DN131384_c5_g4_i9	Myotubularin-related protein 3	8.76171	1.24473	2.10747e-05	0.0416679	Q13615	MTMR3
TRINITY_DN130337_c4_g2_i9	E3 ubiquitin-protein ligase MYLIP-A	8.7555	1.23958	5.2895e-10	4.97883e-05	Q6TEM9	MYLIA
TRINITY_DN120890_c4_g2_i2	Acidic amino acid decarboxylase GADL1	8.71071	1.19738	3.16267e-07	0.00424889	A6QM00	GADL1
TRINITY_DN119312_c2_g1_i1	Leucine-rich repeat and calponin homology domain-containing protein 3	8.68854	1.17613	4.53477e-07	0.00539994	Q96II8	LRCH3
TRINITY_DN122932_c1_g1_i7	Phospholipase B	8.55434	1.05184	2.43436e-05	0.0442872	F8S101	PLB
TRINITY_DN119031_c0_g1_i1	Brain mitochondrial carrier protein 1	8.47758	0.981032	6.58298e-07	0.006439	O95258	UCP5
TRINITY_DN127661_c1_g1_i12	Glucose-fructose oxidoreductase domain-containing protein 2	8.25029	0.774493	2.42374e-05	0.0442477	Q3B7J2	GFOD2
TRINITY_DN126007_c0_g1_i26	Atlastin-3	8.24975	0.769531	9.2885e-06	0.0267321	Q6DD88	ATLA3
TRINITY_DN129044_c1_g2_i10	Nuclear prelamin A recognition factor	8.0666	0.608233	2.87062e-05	0.0472971	Q6DHP6	NARF
TRINITY_DN121572_c2_g2_i2	Coiled-coil domain-containing protein 141	8.04832	0.589307	1.19801e-08	0.00048277	Q6ZP82	CC141
TRINITY_DN129584_c1_g1_i8	Phosphatidylinositol N-acetylglucosaminyltransferase subunit Q	7.95949	0.508988	1.68361e-06	0.0108904	Q9QYT7	PIGQ
TRINITY_DN119183_c0_g2_i4	BMP-2-inducible protein kinase	7.95714	0.509131	3.17507e-05	0.0482193	Q9NSY1	BMP2K
TRINITY_DN127055_c0_g3_i13	GDH/6PGL endoplasmic bifunctional protein	7.92887	0.482759	3.02919e-06	0.0157142	Q8CFX1	G6PE
TRINITY_DN113107_c0_g1_i1	Putative ATP-dependent RNA helicase DHX30	7.59482	0.189214	1.43698e-07	0.00215114	Q99PU8	DHX30
TRINITY_DN121312_c0_g2_i8	Mediator of RNA polymerase II transcription subunit 24	7.51422	0.118442	2.61202e-06	0.0146988	Q5F3M0	MED24
TRINITY_DN120805_c1_g2_i2	Inositol 1,4,5-trisphosphate receptor type 1	7.48931	0.0969086	2.0632e-05	0.0412597	Q9TU34	ITPR1
TRINITY_DN126323_c0_g2_i4	ADP-ribosylation factor-binding protein GGA1	7.48293	0.0888735	5.79343e-06	0.0238822	Q9UJY5	GGA1
TRINITY_DN129325_c6_g5_i2	Apoptosis-inducing factor 3	7.28802	-0.0743642	7.17394e-06	0.0239827	Q96NN9	AIFM3
TRINITY_DN122385_c1_g2_i7	Dematin	7.28765	-0.077442	6.92725e-06	0.0239827	Q08DM1	DEMA
TRINITY_DN129999_c5_g1_i7	Neuroglobin-1	7.22451	-0.128542	6.55168e-06	0.0239827	P59742	NGB1
TRINITY_DN127578_c4_g3_i1	Alpha-1,3-mannosyl-glycoprotein 4-beta-N-acetylglucosaminyltransferase A	7.21646	-0.135521	5.73631e-06	0.0238822	Q6GQI7	MGT4A
TRINITY_DN106583_c0_g2_i2	Calcineurin-binding protein cabin-1	7.1901	-0.157267	6.38618e-06	0.0239827	O88480	CABIN
TRINITY_DN126410_c3_g2_i7	Bromodomain-containing protein 3	7.05221	-0.271096	7.95106e-06	0.0247116	Q8K2F0	BRD3
TRINITY_DN113107_c0_g1_i4	Putative ATP-dependent RNA helicase DHX30	7.00839	-0.306701	2.03527e-05	0.0411726	Q99PU8	DHX30
TRINITY_DN125032_c4_g4_i4	F-box/WD repeat-containing protein pof1	6.96654	-0.338955	2.28717e-05	0.0429025	P87053	POF1
TRINITY_DN128342_c2_g1_i21	ATP-dependent Clp protease ATP-binding subunit clpX-like, mitochondrial	6.93333	0.670967	5.85071e-06	0.0238822	Q5U2U0	CLPX
TRINITY_DN128893_c2_g1_i2	Merlin	6.9252	-0.376583	2.38617e-05	0.0437141	P59750	MERL
TRINITY_DN106181_c2_g1_i1	Derlin-2	6.9026	-0.392187	7.3086e-09	0.00031911	Q8BNI4	DERL2
TRINITY_DN121388_c1_g1_i1	Tyrosine-protein kinase ABL1	6.86064	-0.427693	4.03326e-06	0.0197497	P00519	ABL1
TRINITY_DN130643_c2_g6_i16	G-protein-signaling modulator 1	6.84889	-0.437262	3.08411e-05	0.0481509	Q86YR5	GPSM1
TRINITY_DN120890_c4_g2_i3	Acidic amino acid decarboxylase GADL1	6.81424	-0.462025	2.98134e-05	0.0480634	A6QM00	GADL1
TRINITY_DN120183_c4_g4_i14	Bardet-Biedl syndrome 4 protein	6.72153	-0.534718	2.2614e-05	0.0429025	Q96RK4	BBS4
TRINITY_DN117813_c1_g1_i5	WASH complex subunit 7 {ECO:0000305}	6.64454	-0.596509	7.73079e-07	0.00672191	Q2M389	WASH7
TRINITY_DN123280_c1_g2_i5	Cleft lip and palate transmembrane protein 1-like protein	6.64053	-0.598303	2.85166e-05	0.047133	Q6DHU1	CLP1L
TRINITY_DN121103_c1_g1_i4	DNA ligase 1	6.57762	-0.647897	1.56359e-06	0.0104759	Q42572	DNLI1
TRINITY_DN123264_c3_g1_i5	Guanine nucleotide-binding protein G(I)/G(S)/G(O) subunit gamma-4	6.50129	-0.707006	2.27999e-05	0.0429025	Q5R639	GBG4
TRINITY_DN118835_c0_g1_i6	Protein phosphatase 1 regulatory subunit 14B	6.46152	-0.736852	7.07069e-06	0.0239827	Q96C90	PP14B
TRINITY_DN114249_c0_g1_i9	Proteasomal ubiquitin receptor ADRM1	6.2224	0.102174	6.80418e-07	0.006439	Q6NZ09	ADRM1
TRINITY_DN121190_c13_g1_i2	Transposable element Tcb2 transposase	6.1874	-0.93737	1.64729e-05	0.036433	Q04202	TCB2
TRINITY_DN119699_c1_g1_i2	Transposon Tf2-9 polyprotein	6.16842	-0.951653	4.91605e-06	0.0221987	P0CT40	TF29
TRINITY_DN117397_c4_g7_i4	Prefoldin subunit 5	6.1664	0.0600508	2.16967e-05	0.0425764	Q99471	PFD5
TRINITY_DN129043_c0_g1_i15	Transcription factor Sp3	6.16209	-0.956916	1.46677e-05	0.0341559	Q90WR8	SP3
TRINITY_DN128902_c2_g1_i4	Annexin A1	6.01835	1.12006	9.98665e-07	0.00777501	A5A6M2	ANXA1
TRINITY_DN122895_c8_g2_i1	Natural resistance-associated macrophage protein 2	5.9847	-1.08022	2.26207e-05	0.0429025	O54902	NRAM2
TRINITY_DN122305_c0_g1_i2	Myoferlin	5.7073	0.146526	3.09849e-05	0.0481509	Q9NZM1	MYOF
TRINITY_DN131278_c2_g1_i14	Centrosomal protein of 164 kDa	5.52942	-0.486904	1.99746e-05	0.0405645	Q9UPV0	CE164
TRINITY_DN128286_c6_g2_i1	E3 ubiquitin-protein ligase RNF114	5.45242	-1.42419	1.43436e-05	0.0335798	Q6J212	RN114
TRINITY_DN126603_c0_g2_i7	Carboxy-terminal kinesin 2	5.25989	2.01769	5.85019e-08	0.00127716	P79955	CTK2
TRINITY_DN97647_c0_g1_i1	Aristaless-related homeobox protein	5.12889	-0.779371	6.00641e-07	0.00643088	O42115	ARX
TRINITY_DN129286_c2_g16_i3	Endothelin B receptor	5.09158	1.01573	9.90007e-08	0.00162097	Q90328	EDNRB
TRINITY_DN125512_c0_g1_i6	Serine/arginine-rich splicing factor 7	4.77187	-0.184767	3.10489e-06	0.015949	Q8BL97	SRSF7
TRINITY_DN131016_c3_g3_i1	GTPase IMAP family member 4	4.72076	1.93668	7.69673e-06	0.0245104	Q9NUV9	GIMA4
TRINITY_DN127290_c0_g1_i1	Protein Spindly	4.41135	-0.858789	4.75652e-06	0.0216709	B3DLE8	SPDLY
TRINITY_DN127215_c3_g3_i7	Hemicentin-2	4.23223	3.5346	4.1164e-07	0.00526042	A2AJ76	HMCN2
TRINITY_DN127629_c5_g1_i1	Peptidyl-prolyl cis-trans isomerase FKBP5	4.20043	0.987263	3.9531e-08	0.000986291	Q95L05	FKBP5
TRINITY_DN127215_c3_g3_i5	Hemicentin-2	4.12824	4.25067	7.09322e-06	0.0239827	A2AJ76	HMCN2
TRINITY_DN120188_c1_g1_i1	Autophagy-related protein 2 homolog A	4.10578	-0.718209	9.11465e-06	0.0265391	Q08D51	ATG2A
TRINITY_DN129682_c2_g1_i4	Protein KASH5	3.95127	-0.87222	2.78458e-05	0.0465929	Q80VJ8	KASH5
TRINITY_DN127629_c4_g4_i2	Peptidyl-prolyl cis-trans isomerase FKBP5	3.82413	2.715	9.11742e-06	0.0265391	Q95L05	FKBP5
TRINITY_DN125172_c0_g1_i6	Delta-1-pyrroline-5-carboxylate synthase	3.75142	-0.940353	3.32391e-05	0.0494758	Q5R4M8	P5CS
TRINITY_DN127629_c4_g4_i1	Peptidyl-prolyl cis-trans isomerase FKBP5	3.68827	2.81124	1.85165e-08	0.000570684	Q95L05	FKBP5
TRINITY_DN127629_c4_g4_i3	Peptidyl-prolyl cis-trans isomerase FKBP5	3.51291	3.67517	7.89604e-08	0.00147754	Q95L05	FKBP5
TRINITY_DN127629_c4_g4_i6	Peptidyl-prolyl cis-trans isomerase FKBP5	3.48028	3.54487	1.30683e-05	0.0323889	Q95L05	FKBP5
TRINITY_DN130286_c0_g2_i1	Transaldolase	3.46957	5.08016	5.25469e-06	0.022531	Q9EQS0	TALDO
TRINITY_DN127629_c4_g5_i1	Peptidyl-prolyl cis-trans isomerase FKBP5	3.10109	0.514853	1.24368e-05	0.0319423	Q95L05	FKBP5
TRINITY_DN40929_c0_g1_i1	Peptidyl-prolyl cis-trans isomerase FKBP5	3.01637	0.654513	3.40335e-05	0.0499982	Q95L05	FKBP5
TRINITY_DN109222_c0_g1_i2	Alcohol dehydrogenase 1	-4.579	6.72883	1.32377e-05	0.0325626	P26325	ADH1
TRINITY_DN119669_c2_g1_i2	Ras GTPase-activating-like protein IQGAP1	-4.72777	-0.0749659	4.52943e-08	0.00103182	Q9JKF1	IQGA1
TRINITY_DN128508_c1_g3_i3	Phosphoenolpyruvate carboxykinase [GTP], mitochondrial	-4.90401	4.14445	2.8012e-05	0.0465929	Q8BH04	PCKGM
TRINITY_DN104094_c0_g1_i1	Serine protease 23	-5.11422	3.0867	5.92324e-06	0.0238822	Q9D6X6	PRS23
TRINITY_DN128464_c2_g2_i13	Zinc finger protein 451	-5.17271	0.0100225	7.81232e-06	0.0245104	Q9Y4E5	ZN451
TRINITY_DN113823_c1_g1_i3	Organic solute transporter subunit alpha	-5.22508	5.83458	2.67443e-05	0.0462353	Q66I08	OSTA
TRINITY_DN124210_c4_g11_i2	Reticulon-4	-5.23554	-1.68573	2.25655e-05	0.0429025	Q9NQC3	RTN4
TRINITY_DN39793_c0_g2_i1	Sulfotransferase family cytosolic 2B member 1	-5.31417	2.78799	3.37891e-05	0.0498695	O00204	ST2B1
TRINITY_DN120170_c3_g9_i6	GATA-binding factor 6-A	-5.31627	2.65112	1.31052e-05	0.0323889	Q91678	GAT6A
TRINITY_DN127088_c1_g1_i2	Syndecan-2	-5.32927	4.83366	1.49433e-05	0.0346436	P34900	SDC2
TRINITY_DN110059_c1_g2_i2	Lipocalin	-5.40599	5.99496	2.4866e-05	0.0444951	Q01584	LIPO
TRINITY_DN113842_c0_g1_i1	Proteoglycan 4	-5.40866	5.54337	1.87535e-05	0.0396203	Q9JM99	PRG4
TRINITY_DN35350_c0_g2_i1	Musculoskeletal embryonic nuclear protein 1	-5.42599	3.19034	2.51811e-05	0.0445728	Q80XX4	MSTN1
TRINITY_DN118462_c0_g1_i2	Uncharacterized protein F13E9.13, mitochondrial	-5.46152	-0.828605	6.29112e-06	0.0239827	Q1NZ26	YSMU
TRINITY_DN124243_c2_g2_i6	YLP motif-containing protein 1	-5.64141	-1.45591	1.96121e-05	0.0402968	P0CB49	YLPM1
TRINITY_DN119314_c1_g3_i1	Four and a half LIM domains protein 3	-5.64275	-1.45563	1.34425e-06	0.00914692	Q3ZBI6	FHL3
TRINITY_DN118646_c3_g6_i3	Alpha-1,3-mannosyl-glycoprotein 4-beta-N-acetylglucosaminyltransferase B	-5.67983	4.71756	2.21186e-05	0.0429025	Q6GMK0	MGT4B
TRINITY_DN127165_c4_g3_i1	PH and SEC7 domain-containing protein 1	-5.68741	2.98897	3.06988e-05	0.0481509	Q9ESQ7	PSD1
TRINITY_DN129241_c2_g3_i2	Cytochrome P450 2K1	-5.73558	5.18933	1.42373e-05	0.0335798	Q92090	CP2K1
TRINITY_DN126248_c1_g1_i8	Proteasome subunit beta type-9	-5.79944	0.564782	1.39344e-05	0.0335798	Q9DD33	PSB9
TRINITY_DN118646_c3_g6_i5	Alpha-1,3-mannosyl-glycoprotein 4-beta-N-acetylglucosaminyltransferase B	-5.80828	8.43315	7.45066e-06	0.0243984	Q6GMK0	MGT4B
TRINITY_DN131091_c2_g2_i16	A-kinase anchor protein 13	-5.81919	0.683591	9.44999e-06	0.0267637	Q12802	AKP13
TRINITY_DN116137_c0_g1_i8	Coagulation factor X	-5.84163	7.28264	2.05323e-05	0.0412178	P25155	FA10
TRINITY_DN122513_c0_g2_i6	TBC1 domain family member 10A	-6.01339	-0.380313	1.54018e-05	0.0350858	Q9BXI6	TB10A
TRINITY_DN125285_c1_g7_i1	Alpha-2-HS-glycoprotein	-6.04066	5.2106	1.08621e-05	0.0299534	Q9N2D0	FETUA
TRINITY_DN120043_c1_g1_i2	1-acyl-sn-glycerol-3-phosphate acyltransferase delta	-6.07146	3.31403	1.9924e-05	0.0405645	Q5E9R2	PLCD
TRINITY_DN125674_c5_g7_i3	C-reactive protein	-6.09238	6.97847	8.5717e-06	0.0259223	O19062	CRP
TRINITY_DN120849_c8_g1_i1	U2 small nuclear ribonucleoprotein B''	-6.22772	-1.07966	3.82138e-08	0.000986291	Q9CQI7	RU2B
TRINITY_DN130717_c6_g1_i14	Bromodomain adjacent to zinc finger domain protein 2B	-6.2765	-1.03353	3.07331e-05	0.0481509	Q9UIF8	BAZ2B
TRINITY_DN130742_c2_g3_i7	GTPase-activating protein and VPS9 domain-containing protein 1	-6.2837	-1.02779	3.06135e-05	0.0481509	Q14C86	GAPD1
TRINITY_DN114756_c0_g2_i6	Bis(5'-adenosyl)-triphosphatase enpp4	-6.35342	-0.981342	8.47557e-06	0.0258183	Q566N0	ENPP4
TRINITY_DN123557_c5_g1_i3	Protein MON2 homolog	-6.36844	-0.96647	2.92937e-05	0.0478141	Q80TL7	MON2
TRINITY_DN130353_c2_g1_i7	Heat shock 70 kDa protein 4	-6.38006	-0.963631	2.45924e-05	0.0444951	Q61316	HSP74
TRINITY_DN114221_c0_g5_i2	Retinol-binding protein 4-A	-6.3948	8.56011	1.69572e-05	0.0367134	P24774	RET4A
TRINITY_DN131164_c1_g1_i1	Alpha-1-macroglobulin	-6.42576	3.12694	8.69293e-06	0.0260068	Q63041	A1M
TRINITY_DN106941_c0_g2_i2	Glyceraldehyde-3-phosphate dehydrogenase {ECO:0000250|UniProtKB:P00355}	-6.49276	5.38538	6.37705e-06	0.0239827	Q5XJ10	G3P
TRINITY_DN122858_c1_g1_i1	Ubiquitin carboxyl-terminal hydrolase 36	-6.49741	-0.894021	3.16138e-05	0.0481509	Q9P275	UBP36
TRINITY_DN124936_c4_g2_i7	Ribosomal RNA processing protein 1 homolog A	-6.56799	-0.829387	5.18346e-07	0.00577841	P56182	RRP1
TRINITY_DN129245_c0_g2_i2	Ovarian cancer G-protein coupled receptor 1	-6.58213	-0.845719	3.29327e-05	0.0494158	O46685	OGR1
TRINITY_DN125907_c1_g1_i6	Gem-associated protein 8	-6.59229	-0.808491	2.24841e-05	0.0429025	Q9NWZ8	GEMI8
TRINITY_DN126797_c4_g2_i1	Cobra venom factor	-6.62668	7.85792	2.2834e-05	0.0429025	Q91132	VCO3
TRINITY_DN126118_c1_g1_i4	ADM2	-6.64906	-0.762553	1.55013e-05	0.0351596	Q7Z4H4	ADM2
TRINITY_DN130063_c1_g3_i6	Tapasin	-6.65813	2.29235	9.46601e-08	0.0015999	Q5TJE4	TPSN
TRINITY_DN126181_c0_g1_i1	Transforming protein p54/c-ets-1	-6.69443	-0.749338	6.88209e-07	0.006439	P13474	ETS1A
TRINITY_DN131485_c2_g2_i9	ADP-ribosylation factor-binding protein GGA2	-6.76074	-0.694636	4.40483e-07	0.0053672	Q9UJY4	GGA2
TRINITY_DN120999_c1_g1_i7	Beta-2-glycoprotein 1	-6.76714	7.48345	8.13442e-06	0.0250706	Q95LB0	APOH
TRINITY_DN127238_c2_g1_i2	Low-density lipoprotein receptor 2	-6.7977	-0.694575	7.08232e-06	0.0239827	Q99088	LDLR2
TRINITY_DN126799_c2_g1_i3	Protein argonaute-2 {ECO:0000255|HAMAP-Rule:MF	-6.80467	-0.655383	8.17659e-10	5.35511e-05	Q6DCX2	AGO2
TRINITY_DN126603_c0_g2_i18	Carboxy-terminal kinesin 2	-6.81225	-0.638514	3.06314e-05	0.0481509	P79955	CTK2
TRINITY_DN104475_c0_g2_i6	CCR4-NOT transcription complex subunit 6-like	-6.86812	-0.598781	1.3072e-05	0.0323889	Q8VEG6	CNO6L
TRINITY_DN129862_c7_g5_i14	Kynurenine 3-monooxygenase	-6.89279	1.60729	3.12844e-05	0.0481509	Q1RLY6	KMO
TRINITY_DN99221_c0_g1_i1	Protein phosphatase 1 regulatory subunit 3C-B	-6.92885	2.96928	3.22603e-05	0.0487344	Q6P950	PR3CB
TRINITY_DN120234_c5_g1_i9	40S ribosomal protein S24	-6.95945	-0.524019	7.67009e-06	0.0245104	O42387	RS24
TRINITY_DN119314_c1_g1_i1	Four and a half LIM domains protein 3	-6.96467	-0.530639	6.6518e-10	4.97883e-05	Q3ZBI6	FHL3
TRINITY_DN124521_c3_g1_i9	ADP/ATP translocase 1	-6.97902	2.75846	1.68329e-05	0.0367134	O46373	ADT1
TRINITY_DN123557_c5_g1_i13	Protein MON2 homolog	-6.98242	-0.505269	1.91911e-05	0.0399817	Q80TL7	MON2
TRINITY_DN118693_c4_g1_i5	Monoacylglycerol lipase ABHD6	-6.9955	0.40922	3.30148e-06	0.0166327	Q9BV23	ABHD6
TRINITY_DN124870_c4_g4_i9	DNA-directed RNA polymerase, mitochondrial	-7.02293	-0.475165	2.2974e-07	0.00325328	Q8BKF1	RPOM
TRINITY_DN129264_c1_g1_i1	Gamma-aminobutyric acid type B receptor subunit 2	-7.06889	9.66884	2.24074e-05	0.0429025	O88871	GABR2
TRINITY_DN119320_c2_g1_i1	Reticulon-1	-7.06951	-0.482651	2.74517e-05	0.0465929	Q64548	RTN1
TRINITY_DN129837_c7_g1_i17	Single-stranded DNA-binding protein 2	-7.07435	-0.431075	1.83911e-05	0.0390502	Q9CYZ8	SSBP2
TRINITY_DN123164_c0_g1_i5	NAD-dependent protein deacetylase sirtuin-1	-7.08716	-0.43932	6.86753e-06	0.0239827	Q96EB6	SIR1
TRINITY_DN120134_c8_g2_i5	Putative serine protease F56F10.1	-7.12378	-0.398271	1.05689e-05	0.029299	P90893	YM9I
TRINITY_DN129945_c6_g3_i7	Centromere protein I	-7.1323	-0.406434	1.33091e-05	0.0325852	Q8AYS7	CENPI
TRINITY_DN127866_c4_g1_i20	Exocyst complex component 5	-7.16196	-0.388831	3.0212e-07	0.00416565	Q3TPX4	EXOC5
TRINITY_DN120415_c3_g4_i2	Sodium/potassium-transporting ATPase subunit beta-1	-7.17713	-0.348612	4.18309e-06	0.0201075	P51165	AT1B1
TRINITY_DN128446_c1_g2_i2	CAP-Gly domain-containing linker protein 3	-7.17913	5.48539	7.54984e-06	0.0245104	Q5U243	CLIP3
TRINITY_DN123611_c5_g1_i16	Insulin-induced gene 2 protein	-7.2106	-0.319448	1.18188e-05	0.0315813	Q6PQZ3	INSI2
TRINITY_DN130928_c2_g1_i2	Canalicular multispecific organic anion transporter 2	-7.21592	-0.324947	2.48825e-05	0.0444951	O88563	MRP3
TRINITY_DN129837_c7_g1_i14	Single-stranded DNA-binding protein 2	-7.21738	-0.321126	2.36243e-08	0.000651465	Q9CYZ8	SSBP2
TRINITY_DN125634_c3_g3_i5	Leucine-rich repeat and calponin homology domain-containing protein 3	-7.21956	-0.324798	1.92099e-05	0.0399817	Q96II8	LRCH3
TRINITY_DN115234_c0_g2_i3	Protein FAM110B	-7.32811	-0.279402	9.38783e-06	0.0267321	Q4QRD7	F110B
TRINITY_DN122866_c9_g1_i4	Histone-lysine N-methyltransferase SETD2	-7.36846	-0.202345	8.95421e-06	0.0263569	Q9BYW2	SETD2
TRINITY_DN119292_c0_g1_i22	Serine/threonine-protein kinase 19	-7.37523	-0.207844	7.33715e-08	0.00145345	P49842	STK19
TRINITY_DN116900_c0_g2_i2	Kininogen-1	-7.38746	2.54528	2.2425e-05	0.0429025	P01044	KNG1
TRINITY_DN125593_c0_g6_i3	BOLA class I histocompatibility antigen, alpha chain BL3-7	-7.43405	4.55071	1.24602e-06	0.00870462	P13753	HA1B
TRINITY_DN119395_c2_g1_i6	39S ribosomal protein L51, mitochondrial	-7.43986	-0.15957	6.79564e-06	0.0239827	Q5BJJ8	RM51
TRINITY_DN118862_c8_g1_i1	DDB1- and CUL4-associated factor 12	-7.4756	-0.115913	1.50014e-08	0.000491245	Q5F3R7	DCA12
TRINITY_DN116763_c3_g2_i1	C-type lectin domain family 4 member E	-7.58502	6.52161	2.34976e-05	0.0434465	Q9ULY5	CLC4E
TRINITY_DN118407_c1_g1_i3	RILP-like protein 1	-7.65643	3.13412	1.22949e-05	0.0319423	Q9JJC6	RIPL1
TRINITY_DN131375_c0_g2_i5	Histone-lysine N-methyltransferase 2A	-7.66968	0.0281202	6.34501e-06	0.0239827	Q03164	KMT2A
TRINITY_DN111220_c0_g1_i2	Ceruloplasmin	-7.6791	5.4177	2.79344e-05	0.0465929	P00450	CERU
TRINITY_DN127395_c0_g1_i13	Serine/threonine-protein kinase LATS1	-7.69714	0.08145	2.50486e-05	0.0445728	Q8BYR2	LATS1
TRINITY_DN122689_c1_g4_i7	Complement C3	-7.70797	6.1602	2.47554e-05	0.0444951	P98093	CO3
TRINITY_DN106941_c0_g2_i1	Glyceraldehyde-3-phosphate dehydrogenase {ECO:0000250|UniProtKB:P00355}	-7.72285	8.32596	2.46441e-06	0.014035	Q5XJ10	G3P
TRINITY_DN120270_c0_g2_i6	Haptoglobin	-7.7666	7.57951	1.89404e-06	0.0119344	P19007	HPT
TRINITY_DN129581_c2_g2_i2	Myotubularin	-7.81059	0.184888	1.30508e-05	0.0323889	Q5R9S3	MTM1
TRINITY_DN124915_c1_g1_i10	Caskin-2	-7.81925	0.1929	1.81583e-05	0.0389917	Q8WXE0	CSKI2
TRINITY_DN131983_c9_g4_i1	Class I histocompatibility antigen, F10 alpha chain	-7.82106	4.49221	7.22805e-07	0.0065295	P15979	HA1F
TRINITY_DN118206_c0_g1_i6	Insulin-like growth factor-binding protein 2	-7.8456	3.28642	1.66233e-05	0.0365954	P12843	IBP2
TRINITY_DN122203_c4_g4_i12	Breast cancer type 2 susceptibility protein	-7.89024	0.251482	6.84187e-07	0.006439	P51587	BRCA2
TRINITY_DN125731_c0_g2_i10	Factor XIIa inhibitor	-7.93515	0.247169	1.1497e-06	0.00839809	P50448	F12AI
TRINITY_DN110277_c0_g1_i7	Carcinoembryonic antigen-related cell adhesion molecule 1	-7.99168	0.313395	2.35374e-05	0.0434465	P31809	CEAM1
TRINITY_DN106451_c0_g1_i3	Saxitoxin and tetrodotoxin-binding protein 2	-8.00654	6.67141	2.04767e-05	0.0412178	Q90WJ9	SXT2
TRINITY_DN130044_c0_g3_i19	Metalloreductase STEAP4	-8.00743	3.75809	2.94432e-05	0.0479088	Q687X5	STEA4
TRINITY_DN123717_c1_g2_i2	Complement factor B	-8.07398	5.81221	9.96335e-06	0.0277673	Q864W1	CFAB
TRINITY_DN117254_c1_g3_i1	Hepatocyte nuclear factor 1-alpha	-8.08248	3.18622	2.79054e-05	0.0465929	Q91474	HNF1A
TRINITY_DN93689_c0_g1_i1	Complement C3	-8.08667	4.44309	2.29273e-05	0.0429025	P98093	CO3
TRINITY_DN99808_c0_g1_i2	LYR motif-containing protein 4B	-8.12363	0.427992	6.3104e-07	0.006439	B5XD90	LYM4B
TRINITY_DN115681_c0_g3_i2	Protein NLRC3	-8.14907	0.483052	1.14112e-05	0.0307623	Q7RTR2	NLRC3
TRINITY_DN129862_c7_g5_i11	Kynurenine 3-monooxygenase	-8.21686	3.9607	6.59975e-07	0.006439	Q1RLY6	KMO
TRINITY_DN126554_c1_g1_i8	BMP-2-inducible protein kinase	-8.22299	0.54848	6.01423e-07	0.00643088	Q9NSY1	BMP2K
TRINITY_DN119102_c8_g5_i8	Microfibril-associated glycoprotein 4	-8.23074	0.517967	2.00084e-06	0.0120498	P55918	MFAP4
TRINITY_DN122762_c0_g2_i4	Uncharacterized protein C19orf43	-8.23733	0.547191	4.32677e-09	0.00020609	Q9BQ61	CS043
TRINITY_DN128317_c2_g2_i3	RNA-binding protein 39	-8.29896	0.589362	1.38742e-05	0.0335798	Q8VH51	RBM39
TRINITY_DN112458_c0_g1_i2	Max dimerization protein 4	-8.35307	0.64945	1.41592e-05	0.0335798	Q14582	MAD4
TRINITY_DN127971_c4_g1_i16	Helicase with zinc finger domain 2	-8.35919	0.667261	7.27796e-06	0.0239827	Q9BYK8	HELZ2
TRINITY_DN117143_c0_g3_i3	Synaptic vesicle glycoprotein 2C	-8.36125	0.658359	6.10334e-08	0.00127913	Q9Z2I6	SV2C
TRINITY_DN105173_c0_g2_i5	Coagulation factor V	-8.40192	5.72119	7.00803e-07	0.00644181	O88783	FA5
TRINITY_DN120970_c0_g1_i2	Tumor suppressor candidate 2	-8.41781	0.722631	5.92558e-06	0.0238822	Q9WVF8	TUSC2
TRINITY_DN127786_c1_g1_i1	PiggyBac transposable element-derived protein 4	-8.42095	0.715035	1.94114e-06	0.0119344	Q96DM1	PGBD4
TRINITY_DN131460_c3_g1_i1	CCAAT/enhancer-binding protein alpha	-8.43276	0.737161	3.28338e-05	0.0494158	P49715	CEBPA
TRINITY_DN126538_c1_g1_i21	ETS domain-containing protein Elk-3	-8.59364	0.881221	1.306e-05	0.0323889	P41971	ELK3
TRINITY_DN129597_c11_g2_i1	26S protease regulatory subunit 4	-8.61486	6.61152	1.69222e-05	0.0367134	P62193	PRS4
TRINITY_DN117576_c1_g1_i3	Apolipoprotein C-I	-8.61504	11.4117	4.2832e-07	0.00534325	P34928	APOC1
TRINITY_DN99960_c0_g1_i2	Perforin-1	-8.61607	6.52697	3.05476e-05	0.0481509	P10820	PERF
TRINITY_DN121791_c7_g1_i11	NAD(P) transhydrogenase, mitochondrial	-8.6181	0.890871	6.77796e-07	0.006439	Q61941	NNTM
TRINITY_DN131451_c2_g5_i2	Complement C3	-8.64821	6.87852	7.14218e-06	0.0239827	P98093	CO3
TRINITY_DN131411_c1_g2_i6	Prothrombin	-8.66643	9.62825	6.70361e-06	0.0239827	Q19AZ8	THRB
TRINITY_DN127926_c3_g1_i15	CBP80/20-dependent translation initiation factor	-8.71395	5.70951	1.52965e-05	0.0349981	Q6PEE2	CTIF
TRINITY_DN91259_c1_g1_i1	Apolipoprotein B-100	-8.71999	4.85484	4.47297e-06	0.020925	P04114	APOB
TRINITY_DN131983_c9_g4_i2	Class I histocompatibility antigen, F10 alpha chain	-8.82264	1.09243	1.96582e-07	0.00286106	P15979	HA1F
TRINITY_DN123921_c4_g1_i1	Sodium-dependent lysophosphatidylcholine symporter 1	-8.84052	1.09523	6.93264e-06	0.0239827	Q9DA75	MFS2A
TRINITY_DN114633_c1_g1_i6	Cyclin-dependent kinase inhibitor 1	-8.84865	7.84086	7.18297e-06	0.0239827	P38936	CDN1A
TRINITY_DN131785_c2_g2_i5	Alpha-2-macroglobulin	-8.89912	5.27257	1.83731e-05	0.0390502	Q5R4N8	A2MG
TRINITY_DN236320_c0_g1_i1	Inositol oxygenase	-8.91064	5.65343	2.08606e-06	0.0122807	Q4V8T0	MIOX
TRINITY_DN125593_c0_g1_i1	BOLA class I histocompatibility antigen, alpha chain BL3-7	-8.96848	4.2301	2.1195e-08	0.000616947	P13753	HA1B
TRINITY_DN120092_c1_g1_i5	Catechol O-methyltransferase domain-containing protein 1	-9.05983	8.52799	1.21793e-06	0.0086234	Q8BIG7	CMTD1
TRINITY_DN128971_c2_g8_i1	Fatty acid-binding protein, liver	-9.13158	5.11143	4.98305e-06	0.0221987	P80856	FABPL
TRINITY_DN116162_c3_g6_i7	Cytochrome P450 4V2	-9.1621	7.75184	7.82594e-07	0.00672191	Q9DBW0	CP4V2
TRINITY_DN125831_c1_g6_i3	Inter alpha-trypsin inhibitor, heavy chain 4	-9.16235	5.52868	6.59992e-06	0.0239827	A6X935	ITIH4
TRINITY_DN100823_c0_g1_i3	Class I histocompatibility antigen, F10 alpha chain	-9.1934	1.4411	7.48993e-08	0.00145345	P15979	HA1F
TRINITY_DN131451_c2_g5_i6	Complement C3	-9.21538	5.04688	1.2882e-05	0.0323889	P98093	CO3
TRINITY_DN115840_c1_g1_i6	Phenazine biosynthesis-like domain-containing protein	-9.27953	4.16942	6.63358e-06	0.0239827	Q68G31	PBLD
TRINITY_DN103119_c0_g3_i1	Glutathione S-transferase theta-1	-9.29452	4.61353	1.23139e-05	0.0319423	Q2NL00	GSTT1
TRINITY_DN131451_c2_g5_i3	Complement C3	-9.30663	7.83858	1.88848e-06	0.0119344	P98093	CO3
TRINITY_DN119219_c8_g1_i1	G protein-coupled receptor kinase 6	-9.43157	3.79186	3.12154e-05	0.0481509	P43250	GRK6
TRINITY_DN127228_c0_g1_i19	Proliferating cell nuclear antigen	-9.55019	4.51432	2.16748e-23	1.13564e-17	Q9PTP1	PCNA
TRINITY_DN125831_c1_g6_i9	Inter alpha-trypsin inhibitor, heavy chain 4	-9.55022	5.65825	1.12774e-06	0.00839809	A6X935	ITIH4
TRINITY_DN123897_c6_g9_i1	cAMP-responsive element modulator	-9.58779	1.79247	1.67614e-05	0.0367134	Q1LZH5	CREM
TRINITY_DN117944_c1_g2_i16	Serotransferrin-2	-9.5887	10.2024	1.57955e-06	0.0104759	P80429	TRFE2
TRINITY_DN116755_c0_g3_i1	Glyoxylate reductase/hydroxypyruvate reductase	-9.59386	5.67473	1.14186e-05	0.0307623	Q9UBQ7	GRHPR
TRINITY_DN118882_c7_g1_i1	Hemopexin {ECO:0000250|UniProtKB:P20058}	-9.63066	8.68773	1.15985e-06	0.00839809	Q6PHG2	HEMO
TRINITY_DN130615_c0_g5_i1	Collagen alpha-1(VIII) chain	-9.63602	7.27979	7.13253e-06	0.0239827	P14282	CO8A1
TRINITY_DN128313_c0_g4_i9	Complement C2	-9.66207	5.88375	1.41717e-05	0.0335798	Q3SYW2	CO2
TRINITY_DN129862_c7_g5_i5	Kynurenine 3-monooxygenase	-9.67457	1.87836	1.30939e-05	0.0323889	Q1RLY6	KMO
TRINITY_DN110854_c3_g3_i3	Ethanolamine-phosphate phospho-lyase	-9.69984	1.90193	9.68723e-06	0.0272881	Q7SY54	AT2L1
TRINITY_DN128774_c0_g1_i4	Inter-alpha-trypsin inhibitor heavy chain H2	-9.72441	7.39668	2.63708e-06	0.0146988	Q61703	ITIH2
TRINITY_DN128380_c2_g3_i26	Calpain-1 catalytic subunit	-9.75233	1.96707	4.6048e-06	0.021351	Q9GLG2	CAN1
TRINITY_DN121534_c0_g2_i14	Intracellular hyaluronan-binding protein 4	-9.78972	2.01061	2.56747e-05	0.0448404	Q9JKS5	HABP4
TRINITY_DN76319_c0_g1_i1	Fucolectin	-9.87031	6.38881	3.01878e-05	0.0481509	Q7SIC1	FUCL
TRINITY_DN114142_c0_g2_i1	Complement C1q-like protein 2	-9.91126	7.16364	1.32547e-06	0.00913786	Q7Z5L3	C1QL2
TRINITY_DN117112_c0_g2_i9	Complement factor H-related protein 1	-9.97237	7.61794	2.51277e-05	0.0445728	Q03591	FHR1
TRINITY_DN128313_c0_g4_i3	Complement C2	-10.0126	7.31147	9.84662e-06	0.0275888	Q3SYW2	CO2
TRINITY_DN125978_c3_g2_i5	Alpha-1-antiproteinase 2	-10.075	6.72536	3.22759e-05	0.0487344	P38029	A1AT2
TRINITY_DN131863_c8_g4_i1	Apolipoprotein B-100	-10.1077	8.31324	4.94485e-07	0.00563224	E9Q414	APOB
TRINITY_DN125674_c5_g5_i5	C-reactive protein	-10.1154	7.05378	1.27403e-05	0.0323889	O19062	CRP
TRINITY_DN129687_c6_g1_i7	B-cell linker protein	-10.1286	2.33776	6.29107e-10	4.97883e-05	Q8WV28	BLNK
TRINITY_DN119348_c0_g2_i1	DDB1- and CUL4-associated factor 12	-10.1565	3.42287	1.30236e-08	0.00048277	Q08BB3	DCA12
TRINITY_DN95156_c0_g1_i1	Complement C2	-10.1695	5.8142	1.648e-05	0.036433	Q3SYW2	CO2
TRINITY_DN125731_c0_g2_i8	Factor XIIa inhibitor	-10.2281	6.9045	1.13926e-05	0.0307623	P50448	F12AI
TRINITY_DN125731_c0_g2_i1	Factor XIIa inhibitor	-10.2289	6.92156	9.63506e-07	0.00777501	P50448	F12AI
TRINITY_DN92965_c0_g1_i2	Complement C3	-10.2499	2.4399	2.09592e-05	0.0416679	P98093	CO3
TRINITY_DN95730_c0_g1_i2	Complement C3	-10.2515	8.55291	1.1449e-05	0.0307623	P98093	CO3
TRINITY_DN123161_c0_g1_i1	Fibrinogen gamma chain	-10.3145	5.12745	1.99667e-05	0.0405645	P02679	FIBG
TRINITY_DN125831_c1_g6_i5	Inter alpha-trypsin inhibitor, heavy chain 4	-10.3259	4.23729	2.79992e-05	0.0465929	A6X935	ITIH4
TRINITY_DN123161_c0_g1_i3	Fibrinogen gamma chain	-10.3523	9.21375	1.24092e-05	0.0319423	P02679	FIBG
TRINITY_DN121915_c8_g1_i1	Ribonuclease-like 3 {ECO:0000303|PubMed:16861230}	-10.356	7.38294	2.20039e-05	0.0429025	A5HAK0	RNSL3
TRINITY_DN123897_c5_g2_i5	cAMP-responsive element modulator	-10.3948	9.11646	4.73637e-06	0.0216709	Q1LZH5	CREM
TRINITY_DN112327_c1_g1_i1	Ladderlectin	-10.445	7.19383	8.60867e-06	0.0259223	Q66S03	LECG
TRINITY_DN117143_c0_g3_i5	Synaptic vesicle glycoprotein 2C	-10.452	4.32407	6.80684e-23	1.78321e-17	Q9Z2I6	SV2C
TRINITY_DN123717_c1_g2_i4	Complement factor B	-10.4533	7.04335	2.90075e-05	0.0476438	Q864W1	CFAB
TRINITY_DN129597_c11_g4_i1	26S protease regulatory subunit 4	-10.4824	8.74453	6.55404e-06	0.0239827	P62193	PRS4
TRINITY_DN125831_c1_g6_i1	Inter alpha-trypsin inhibitor, heavy chain 4	-10.5854	6.37827	1.51025e-05	0.0347613	A6X935	ITIH4
TRINITY_DN123129_c4_g1_i1	Fetuin-B	-10.6972	11.284	2.14867e-06	0.0125087	Q9UGM5	FETUB
TRINITY_DN128231_c6_g1_i1	Complement component C7	-10.7526	2.94743	4.64354e-07	0.00540658	Q9TUQ3	CO7
TRINITY_DN122600_c0_g2_i1	Alpha-2-antiplasmin	-10.7684	5.52857	2.92902e-05	0.0478141	Q61247	A2AP
TRINITY_DN91259_c0_g1_i1	Apolipoprotein B-100	-10.7753	9.47299	2.15586e-05	0.0424645	P04114	APOB
TRINITY_DN131693_c0_g1_i1	Complement C3	-10.7853	10.7117	2.71944e-06	0.0149983	P98093	CO3
TRINITY_DN109223_c0_g3_i3	Fatty acid-binding protein 10-A, liver basic	-10.8281	10.3226	7.7441e-06	0.0245104	Q9I8L5	FA10A
TRINITY_DN25310_c1_g1_i1	Transthyretin	-10.8762	7.19711	6.8549e-06	0.0239827	P02766	TTHY
TRINITY_DN111220_c0_g1_i1	Ceruloplasmin	-10.8975	7.85808	9.34906e-07	0.00777501	P00450	CERU
TRINITY_DN116468_c0_g1_i3	Apolipoprotein A-I-1	-10.9079	12.1298	5.06944e-06	0.0222044	O57523	APA11
TRINITY_DN125978_c3_g2_i4	Alpha-1-antiproteinase 2	-10.9133	8.22638	2.82249e-06	0.0154045	P38029	A1AT2
TRINITY_DN119733_c1_g1_i9	11-cis retinol dehydrogenase	-10.9709	4.21788	3.31044e-05	0.0494158	O55240	RDH1
TRINITY_DN76551_c0_g2_i1	Venom prothrombin activator vestarin-D2	-11.0414	7.62215	3.16119e-05	0.0481509	A6MFK8	FAXD2
TRINITY_DN130572_c0_g1_i6	Complement factor H	-11.1042	7.30295	5.28932e-06	0.022531	Q28085	CFAH
TRINITY_DN126901_c2_g2_i2	Complement C1r subcomponent	-11.1282	8.3355	4.28741e-06	0.0204215	Q4R577	C1R
TRINITY_DN116137_c0_g1_i3	Coagulation factor X	-11.2599	3.43836	5.84942e-06	0.0238822	P25155	FA10
TRINITY_DN121346_c2_g1_i2	UPF0762 protein C6orf58 homolog	-11.3131	9.2665	3.1844e-06	0.0161986	Q5QT17	CF058
TRINITY_DN116900_c0_g2_i4	Kininogen-1	-11.3571	8.08595	2.90982e-06	0.0155196	P01044	KNG1
TRINITY_DN125355_c2_g5_i9	Proline-rich nuclear receptor coactivator 1	-11.3889	3.56593	2.46797e-05	0.0444951	Q12796	PNRC1
TRINITY_DN120270_c0_g2_i1	Haptoglobin	-11.4386	5.6279	3.40704e-05	0.0499982	P19007	HPT
TRINITY_DN128918_c0_g2_i7	Inter-alpha-trypsin inhibitor heavy chain H2	-11.4723	8.82808	3.86037e-06	0.0190814	O02668	ITIH2
TRINITY_DN109223_c0_g3_i2	Fatty acid-binding protein 10-A, liver basic	-11.4731	10.5185	2.36728e-05	0.0435202	Q9I8L5	FA10A
TRINITY_DN114923_c1_g1_i1	Properdin	-11.4773	3.65373	1.33713e-05	0.0325852	Q5RBP8	PROP
TRINITY_DN130081_c4_g2_i1	Collagen type IV alpha-3-binding protein	-11.5075	3.68367	2.78336e-05	0.0465929	Q9GKI7	C43BP
TRINITY_DN109223_c0_g2_i1	Fatty acid-binding protein 10-A, liver basic	-11.5793	6.13316	2.25247e-05	0.0429025	Q9I8L5	FA10A
TRINITY_DN112327_c0_g1_i1	Ladderlectin	-11.6451	5.99153	8.83806e-06	0.0261619	Q66S03	LECG
TRINITY_DN109405_c0_g3_i3	Alpha-1-antitrypsin homolog	-11.6647	10.9609	1.95071e-05	0.0402389	P32759	A1AT
TRINITY_DN128774_c0_g1_i9	Inter-alpha-trypsin inhibitor heavy chain H2	-11.6876	6.43265	2.55845e-05	0.0448325	Q61703	ITIH2
TRINITY_DN119208_c11_g3_i1	ATP-binding cassette sub-family G member 1	-11.7077	3.88266	2.32934e-05	0.0434322	Q64343	ABCG1
TRINITY_DN49787_c0_g1_i1	Transmembrane 4 L6 family member 5	-11.7218	3.89664	1.92298e-05	0.0399817	O14894	T4S5
TRINITY_DN111111_c0_g1_i1	Complement C1q-like protein 3	-11.8769	10.04	1.43562e-05	0.0335798	Q9ESN4	C1QL3
TRINITY_DN125088_c1_g4_i4	Galactose-specific lectin nattectin	-11.8787	4.05272	1.63507e-05	0.036433	Q66S03	LECG
TRINITY_DN113488_c0_g1_i1	Vitronectin	-11.8805	7.55813	8.73599e-06	0.0260068	P29788	VTNC
TRINITY_DN109308_c0_g1_i1	Fructose-1,6-bisphosphatase 1	-11.8857	4.05964	2.35498e-05	0.0434465	P00636	F16P1
TRINITY_DN95858_c0_g1_i4	Coagulation factor XII	-11.902	6.13806	1.89778e-05	0.0399331	O97507	FA12
TRINITY_DN117639_c0_g1_i9	Coagulation factor VII	-11.9383	4.11205	1.63962e-05	0.036433	Q2F9P2	FA7
TRINITY_DN121346_c2_g1_i1	UPF0762 protein C6orf58 homolog	-12.1701	10.4787	3.38276e-06	0.0168799	Q5QT17	CF058
TRINITY_DN128649_c0_g1_i6	Serum albumin 1	-12.1758	12.8056	2.38202e-06	0.0137148	P21848	ALBU1
TRINITY_DN237613_c0_g1_i1	Heparin cofactor 2	-12.1931	4.36576	1.51267e-05	0.0347613	P05546	HEP2
TRINITY_DN114028_c0_g2_i2	Basement membrane-specific heparan sulfate proteoglycan core protein	-12.2969	7.33224	1.00907e-06	0.00777501	P98160	PGBM
TRINITY_DN131785_c2_g2_i7	Alpha-2-macroglobulin	-12.5488	6.7241	5.08551e-06	0.0222044	Q5R4N8	A2MG
TRINITY_DN117162_c3_g2_i9	Complement factor H-related protein 1	-12.6288	8.12272	2.84499e-05	0.047133	Q03591	FHR1
TRINITY_DN105341_c0_g1_i6	Hemopexin {ECO:0000250|UniProtKB:P20058}	-12.6362	10.1143	1.18743e-05	0.0315813	Q6PHG2	HEMO
TRINITY_DN128649_c0_g1_i2	Serum albumin 1	-12.872	10.2835	8.37716e-07	0.00707932	P21848	ALBU1
TRINITY_DN112327_c1_g1_i2	Ladderlectin	-12.9267	9.2595	2.08324e-06	0.0122807	Q66S03	LECG
TRINITY_DN117596_c3_g1_i6	Antithrombin-III	-13.0444	5.21442	3.14393e-05	0.0481509	P32261	ANT3
TRINITY_DN128649_c0_g1_i7	Serum albumin 1	-13.0923	9.04945	7.78512e-06	0.0245104	P21848	ALBU1
TRINITY_DN125391_c1_g1_i6	Plasminogen	-13.238	5.40757	3.41626e-05	0.0499982	P20918	PLMN
TRINITY_DN117162_c3_g2_i8	Complement factor H-related protein 1	-13.242	7.17793	2.75932e-05	0.0465929	Q03591	FHR1
TRINITY_DN126902_c3_g3_i11	AKT-interacting protein homolog B	-13.5016	7.7685	6.95923e-06	0.0239827	Q5XGV8	AKTPB
TRINITY_DN127099_c0_g2_i6	Angiopoietin-related protein 4	-13.5519	5.72094	7.26892e-06	0.0239827	Q6TMA8	ANGL4
TRINITY_DN117107_c0_g2_i4	Cytochrome P450 2B4	-13.7571	5.92585	2.767e-05	0.0465929	P00178	CP2B4
TRINITY_DN122689_c1_g4_i1	Complement C3	-13.8119	5.98057	2.68263e-05	0.0462353	P98093	CO3
TRINITY_DN117112_c0_g2_i4	Complement factor H-related protein 1	-13.8411	6.00974	2.72322e-05	0.0465929	Q03591	FHR1
TRINITY_DN126902_c3_g3_i15	AKT-interacting protein homolog B	-13.8439	6.01255	6.79783e-06	0.0239827	Q5XGV8	AKTPB
TRINITY_DN131785_c1_g2_i4	Alpha-2-macroglobulin	-14.3576	6.52569	6.91201e-06	0.0239827	Q5R4N8	A2MG
TRINITY_DN117112_c0_g2_i10	Complement factor H-related protein 1	-14.3797	7.68824	2.9142e-06	0.0155196	Q03591	FHR1
TRINITY_DN125391_c1_g1_i10	Plasminogen	-14.5389	6.70688	1.06283e-06	0.0080705	P20918	PLMN
TRINITY_DN125978_c3_g2_i15	Alpha-1-antiproteinase 2	-14.7379	6.90568	2.5979e-05	0.0450715	P38029	A1AT2
TRINITY_DN114568_c0_g1_i8	Heme-binding protein 2	-15.0534	7.22103	3.36433e-05	0.0497945	Q9Y5Z4	HEBP2

## Sheet: MPR, 0v1
Trinity ID	Gene ID	logFC	logCPM	PValue	FDR	Uniprot	HUGO
TRINITY_DN126150_c0_g2_i2	Gag-Pol polyprotein	12.7229	4.89103	1.31959e-05	0.0287376	Q2F7J0	POL
TRINITY_DN118224_c7_g1_i1	Calpain-1 catalytic subunit	12.7091	6.28402	7.52038e-07	0.00412726	Q9GLG2	CAN1
TRINITY_DN126150_c0_g3_i1	Gag-Pol polyprotein	12.1854	4.35726	2.10067e-05	0.0390488	Q2F7J0	POL
TRINITY_DN131042_c3_g5_i9	Histone-lysine N-methyltransferase 2B	12.0294	5.58621	1.32155e-05	0.0287376	O08550	KMT2B
TRINITY_DN121997_c1_g1_i1	Peptidyl-prolyl cis-trans isomerase FKBP1A	11.9332	4.10462	3.11288e-05	0.0483177	O42123	FKB1A
TRINITY_DN127703_c0_g8_i7	Guanylate-binding protein 7	11.7476	3.92131	7.12817e-09	0.00013692	Q8N8V2	GBP7
TRINITY_DN131204_c2_g2_i9	Kinectin	11.3258	3.50567	3.32558e-06	0.0121674	Q90631	KTN1
TRINITY_DN126806_c1_g5_i22	Chloride intracellular channel protein 2	11.1055	3.28881	2.38576e-09	5.23731e-05	Q5M883	CLIC2
TRINITY_DN126951_c3_g2_i1	Gag-Pol polyprotein	10.974	3.16151	1.22035e-05	0.0274858	O92815	POL
TRINITY_DN128858_c0_g1_i2	Interleukin-3 receptor class 2 subunit beta	10.5915	2.78158	4.75407e-08	0.000576744	P26954	IL3B2
TRINITY_DN118224_c5_g1_i3	Calpain-1 catalytic subunit	10.5207	2.7115	2.52209e-05	0.0438749	Q9GLG2	CAN1
TRINITY_DN120455_c2_g1_i4	RING finger protein 145	10.4527	2.65002	8.03985e-06	0.0212635	Q7ZWF4	RN145
TRINITY_DN129903_c0_g1_i7	H-2 class II histocompatibility antigen, A-B alpha chain	10.3673	2.5656	1.14694e-05	0.0260464	P14434	HA2B
TRINITY_DN124137_c6_g1_i1	Bile salt-activated lipase	10.2053	2.40606	6.25451e-07	0.00362914	Q64285	CEL
TRINITY_DN130145_c1_g2_i17	T-cell-specific surface glycoprotein CD28	10.1693	2.37331	7.27269e-17	3.35271e-11	Q28071	CD28
TRINITY_DN127594_c4_g10_i4	Cell division cycle-associated protein 3	10.0264	2.2353	1.87879e-08	0.000320787	P0C2X8	CDCA3
TRINITY_DN124275_c2_g1_i3	FAST kinase domain-containing protein 2	9.9955	2.20483	1.60955e-15	3.71001e-10	Q9NYY8	FAKD2
TRINITY_DN131983_c9_g7_i1	Class I histocompatibility antigen, F10 alpha chain	9.94737	2.1613	9.57311e-06	0.0231058	P15979	HA1F
TRINITY_DN126404_c0_g1_i10	Polyhomeotic-proximal chromatin protein	9.87433	2.0878	6.25961e-08	0.00073087	P39769	PHP
TRINITY_DN112154_c0_g1_i4	Cyclic GMP-AMP synthase	9.83515	2.04528	5.78789e-06	0.0174393	Q8C6L5	CGAS
TRINITY_DN119770_c2_g2_i3	Leukotriene B4 receptor 1	9.77231	1.98708	1.6385e-05	0.0330876	Q15722	LT4R1
TRINITY_DN129999_c1_g1_i4	Neuroglobin-1	9.55494	1.78712	3.28874e-05	0.0493847	P59742	NGB1
TRINITY_DN119036_c0_g2_i3	Transmembrane protein 251	9.53904	1.76692	7.70439e-14	8.87931e-09	Q5TZA3	TM251
TRINITY_DN126533_c3_g1_i1	NEDD4-binding protein 1	9.51677	1.7437	7.08708e-10	2.04196e-05	Q1LVK9	N4BP1
TRINITY_DN126806_c1_g5_i24	Chloride intracellular channel protein 2	9.47545	1.7083	1.36416e-07	0.00118656	Q5M883	CLIC2
TRINITY_DN124597_c7_g2_i5	Kelch-like protein 22	9.42751	1.66331	1.74842e-05	0.0349141	Q08CY1	KLH22
TRINITY_DN129765_c0_g1_i12	WAS/WASL-interacting protein family member 1	9.38166	1.61696	8.03931e-08	0.0008423	Q8K1I7	WIPF1
TRINITY_DN127122_c0_g3_i6	Hexosaminidase D	9.24526	1.48299	4.37334e-07	0.00286275	Q8WVB3	HEXDC
TRINITY_DN118662_c10_g9_i1	DENN domain-containing protein 2D	9.16848	1.40797	4.72093e-06	0.0154351	Q9H6A0	DEN2D
TRINITY_DN126102_c0_g2_i9	U2 snRNP-associated SURP motif-containing protein	9.14461	1.39281	1.35671e-07	0.00118656	Q6NV83	SR140
TRINITY_DN128820_c5_g3_i16	LysM and putative peptidoglycan-binding domain-containing protein 4	9.13259	1.37999	1.7448e-07	0.00141114	Q6P606	LYSM4
TRINITY_DN114202_c0_g1_i8	Origin recognition complex subunit 1	9.11739	1.36812	2.55009e-10	8.95244e-06	Q13415	ORC1
TRINITY_DN123921_c3_g1_i4	Sodium-dependent lysophosphatidylcholine symporter 1	8.98174	1.24478	2.84747e-05	0.0471216	Q9DA75	MFS2A
TRINITY_DN125839_c1_g1_i3	Nucleolar pre-ribosomal-associated protein 1	8.97924	1.23688	8.74378e-07	0.00459787	Q571H0	NPA1P
TRINITY_DN128012_c4_g2_i31	Ubiquitin thioesterase otulin	8.88645	1.15109	1.26613e-11	6.48537e-07	Q96BN8	OTUL
TRINITY_DN126645_c3_g1_i7	Cytochrome b-245 heavy chain	8.83776	1.1081	3.30135e-07	0.002378	Q95L74	CY24B
TRINITY_DN122963_c6_g1_i1	Cyclin-dependent kinase-like 2	8.82966	1.10254	8.07898e-07	0.00438166	Q9TTK0	CDKL2
TRINITY_DN129903_c0_g1_i8	H-2 class II histocompatibility antigen, A-B alpha chain	8.76294	3.49503	1.03155e-05	0.024077	P14434	HA2B
TRINITY_DN127854_c3_g1_i7	Sentrin-specific protease 6	8.7504	1.02502	2.59959e-12	2.39682e-07	Q9GZR1	SENP6
TRINITY_DN129071_c3_g1_i15	Rho GTPase-activating protein 11A	8.73723	1.01977	1.55641e-05	0.0319034	Q80Y19	RHGBA
TRINITY_DN128484_c2_g1_i4	Putative nuclease HARBI1	8.72814	1.0081	8.87657e-07	0.00459787	B0BN95	HARB1
TRINITY_DN119890_c1_g1_i2	SLAIN motif-containing protein-like	8.69259	0.971742	4.82258e-12	3.17601e-07	Q7SXC6	SLAIL
TRINITY_DN125689_c1_g1_i1	Actin-related protein 2/3 complex subunit 5	8.58522	4.52024	8.00501e-09	0.000147612	Q3SYX9	ARPC5
TRINITY_DN128031_c3_g3_i7	ETS-related transcription factor Elf-1	8.5815	0.864264	8.82418e-08	0.000847489	Q60775	ELF1
TRINITY_DN127174_c5_g5_i10	DNA-binding protein SMUBP-2	8.56492	0.85762	1.60387e-06	0.00732061	Q60560	SMBP2
TRINITY_DN121446_c0_g7_i1	Ig kappa chain V-I region Bi	8.54319	3.92882	1.99215e-05	0.0379497	P01595	KV103
TRINITY_DN113228_c0_g2_i4	Alpha-aminoadipic semialdehyde synthase, mitochondrial	8.53014	0.819506	9.18847e-07	0.00465482	Q99K67	AASS
TRINITY_DN126834_c0_g1_i11	Cdc42 homolog	8.51063	0.806041	1.43216e-06	0.00673697	Q16YG0	CDC42
TRINITY_DN126156_c0_g1_i1	Tripartite motif-containing protein 29	8.4427	0.737183	1.52493e-05	0.0315243	Q14134	TRI29
TRINITY_DN130028_c4_g6_i1	Dihydropyrimidinase-related protein 2	8.44148	4.64588	1.38055e-05	0.0294644	P47942	DPYL2
TRINITY_DN130153_c4_g2_i12	Origin recognition complex subunit 2	8.38822	0.691498	1.08188e-06	0.00524997	Q91628	ORC2
TRINITY_DN128496_c10_g12_i12	Bifunctional methylenetetrahydrofolate dehydrogenase/cyclohydrolase, mitochondrial	8.38284	0.69031	2.08449e-05	0.0390488	Q5ZKA5	MTDC
TRINITY_DN120644_c4_g1_i1	Interferon-induced protein 44	8.37794	0.675779	1.01672e-05	0.0240363	Q8TCB0	IFI44
TRINITY_DN130220_c3_g2_i11	Nuclear pore membrane glycoprotein 210	8.37014	0.679059	2.09671e-06	0.00870794	Q9QY81	PO210
TRINITY_DN120140_c8_g3_i6	Popeye domain-containing protein 2	8.34107	0.649892	9.87628e-10	2.67821e-05	Q9HBU9	POPD2
TRINITY_DN126311_c4_g3_i10	Serine/threonine-protein kinase greatwall	8.30553	0.620552	2.16539e-10	8.31871e-06	Q6DBX4	GWL
TRINITY_DN113054_c0_g2_i9	Nischarin	8.30423	0.625486	5.27152e-06	0.016645	Q9Y2I1	NISCH
TRINITY_DN127122_c0_g3_i13	Hexosaminidase D	8.24372	0.559669	1.28365e-06	0.00610062	Q8WVB3	HEXDC
TRINITY_DN120059_c1_g4_i5	Butyrophilin subfamily 1 member A1	8.20314	0.519844	8.64921e-06	0.0222448	P18892	BT1A1
TRINITY_DN128926_c1_g3_i12	Aminopeptidase N	8.19621	0.518133	1.56825e-06	0.00722965	P97449	AMPN
TRINITY_DN123977_c3_g1_i5	Ectopic P granules protein 5 homolog	8.16511	0.495131	1.90029e-09	4.38017e-05	A5WUT8	EPG5
TRINITY_DN129522_c0_g3_i11	Splicing factor 3B subunit 1	8.1297	0.462858	8.07184e-06	0.0212635	Q99NB9	SF3B1
TRINITY_DN126778_c2_g2_i18	Neutral alpha-glucosidase AB	8.11119	0.446908	1.48176e-06	0.00689992	Q8BHN3	GANAB
[truncated: 201 more rows]

## Sheet: MPR, 1v2
Trinity ID	Gene ID	logFC	logCPM	PValue	FDR	Uniprot	HUGO
[truncated: 145 more rows]

[truncated: 10 more sheets: MPR, 0v2, T=0, CvM, T=1, CvM, T=2, CvM, T=0, CvMPR, T=1, CvMPR, T=2, CvMPR, T=0, MvMPR, T=1, MvMPR, T=2, MvMPR]
