# Supplementary material for: Vaccine-Induced Protection Against Furunculosis Involves Pre-emptive Priming of Humoral Immunity in Arctic Charr
Source: Front Immunol. 2019 Feb 4;10:120. doi: 10.3389/fimmu.2019.00120 (PMC6369366; doi:10.3389/fimmu.2019.00120)
Supplement: Supplementary file 14 [file Data_Sheet_4.xlsx]

## Sheet: 8 dpi_upregulated
Supplemental Data File 4. Gene Ontology enrichment for diffferentially expressed genes in vaccinated and non-vaccinated charr.
*compared to 0 dpi
PBS-injected controls						ForteMicro-vaccinates						ForteMicro+Renogen-vaccinates
GO Term	Description	P-value	FDR q-value	Enrichment		GO Term	Description	P-value	FDR q-value	Enrichment		GO Term	Description	P-value	FDR q-value	Enrichment
GO:0019221	cytokine-mediated signaling pathway	4.2e-12	5.6e-08	2.86		GO:0008285	negative regulation of cell proliferation	0.000279	1	4.52		GO:0071621	granulocyte chemotaxis	0.000481	1	10.78
GO:0048583	regulation of response to stimulus	2.12e-09	1.41e-05	1.46		GO:0010468	regulation of gene expression	0.000406	1	1.99		GO:0003373	dynamin family protein polymerization involved in membrane fission	0.000622	1	48.49
GO:0007165	signal transduction	7.54e-09	3.35e-05	1.43		GO:0016070	RNA metabolic process	0.000461	1	2.21		GO:0003374	dynamin family protein polymerization involved in mitochondrial fission	0.000622	1	48.49
GO:0042127	regulation of cell proliferation	1e-08	3.34e-05	1.78		GO:0019219	regulation of nucleobase-containing compound metabolic process	0.000553	1	2.01		GO:0097530	granulocyte migration	0.000723	1	9.7
GO:0009605	response to external stimulus	2.63e-08	7.01e-05	1.87		GO:0006476	protein deacetylation	0.000588	1	17.97
GO:0009607	response to biotic stimulus	2.83e-08	6.31e-05	2.22		GO:0016575	histone deacetylation	0.000588	1	17.97
GO:0009966	regulation of signal transduction	3.62e-08	6.9e-05	1.5		GO:0035601	protein deacylation	0.000688	1	17.05
GO:0043207	response to external biotic stimulus	4.16e-08	6.94e-05	2.24		GO:0007275	multicellular organism development	0.000715	1	4.52
GO:0023051	regulation of signaling	5.9e-08	8.75e-05	1.45		GO:0098732	macromolecule deacylation	0.000741	1	16.62
GO:0010646	regulation of cell communication	9.97e-08	0.000133	1.45		GO:0051252	regulation of RNA metabolic process	0.000744	0.993	2.04
GO:0048584	positive regulation of response to stimulus	1.16e-07	0.000141	1.6		GO:0032774	RNA biosynthetic process	0.000803	0.974	2.41
GO:0071222	cellular response to lipopolysaccharide	1.24e-07	0.000138	3.85		GO:0080090	regulation of primary metabolic process	0.000896	0.996	1.72
GO:0007166	cell surface receptor signaling pathway	1.9e-07	0.000195	1.59
GO:0034097	response to cytokine	2.5e-07	0.000238	2.39
GO:0048518	positive regulation of biological process	2.78e-07	0.000247	1.29
GO:0032496	response to lipopolysaccharide	2.98e-07	0.000249	3.03
GO:0071216	cellular response to biotic stimulus	3.37e-07	0.000265	3.38
GO:0050896	response to stimulus	4.18e-07	0.00031	1.34
GO:0071219	cellular response to molecule of bacterial origin	4.76e-07	0.000334	3.57
GO:0009968	negative regulation of signal transduction	5.18e-07	0.000346	1.79
GO:0048519	negative regulation of biological process	5.69e-07	0.000362	1.32
GO:1902531	regulation of intracellular signal transduction	5.86e-07	0.000355	1.63
GO:0048522	positive regulation of cellular process	5.94e-07	0.000345	1.31
GO:0006952	defense response	6.31e-07	0.000351	2
GO:0043062	extracellular structure organization	8.19e-07	0.000437	2.81
GO:0010648	negative regulation of cell communication	9.73e-07	0.0005	1.73
GO:0009893	positive regulation of metabolic process	9.84e-07	0.000486	1.39
GO:0048585	negative regulation of response to stimulus	1.06e-06	0.000507	1.67
GO:0023057	negative regulation of signaling	1.08e-06	0.000499	1.73
GO:0036499	PERK-mediated unfolded protein response	1.11e-06	0.000492	12.57
GO:0002526	acute inflammatory response	1.25e-06	0.000537	5.76
GO:0002376	immune system process	1.28e-06	0.000534	1.61
GO:0002237	response to molecule of bacterial origin	1.48e-06	0.000599	2.79
GO:0030198	extracellular matrix organization	1.98e-06	0.000775	2.89
GO:0048523	negative regulation of cellular process	2.26e-06	0.000863	1.32
GO:0051704	multi-organism process	2.43e-06	0.000899	1.73
GO:0002682	regulation of immune system process	2.84e-06	0.00103	1.72
GO:0050776	regulation of immune response	2.9e-06	0.00102	1.94
GO:0002684	positive regulation of immune system process	3.02e-06	0.00103	1.91
GO:0001817	regulation of cytokine production	3.4e-06	0.00114	2.11
GO:0009967	positive regulation of signal transduction	4.4e-06	0.00143	1.62
GO:0065009	regulation of molecular function	4.64e-06	0.00147	1.42
GO:0043066	negative regulation of apoptotic process	5.09e-06	0.00158	1.85
GO:0050900	leukocyte migration	5.46e-06	0.00166	2.74
GO:0042221	response to chemical	5.58e-06	0.00166	1.45
GO:0006954	inflammatory response	6.1e-06	0.00177	2.44
GO:0023056	positive regulation of signaling	6.57e-06	0.00187	1.58
GO:0060326	cell chemotaxis	7.47e-06	0.00208	3.12
GO:0010604	positive regulation of macromolecule metabolic process	7.89e-06	0.00215	1.37
GO:0031325	positive regulation of cellular metabolic process	8.16e-06	0.00218	1.37
GO:0043069	negative regulation of programmed cell death	8.21e-06	0.00215	1.82
GO:0010647	positive regulation of cell communication	8.81e-06	0.00226	1.57
GO:0071345	cellular response to cytokine stimulus	9.33e-06	0.00235	2.35
GO:0016477	cell migration	9.76e-06	0.00241	1.9
GO:0030595	leukocyte chemotaxis	9.87e-06	0.00239	3.64
GO:0006953	acute-phase response	1.01e-05	0.0024	6.7
GO:0010941	regulation of cell death	1.1e-05	0.00258	1.58
GO:0010033	response to organic substance	1.16e-05	0.00268	1.5
GO:1902533	positive regulation of intracellular signal transduction	1.22e-05	0.00276	1.76
GO:0060548	negative regulation of cell death	1.22e-05	0.00271	1.76
GO:0001819	positive regulation of cytokine production	1.33e-05	0.00292	2.35
GO:0051173	positive regulation of nitrogen compound metabolic process	1.37e-05	0.00294	1.37
GO:0008284	positive regulation of cell proliferation	1.52e-05	0.00322	1.79
GO:1904035	regulation of epithelial cell apoptotic process	1.86e-05	0.00388	4.93
GO:0031623	receptor internalization	1.86e-05	0.00382	4.93
GO:0051707	response to other organism	1.97e-05	0.00397	2.13
GO:2000377	regulation of reactive oxygen species metabolic process	2.02e-05	0.00402	2.92
GO:0080134	regulation of response to stress	2.4e-05	0.00471	1.62
GO:0042981	regulation of apoptotic process	2.6e-05	0.00503	1.58
GO:0002573	myeloid leukocyte differentiation	2.73e-05	0.00521	3.76
GO:2000379	positive regulation of reactive oxygen species metabolic process	2.73e-05	0.00514	3.76
GO:0006935	chemotaxis	2.74e-05	0.00509	2.55
GO:0001525	angiogenesis	2.74e-05	0.00502	2.55
GO:0019915	lipid storage	2.97e-05	0.00535	6.9
GO:2000147	positive regulation of cell motility	3.12e-05	0.00555	2.14
GO:0040011	locomotion	3.27e-05	0.00573	1.76
GO:0042330	taxis	3.4e-05	0.0059	2.52
GO:0051240	positive regulation of multicellular organismal process	3.41e-05	0.00583	1.54
GO:0043067	regulation of programmed cell death	3.66e-05	0.00619	1.56
GO:0043112	receptor metabolic process	4.01e-05	0.00669	3.63
GO:0050789	regulation of biological process	4.17e-05	0.00687	1.13
GO:0006898	receptor-mediated endocytosis	4.38e-05	0.00713	2.77
GO:0050794	regulation of cellular process	4.96e-05	0.00798	1.13
GO:0051272	positive regulation of cellular component movement	6.29e-05	0.01	2.07
GO:0050863	regulation of T cell activation	6.31e-05	0.00991	2.42
GO:0008285	negative regulation of cell proliferation	6.54e-05	0.0102	1.84
GO:0030154	cell differentiation	6.56e-05	0.0101	1.48
GO:0071347	cellular response to interleukin-1	6.88e-05	0.0104	4.3
GO:0048646	anatomical structure formation involved in morphogenesis	7.16e-05	0.0107	1.82
GO:0051246	regulation of protein metabolic process	7.6e-05	0.0113	1.38
GO:0071396	cellular response to lipid	8.24e-05	0.0121	2.13
GO:0048870	cell motility	9.13e-05	0.0132	1.74
GO:0006984	ER-nucleus signaling pathway	0.000101	0.0145	5.86
GO:0051249	regulation of lymphocyte activation	0.000108	0.0153	2.13
GO:0030335	positive regulation of cell migration	0.000117	0.0164	2.06
GO:0030099	myeloid cell differentiation	0.000121	0.0169	2.85
GO:0031401	positive regulation of protein modification process	0.000128	0.0176	1.6
GO:0071310	cellular response to organic substance	0.000129	0.0176	1.56
GO:0040017	positive regulation of locomotion	0.00013	0.0176	1.99
GO:0006955	immune response	0.000132	0.0177	1.81
GO:0006950	response to stress	0.000133	0.0175	1.36
GO:0051247	positive regulation of protein metabolic process	0.000138	0.0181	1.49
GO:0015909	long-chain fatty acid transport	0.000144	0.0186	5.59
GO:0035556	intracellular signal transduction	0.000153	0.0197	1.48
GO:0019222	regulation of metabolic process	0.000159	0.0203	1.2
GO:2001234	negative regulation of apoptotic signaling pathway	0.00016	0.0201	2.6
GO:0022407	regulation of cell-cell adhesion	0.000161	0.0201	2.19
GO:0031399	regulation of protein modification process	0.000163	0.0201	1.46
GO:0022409	positive regulation of cell-cell adhesion	0.000166	0.0203	2.45
GO:0044093	positive regulation of molecular function	0.000166	0.0202	1.48
GO:0031347	regulation of defense response	0.000167	0.0201	1.83
GO:1903800	positive regulation of production of miRNAs involved in gene silencing by miRNA	0.000171	0.0203	11.17
GO:0002252	immune effector process	0.000179	0.0212	1.71
GO:0050865	regulation of cell activation	0.000196	0.023	1.98
GO:0034121	regulation of toll-like receptor signaling pathway	0.000196	0.0228	4.19
GO:1990266	neutrophil migration	0.000196	0.0226	4.19
GO:0097529	myeloid leukocyte migration	0.000197	0.0224	3.54
GO:1904037	positive regulation of epithelial cell apoptotic process	0.000209	0.0237	6.28
GO:0010755	regulation of plasminogen activation	0.000211	0.0237	16.76
GO:0010886	positive regulation of cholesterol storage	0.000211	0.0235	16.76
GO:0045123	cellular extravasation	0.000211	0.0233	16.76
GO:0050790	regulation of catalytic activity	0.000264	0.0289	1.41
GO:0042327	positive regulation of phosphorylation	0.000265	0.0288	1.62
GO:0048869	cellular developmental process	0.000267	0.0288	1.34
GO:0070555	response to interleukin-1	0.00028	0.0299	3.41
GO:0002694	regulation of leukocyte activation	0.000294	0.0312	1.96
GO:2000145	regulation of cell motility	0.000297	0.0312	1.68
GO:0001934	positive regulation of protein phosphorylation	0.000299	0.0312	1.63
GO:0042325	regulation of phosphorylation	0.000306	0.0316	1.49
GO:0019079	viral genome replication	0.000308	0.0316	5.91
GO:0044092	negative regulation of molecular function	0.000318	0.0324	1.61
GO:1901342	regulation of vasculature development	0.00033	0.0334	2.22
GO:1903037	regulation of leukocyte cell-cell adhesion	0.000331	0.0332	2.27
GO:0070887	cellular response to chemical stimulus	0.000333	0.0332	1.46
GO:0008152	metabolic process	0.000336	0.0332	1.13
GO:0002696	positive regulation of leukocyte activation	0.000353	0.0347	2.17
GO:0032101	regulation of response to external stimulus	0.000355	0.0346	1.75
GO:2000351	regulation of endothelial cell apoptotic process	0.000366	0.0354	4.89
GO:0065007	biological regulation	0.000369	0.0354	1.1
GO:0070106	interleukin-27-mediated signaling pathway	0.000379	0.0362	9.57
GO:0051251	positive regulation of lymphocyte activation	0.000395	0.0374	2.24
GO:0033993	response to lipid	0.000398	0.0374	1.72
GO:0071704	organic substance metabolic process	0.000421	0.0393	1.13
GO:0002697	regulation of immune effector process	0.000435	0.0403	2.09
GO:0048514	blood vessel morphogenesis	0.000436	0.0401	3.49
GO:0014070	response to organic cyclic compound	0.000444	0.0406	1.69
GO:0030593	neutrophil chemotaxis	0.000446	0.0405	4.19
GO:0050867	positive regulation of cell activation	0.00045	0.0406	2.13
GO:0070098	chemokine-mediated signaling pathway	0.000461	0.0413	3.77
GO:0097530	granulocyte migration	0.000461	0.041	3.77
GO:0032268	regulation of cellular protein metabolic process	0.000474	0.0419	1.35
GO:0051270	regulation of cellular component movement	0.000493	0.0433	1.62
GO:0032879	regulation of localization	0.000509	0.0444	1.34
GO:0030155	regulation of cell adhesion	0.000524	0.0454	1.76
GO:0043170	macromolecule metabolic process	0.00053	0.0457	1.16
GO:0050793	regulation of developmental process	0.000537	0.0459	1.34
GO:0032270	positive regulation of cellular protein metabolic process	0.000546	0.0464	1.46
GO:1901700	response to oxygen-containing compound	0.000553	0.0467	1.5
GO:0009615	response to virus	0.000563	0.0472	2.29
GO:0048511	rhythmic process	0.000614	0.0512	2.22
GO:0051145	smooth muscle cell differentiation	0.000639	0.053	6.44
GO:1902532	negative regulation of intracellular signal transduction	0.000641	0.0528	1.87
GO:0001775	cell activation	0.000657	0.0538	1.61
GO:0051094	positive regulation of developmental process	0.000666	0.0542	1.48
GO:0048260	positive regulation of receptor-mediated endocytosis	0.000693	0.056	3.94
GO:1990440	positive regulation of transcription from RNA polymerase II promoter in response to endoplasmic reticulum stress	0.000723	0.0581	8.38
GO:0030334	regulation of cell migration	0.000726	0.058	1.66
GO:0051235	maintenance of location	0.000731	0.0581	2.64
GO:1903039	positive regulation of leukocyte cell-cell adhesion	0.000791	0.0625	2.35
GO:0015908	fatty acid transport	0.000804	0.0631	4.34
GO:2000142	regulation of DNA-templated transcription, initiation	0.000826	0.0645	5.03
GO:0036003	positive regulation of transcription from RNA polymerase II promoter in response to stress	0.000826	0.0641	5.03
GO:0001932	regulation of protein phosphorylation	0.000826	0.0637	1.47
GO:0032675	regulation of interleukin-6 production	0.000837	0.0642	3.02
GO:0048661	positive regulation of smooth muscle cell proliferation	0.000851	0.0649	3.22
GO:0009719	response to endogenous stimulus	0.000855	0.0648	1.56
GO:0019220	regulation of phosphate metabolic process	0.000876	0.0661	1.42
GO:0051239	regulation of multicellular organismal process	0.000891	0.0668	1.3
GO:0060255	regulation of macromolecule metabolic process	0.000922	0.0688	1.18
GO:0040012	regulation of locomotion	0.000935	0.0693	1.59
GO:0051174	regulation of phosphorus metabolic process	0.000935	0.0689	1.42
GO:0043410	positive regulation of MAPK cascade	0.000952	0.0698	1.8

## Sheet: 8 dpi_downregulated
*compared to 0 dpi
PBS-injected controls						*no enrichment for ForteMicro-vaccinates				ForteMicro+Renogen-vaccinates
GO Term	Description	P-value	FDR q-value	Enrichment						GO Term	Description	P-value	FDR q-value	Enrichment
GO:0046903	secretion	2.2e-05	0.294	2.21						GO:1901836	regulation of transcription of nucleolar large rRNA by RNA polymerase I	0.000577	1	52.78
GO:0006887	exocytosis	4.85e-05	0.324	2.42						GO:0022904	respiratory electron transport chain	0.000771	1	16.38
GO:0032940	secretion by cell	6.05e-05	0.269	2.2
GO:0035987	endodermal cell differentiation	0.000414	1	10.61
GO:2000377	regulation of reactive oxygen species metabolic process	0.000677	1	3.41
GO:0010573	vascular endothelial growth factor production	0.000722	1	37.12
GO:0046098	guanine metabolic process	0.000722	1	37.12
GO:0007161	calcium-independent cell-matrix adhesion	0.000722	1	37.12
GO:0051270	regulation of cellular component movement	0.00076	1	1.95
GO:0040012	regulation of locomotion	0.000783	1	1.95
GO:0000381	regulation of alternative mRNA splicing, via spliceosome	0.000943	1	5.18

## Sheet: 29 dpi_upregulated
*compared to 0 dpi
PBS-injected controls						ForteMicro-vaccinates						ForteMicro+Renogen-vaccinates
GO Term	Description	P-value	FDR q-value	Enrichment		GO Term	Description	P-value	FDR q-value	Enrichment		GO Term	Description	P-value	FDR q-value	Enrichment
GO:0022402	cell cycle process	4.55e-05	0.607	3.35		GO:0042045	epithelial fluid transport	0.000147	1	99.46		GO:0010212	response to ionizing radiation	0.000388	1	11.31
GO:1901990	regulation of mitotic cell cycle phase transition	4.88e-05	0.326	5.19		GO:0010519	negative regulation of phospholipase activity	0.000244	1	79.57		GO:0044238	primary metabolic process	0.0005	1	1.57
GO:1901989	positive regulation of cell cycle phase transition	6.08e-05	0.27	11.74		GO:0048731	system development	0.000423	1	4.29		GO:0006260	DNA replication	0.000645	1	9.9
GO:0044772	mitotic cell cycle phase transition	8.36e-05	0.279	6.57		GO:0070633	transepithelial transport	0.000509	1	56.84
GO:1901987	regulation of cell cycle phase transition	8.53e-05	0.228	4.83		GO:1905244	regulation of modification of synaptic structure	0.000677	1	49.73
GO:0044770	cell cycle phase transition	9.99e-05	0.222	6.39		GO:0060192	negative regulation of lipase activity	0.000677	1	49.73
GO:1902751	positive regulation of cell cycle G2/M phase transition	0.000314	0.599	21.92
GO:0010564	regulation of cell cycle process	0.000326	0.544	3.37
GO:1903047	mitotic cell cycle process	0.000374	0.555	3.6
GO:1901992	positive regulation of mitotic cell cycle phase transition	0.000457	0.61	10.96
GO:0051653	spindle localization	0.000664	0.806	17.15
GO:0000212	meiotic spindle organization	0.000836	0.93	43.83

## Sheet: 29 dpi_downregulated
*compared to 0 dpi
PBS-injected controls						ForteMicro-vaccinates						ForteMicro+Renogen-vaccinates
GO Term	Description	P-value	FDR q-value	Enrichment		GO Term	Description	P-value	FDR q-value	Enrichment		GO Term	Description	P-value	FDR q-value	Enrichment
GO:0045647	negative regulation of erythrocyte differentiation	0.000639	1	49.26		GO:0010951	negative regulation of endopeptidase activity	2.23e-07	0.00298	10.03		GO:0090398	cellular senescence	0.000371	1	20.76
						GO:0072376	protein activation cascade	2.68e-07	0.00179	15.43
						GO:0010466	negative regulation of peptidase activity	3.3e-07	0.00147	9.59
						GO:0030162	regulation of proteolysis	5.89e-07	0.00196	4.31
						GO:0006953	acute-phase response	1.41e-06	0.00377	24.24
						GO:0045861	negative regulation of proteolysis	1.7e-06	0.00377	6.83
						GO:0006638	neutral lipid metabolic process	2.47e-06	0.00472	14.92
						GO:0006639	acylglycerol metabolic process	2.47e-06	0.00413	14.92
						GO:0002576	platelet degranulation	4.54e-06	0.00673	10.29
						GO:0046461	neutral lipid catabolic process	9.7e-06	0.0129	27.71
						GO:0046464	acylglycerol catabolic process	9.7e-06	0.0118	27.71
						GO:0006641	triglyceride metabolic process	1.42e-05	0.0157	15.64
						GO:0002526	acute inflammatory response	1.66e-05	0.0171	15.15
						GO:0006956	complement activation	2.26e-05	0.0216	14.26
						GO:0051346	negative regulation of hydrolase activity	2.98e-05	0.0265	4.95
						GO:0046503	glycerolipid catabolic process	5.49e-05	0.0458	18.47
						GO:0052548	regulation of endopeptidase activity	7.53e-05	0.0591	4.96
						GO:1900048	positive regulation of hemostasis	8.48e-05	0.0629	32.32
						GO:0030194	positive regulation of blood coagulation	8.48e-05	0.0596	32.32
						GO:0050820	positive regulation of coagulation	8.48e-05	0.0566	32.32
						GO:0052547	regulation of peptidase activity	0.000125	0.0795	4.64
						GO:0044092	negative regulation of molecular function	0.00013	0.0789	2.81
						GO:1900046	regulation of hemostasis	0.000132	0.0765	14.92
						GO:0030193	regulation of blood coagulation	0.000132	0.0733	14.92
						GO:0050818	regulation of coagulation	0.000132	0.0704	14.92
						GO:1903036	positive regulation of response to wounding	0.000132	0.0677	14.92
						GO:0006959	humoral immune response	0.000175	0.0863	7.18
						GO:0006954	inflammatory response	0.000193	0.0918	4.39
						GO:0034368	protein-lipid complex remodeling	0.000217	0.1	24.24
						GO:0034369	plasma lipoprotein particle remodeling	0.000217	0.0966	24.24
						GO:0006869	lipid transport	0.000259	0.111	5.52
						GO:0030449	regulation of complement activation	0.000267	0.111	12.51
						GO:2000257	regulation of protein activation cascade	0.000267	0.108	12.51
						GO:0034367	protein-containing complex remodeling	0.00028	0.11	22.38
						GO:0019433	triglyceride catabolic process	0.00028	0.107	22.38
						GO:0070613	regulation of protein processing	0.000307	0.114	8.36
						GO:0034447	very-low-density lipoprotein particle clearance	0.000313	0.113	64.65
						GO:0052564	response to immune response of other organism involved in symbiotic interaction	0.000313	0.11	64.65
						GO:0052572	response to host immune response	0.000313	0.107	64.65
						GO:0080134	regulation of response to stress	0.000317	0.106	2.41
						GO:1903035	negative regulation of response to wounding	0.000342	0.111	11.75
						GO:1903317	regulation of protein maturation	0.00036	0.114	8.08
						GO:0043086	negative regulation of catalytic activity	0.00036	0.112	3.15
						GO:0032269	negative regulation of cellular protein metabolic process	0.000432	0.131	2.77
						GO:0015850	organic hydroxy compound transport	0.000453	0.134	7.7
						GO:1903034	regulation of response to wounding	0.000487	0.141	7.58
						GO:0032101	regulation of response to external stimulus	0.000517	0.147	3.03
						GO:1900047	negative regulation of hemostasis	0.000537	0.149	18.18
						GO:0010743	regulation of macrophage derived foam cell differentiation	0.000537	0.146	18.18
						GO:0030195	negative regulation of blood coagulation	0.000537	0.143	18.18
						GO:0050819	negative regulation of coagulation	0.000537	0.14	18.18
						GO:0006952	defense response	0.00054	0.139	2.85
						GO:0051918	negative regulation of fibrinolysis	0.000622	0.157	48.49
						GO:0051917	regulation of fibrinolysis	0.000622	0.154	48.49
						GO:0033344	cholesterol efflux	0.000647	0.157	17.11
						GO:0002920	regulation of humoral immune response	0.000723	0.172	9.7
						GO:0006066	alcohol metabolic process	0.000824	0.193	4.56
						GO:0051248	negative regulation of protein metabolic process	0.000941	0.217	2.56

## Sheet: 517 ddpv_upregulated
*compared to Sham controls
ForteMicro-vaccinates						*no enrichment in ForteMicro+Renogen-vaccinates
GO Term	Description	P-value	FDR q-value	Enrichment
GO:0010951	negative regulation of endopeptidase activity	1.41e-05	0.188	11.15
GO:0010466	negative regulation of peptidase activity	1.82e-05	0.122	10.66
GO:0043086	negative regulation of catalytic activity	6.78e-05	0.301	4.38
GO:0044092	negative regulation of molecular function	9.71e-05	0.324	3.51
GO:0034447	very-low-density lipoprotein particle clearance	0.000112	0.299	107.75
GO:0051346	negative regulation of hydrolase activity	0.000181	0.402	5.77
GO:0045861	negative regulation of proteolysis	0.00022	0.42	6.83
GO:0006953	acute-phase response	0.000235	0.393	24.24
GO:0030162	regulation of proteolysis	0.000303	0.449	4.04
GO:0071830	triglyceride-rich lipoprotein particle clearance	0.00037	0.494	64.65
GO:0034382	chylomicron remnant clearance	0.00037	0.449	64.65
GO:0052548	regulation of endopeptidase activity	0.000697	0.775	5.51
GO:0002576	platelet degranulation	0.000702	0.72	9.8
GO:0002526	acute inflammatory response	0.000972	0.927	15.15
GO:0052547	regulation of peptidase activity	0.000984	0.875	5.16

## Sheet: 517 ddpv_downregulated
*compared to Sham controls
ForteMicro-vaccinates						ForteMicro+Renogen-vaccinates
GO Term	Description	P-value	FDR q-value	Enrichment		GO Term	Description	P-value	FDR q-value	Enrichment
GO:1902745	positive regulation of lamellipodium organization	2.44e-05	0.326	51.04		GO:0035562	negative regulation of chromatin binding	0.00028	1	76.43
GO:1902743	regulation of lamellipodium organization	0.00011	0.737	31.28
GO:0098581	detection of external biotic stimulus	0.000254	1	80.81
GO:0071216	cellular response to biotic stimulus	0.000315	1	11.86
GO:0009595	detection of biotic stimulus	0.000496	1	58.77
GO:0002253	activation of immune response	0.000623	1	6.94

## Sheet: 8 dpi 605 ddpv_upregulated
*compared to 8 dpi PBS-injected controls
ForteMicro-vaccinates						ForteMicro+Renogen-vaccinates
GO Term	Description	P-value	FDR q-value	Enrichment		GO Term	Description	P-value	FDR q-value	Enrichment
GO:1903905	positive regulation of establishment of T cell polarity	0.000423	1	48.49		GO:0030521	androgen receptor signaling pathway	0.000494	1	19.06
GO:1903903	regulation of establishment of T cell polarity	0.000423	1	48.49		GO:1900120	regulation of receptor binding	0.000972	1	41.94
GO:0006952	defense response	0.000743	1	2.19		GO:0051127	positive regulation of actin nucleation	0.000972	1	41.94
GO:0006954	inflammatory response	0.000808	1	2.92

## Sheet: 8 dpi 605 ddpv_downregulated
*compared to 8 dpi PBS-injected controls
ForteMicro-vaccinates						ForteMicro+Renogen-vaccinates
GO Term	Description	P-value	FDR q-value	Enrichment		GO Term	Description	P-value	FDR q-value	Enrichment
GO:0043207	response to external biotic stimulus	3.37e-08	0.00045	2.92		GO:0050766	positive regulation of phagocytosis	0.00045	1	19.66
GO:0048583	regulation of response to stimulus	3.54e-08	0.000236	1.63		GO:0036499	PERK-mediated unfolded protein response	0.000609	1	52.42
GO:0009607	response to biotic stimulus	1.02e-07	0.000454	2.79		GO:0045807	positive regulation of endocytosis	0.000703	1	9.75
GO:0006935	chemotaxis	3.61e-07	0.0012	4.07
GO:0042330	taxis	4.4e-07	0.00118	4.02
GO:0030198	extracellular matrix organization	5.34e-07	0.00119	4.18
GO:0051707	response to other organism	8.35e-07	0.00159	3.07
GO:0009966	regulation of signal transduction	8.53e-07	0.00142	1.66
GO:0043062	extracellular structure organization	9.44e-07	0.0014	3.82
GO:0002376	immune system process	9.51e-07	0.00127	1.93
GO:0048585	negative regulation of response to stimulus	1.01e-06	0.00122	2.01
GO:0060326	cell chemotaxis	1.37e-06	0.00152	4.69
GO:0006952	defense response	1.61e-06	0.00165	2.47
GO:0010646	regulation of cell communication	1.68e-06	0.00161	1.59
GO:0009968	negative regulation of signal transduction	1.74e-06	0.00155	2.13
GO:0023051	regulation of signaling	2.46e-06	0.00205	1.57
GO:0048584	positive regulation of response to stimulus	2.97e-06	0.00233	1.78
GO:0030595	leukocyte chemotaxis	4.32e-06	0.0032	5.45
GO:0010648	negative regulation of cell communication	4.51e-06	0.00317	2.03
GO:1902531	regulation of intracellular signal transduction	4.54e-06	0.00303	1.86
GO:0023057	negative regulation of signaling	4.84e-06	0.00308	2.02
GO:0050900	leukocyte migration	5.51e-06	0.00334	3.72
GO:0010942	positive regulation of cell death	5.97e-06	0.00346	2.56
GO:1990266	neutrophil migration	7.08e-06	0.00394	7.59
GO:0009605	response to external stimulus	7.25e-06	0.00387	2.03
GO:0097530	granulocyte migration	1.63e-05	0.00835	6.84
GO:0097529	myeloid leukocyte migration	1.65e-05	0.00815	5.92
GO:0007165	signal transduction	1.92e-05	0.00913	1.46
GO:0032102	negative regulation of response to external stimulus	2.38e-05	0.0109	3.49
GO:0022617	extracellular matrix disassembly	2.42e-05	0.0108	7.72
GO:0043065	positive regulation of apoptotic process	2.51e-05	0.0108	2.52
GO:0030593	neutrophil chemotaxis	3.02e-05	0.0126	7.48
GO:0043068	positive regulation of programmed cell death	3.07e-05	0.0124	2.49
GO:0050896	response to stimulus	3.62e-05	0.0142	1.4
GO:0036499	PERK-mediated unfolded protein response	4.56e-05	0.0174	17.09
GO:0010941	regulation of cell death	5.68e-05	0.0211	1.78
GO:0019221	cytokine-mediated signaling pathway	5.88e-05	0.0212	2.51
GO:0042981	regulation of apoptotic process	6.17e-05	0.0217	1.82
GO:0009617	response to bacterium	6.32e-05	0.0216	3.58
GO:0040011	locomotion	6.4e-05	0.0214	2.09
GO:0071621	granulocyte chemotaxis	6.77e-05	0.022	6.65
GO:0006954	inflammatory response	6.85e-05	0.0218	2.92
GO:0010647	positive regulation of cell communication	7.35e-05	0.0228	1.75
GO:0050789	regulation of biological process	7.6e-05	0.023	1.17
GO:0032496	response to lipopolysaccharide	7.62e-05	0.0226	3.32
GO:0043067	regulation of programmed cell death	7.77e-05	0.0225	1.81
GO:0002684	positive regulation of immune system process	8.54e-05	0.0242	2.13
GO:0023056	positive regulation of signaling	8.86e-05	0.0246	1.74
GO:0031665	negative regulation of lipopolysaccharide-mediated signaling pathway	9.68e-05	0.0264	25.63
GO:0016477	cell migration	9.99e-05	0.0267	2.18
GO:0030334	regulation of cell migration	0.000104	0.0272	2.18
GO:0006955	immune response	0.000109	0.028	2.25
GO:0065007	biological regulation	0.000113	0.0285	1.16
GO:0070098	chemokine-mediated signaling pathway	0.000137	0.0338	5.98
GO:0050728	negative regulation of inflammatory response	0.000147	0.0357	4.52
GO:0048519	negative regulation of biological process	0.000164	0.0391	1.34
GO:0002237	response to molecule of bacterial origin	0.00018	0.0422	3.07
GO:0001775	cell activation	0.000191	0.044	2.03
GO:0009967	positive regulation of signal transduction	0.000197	0.0447	1.73
GO:0009615	response to virus	0.000203	0.0453	3.2
GO:0071222	cellular response to lipopolysaccharide	0.00021	0.0459	3.93
GO:0002573	myeloid leukocyte differentiation	0.000258	0.0554	4.71
GO:0048522	positive regulation of cellular process	0.000272	0.0575	1.32
GO:0030335	positive regulation of cell migration	0.000273	0.0569	2.52
GO:0051704	multi-organism process	0.000287	0.059	1.82
GO:1902533	positive regulation of intracellular signal transduction	0.000311	0.063	1.92
GO:2000377	regulation of reactive oxygen species metabolic process	0.000325	0.0648	3.45
GO:0051128	regulation of cellular component organization	0.000331	0.065	1.52
GO:0050794	regulation of cellular process	0.000334	0.0645	1.17
GO:0045321	leukocyte activation	0.000345	0.0657	2.06
GO:0071396	cellular response to lipid	0.000357	0.067	2.55
GO:2000145	regulation of cell motility	0.000367	0.068	2.01
GO:2000147	positive regulation of cell motility	0.000367	0.0671	2.46
GO:0006950	response to stress	0.000369	0.0666	1.5
GO:0002274	myeloid leukocyte activation	0.00037	0.0659	2.39
GO:0071219	cellular response to molecule of bacterial origin	0.000397	0.0696	3.64
GO:0048870	cell motility	0.000407	0.0705	2
GO:0002682	regulation of immune system process	0.00045	0.0769	1.78
GO:0048518	positive regulation of biological process	0.000458	0.0774	1.28
GO:2001233	regulation of apoptotic signaling pathway	0.000489	0.0816	2.57
GO:2001234	negative regulation of apoptotic signaling pathway	0.000557	0.0918	3.24
GO:0051272	positive regulation of cellular component movement	0.000562	0.0914	2.38
GO:0030574	collagen catabolic process	0.000567	0.0912	9.76
GO:0035556	intracellular signal transduction	0.000597	0.0949	1.63
GO:0032088	negative regulation of NF-kappaB transcription factor activity	0.00074	0.116	5.4
GO:0042127	regulation of cell proliferation	0.000791	0.123	1.64
GO:0023035	CD40 signaling pathway	0.000852	0.131	34.18
GO:0050864	regulation of B cell activation	0.000853	0.129	3.96
GO:1902532	negative regulation of intracellular signal transduction	0.000876	0.131	2.29
GO:0040017	positive regulation of locomotion	0.000876	0.13	2.29
GO:0045861	negative regulation of proteolysis	0.000893	0.131	2.89
GO:0050704	regulation of interleukin-1 secretion	0.000978	0.142	6.33
GO:0032677	regulation of interleukin-8 production	0.00098	0.141	5.13

## Sheet: 29 dpi 836 ddpv_upregulated
*compared to 29 dpi PBS-injected fish
ForteMicro-vaccinates						*no enrichment for ForteMicro+Renogen vaccinates
GO Term	Description	P-value	FDR q-value	Enrichment
GO:0061647	histone H3-K9 modification	0.000207	1	88.66
GO:0018026	peptidyl-lysine monomethylation	0.000354	1	68.96
GO:0009894	regulation of catabolic process	0.000502	1	4.66
GO:0048523	negative regulation of cellular process	0.000557	1	2.09
GO:0031330	negative regulation of cellular catabolic process	0.00079	1	9.33

## Sheet: 29 dpi 836 ddpv_downregulated
*compared to 29 dpi PBS-injected fish
*no enrichmnt in ForteMicro-vaccinates
*no enrichmnt in ForteMicro+Renogen-vaccinates

[truncated: 3 more sheets: Vax comparison_517 ddpv, Vax comparison_8 dpi 605 ddpv, Vax comparison_29 dpi 836 ddpv]
